# Supplementary material for: Chronic nicotine differentially affects murine transcriptome profiling in isolated cortical interneurons and pyramidal neurons
Source: BMC Genomics. 2017 Feb 20;18:194. doi: 10.1186/s12864-017-3593-x (PMC5319194; doi:10.1186/s12864-017-3593-x)
Supplement: Additional file 3: — List of DEGs affected by nicotine in Sst- and Thy1-neurons. (XLSX 203 kb) [file 12864_2017_3593_MOESM3_ESM.xlsx]

## Sheet: DEGs_Sst+Ni vs. Sst
GeneID	Sst+Nic	Sst	Log2FC	FDR	Style	AccID	Symbol	KeggID	Description
Gpr116	35.8927	0	20	0	up	NM_001081178.1	Gpr116	mmu:224792	MCG115189
Neurod2	41.5505	0	20	0	up	NM_010895.3	Neurod2	mmu:18013	Neurogenic differentiation factor 2
Neurod6	372.763	0	20	0	up	NM_009717.2	Neurod6	mmu:11922	Neurogenic differentiation factor 6
Ccdc163	47.8596	0	20	0	up	NM_026714.2	Ccdc163	mmu:68394	Protein Ccdc163
Milr1	44.1543	0	20	0	up	NM_001271375.1	Milr1	mmu:380732	Allergin-1
Prdm5	40.4036	0	20	0	up	NM_027547.2	Prdm5	mmu:70779	PR domain zinc finger protein 5
S1pr1	65.7783	0	20	0	up	NM_007901.5	S1pr1	mmu:13609	Sphingosine 1-phosphate receptor 1
Gm19075	46.0125	0	20	0	up	Gm19075	Gm19075		electron transferring flavoprotein, alpha polypeptide pseudogene
Nmnat1	94.0914	0	20	0	up	NM_133435.1	Nmnat1	mmu:66454	Nicotinamide mononucleotide adenylyltransferase 1
Cyp2j12	54.0518	0	20	0	up	NM_001100182.2	Cyp2j12	mmu:242546	Protein Cyp2j12
Ogn	46.4347	0	20	0	up	NM_008760.4	Ogn	mmu:18295	Osteoglycin
Rspo3	121.806	0	20	0	up	NM_028351.3	Rspo3	mmu:72780	R-spondin-3
LOC102635532	47.268	0	20	0	up
Fancd2	44.8941	0	20	0	up	NM_001033244.3	Fancd2	mmu:211651	Fanconi anemia, complementation group D2
Bdnf	60.8961	0	20	0	up	NM_007540.4	Bdnf	mmu:12064	Brain-derived neurotrophic factor transcript variant 5
Shisa9	54.5575	0	20	0	up	NM_028277.2	Shisa9	mmu:72555	Protein shisa-9
Tacr1	39.0859	0	20	0	up	NM_009313.5	Tacr1	mmu:21336	Substance-P receptor
Gm10941	33.7703	0	20	0	up	NR_026944.1	Gm10941	mmu:100169878	predicted gene 10941
Adamts3	63.5884	0	20	0	up	NM_177872.2	Adamts3	mmu:330119	Adamts3 protein
Dkkl1	123.131	0	20	0	up	NM_015789.3	Dkkl1	mmu:50722	Putative uncharacterized protein
Ipcef1	65.8204	0	20	0	up	NM_001170802.1	Ipcef1	mmu:320495	Interactor protein for cytohesin exchange factors 1
Gfra2	59.2995	0	20	0	up	NM_008115.2	Gfra2	mmu:14586	GDNF family receptor alpha-2
Rapsn	42.2077	0	20	0	up	NM_009023.3	Rapsn	mmu:19400	43 kDa receptor-associated protein of the synapse
Boll	53.468	0	20	0	up	NM_029267.3	Boll	mmu:75388	Protein boule-like
LOC102640360	35.9053	0	20	0	up
A430105I19Rik	50.3939	0	20	0	up	NM_001001982.2	A430105I19Rik	mmu:214239	Uncharacterized protein C15orf52 homolog
9230117E06Rik	35.6875	0	20	0	up	XR_396916.1	9230117E06Rik	mmu:78082	RIKEN cDNA 9230117E06 gene
Plekhf1	44.1273	0	20	0	up	NM_024413.2	Plekhf1	mmu:72287	Pleckstrin homology domain-containing family F member 1
LOC102640169	31.5628	0	20	0	up
A330040F15Rik	44.8814	0	20	0	up	NR_015503.1	A330040F15Rik	mmu:74333	RIKEN cDNA A330040F15 gene
Rbm24	78.977	0	20	0	up	NM_001081425.1	Rbm24	mmu:666794	RNA-binding protein 24
Snai2	39.455	0	20	0	up	NM_011415.2	Snai2	mmu:20583	Zinc finger protein SNAI2
Ecm1	35.6788	0	20	0	up	NM_007899.2	Ecm1	mmu:13601	Ecm1 protein
Scrn2	57.8343	0	20	0	up	NM_146027.2	Scrn2	mmu:217140	Secernin-2
LOC102636991	49.1927	0	20	0	up
Grm2	38.9038	0	20	0	up	NM_001160353.1	Grm2	mmu:108068	Metabotropic glutamate receptor 2
9130024F11Rik	39.6526	0	20	0	up	NR_024325.1	9130024F11Rik	mmu:329160	RIKEN cDNA 9130024F11 gene
Gm18875	36.0712	0	20	0	up	Gm18875	Gm18875		secreted acidic cysteine rich glycoprotein pseudogene
LOC102634182	33.4097	0	20	0	up
Gldc	39.3789	0	20	0	up	NM_138595.2	Gldc	mmu:104174	Putative uncharacterized protein
Trbc2	53.4529	0	20	0	up	Trbc2	Trbc2		T cell receptor beta, constant 2
Accs	77.6219	0	20	0	up	NM_183220.2	Accs	mmu:329470	1-aminocyclopropane-1-carboxylate synthase-like protein 1
LOC102639378	53.0002	0	20	0	up
Elovl2	39.6191	0	20	0	up	NM_019423.2	Elovl2	mmu:54326	Elongation of very long chain fatty acids (FEN1/Elo2, SUR4/Elo3, yeast)-like 2
Ifi35	40.543	0	20	0	up	NM_027320.4	Ifi35	mmu:70110	Interferon-induced 35 kDa protein homolog
Dclk3	37.6825	0	20	0	up	NM_172928.5	Dclk3	mmu:245038	Serine/threonine-protein kinase DCLK3
Ribc1	39.5167	0	20	0	up	NM_025660.2	Ribc1	mmu:66611	RIB43A-like with coiled-coils protein 1
Hs3st4	91.804	0	20	0	up	NM_001252072.1	Hs3st4	mmu:628779	Protein Hs3st4
Rprm	141.504	0	20	0	up	NM_023396.5	Rprm	mmu:67874	Protein reprimo
Tmem125	60.5166	0	20	0	up	NM_172383.3	Tmem125	mmu:230678	Transmembrane protein 125
Cadps2	76.8953	0	20	0	up	NM_153163.4	Cadps2	mmu:320405	Ca2+-dependent activator protein for secretion 2 isoform f
Mapk4	33.7701	0	20	0	up	NM_172632.2	Mapk4	mmu:225724	Mitogen-activated protein kinase 4
Gm13152	34.228	0	20	0	up	NM_001039209.2	Gm13152	mmu:195531	Protein Gm13152
Pld1	87.4934	0	20	0	up	NM_008875.4	Pld1	mmu:18805	Phospholipase D1
Farp2	38.7684	0	20	0	up	NM_145519.2	Farp2	mmu:227377	FERM, RhoGEF and pleckstrin domain-containing protein 2
Penk	35.1419	0	20	0	up	NM_001002927.2	Penk	mmu:18619	Proenkephalin-A
Rinl	35.5156	0	20	0	up	NM_177158.5	Rinl	mmu:320435	Ras and Rab interactor-like protein
Rgs3	84.5092	0.282627	8.22406	0	up	NM_134257.3	Rgs3	mmu:50780	Regulator of G-protein-signaling 3
Gm18609	88.3855	1.41314	5.96684	0	up	Gm18609	Gm18609		Rho GTPase activating protein 20 pseudogene
Rorb	79.2843	2.61551	4.92187	0	up	NM_146095.4	Rorb	mmu:225998	Nuclear receptor ROR-beta
Spink10	55.93	2.54365	4.45865	0	up	NM_177829.3	Spink10	mmu:328971	Serine protease inhibitor Kazal-type 10
Amotl2	51.9561	2.54365	4.35232	0	up	NM_019764.2	Amotl2	mmu:56332	Angiomotin-like protein 2
Ppp1r37	50.09	3.7928	3.72318	0	up	NM_199149.3	Ppp1r37	mmu:232947	Protein phosphatase 1 regulatory subunit 37
Stard5	212.694	21.4512	3.30965	0	up	NM_023377.4	Stard5	mmu:170460	StAR-related lipid transfer (START) domain containing 5, isoform CRA_a
LOC102635432	71.016	10.0342	2.82321	0	up
Atg4a	66.0984	9.79742	2.75414	0	up	NM_174875.3	Atg4a	mmu:666468	Atg4a protein
Ppp1r26	255.868	39.166	2.70773	0	up	NM_001005420.1	Ppp1r26	mmu:241289	Protein phosphatase 1 regulatory subunit 26
Pex14	423.118	139.763	1.59808	0	up	NM_019781.2	Pex14	mmu:56273	Peroxisomal membrane protein PEX14
Dock4	160.458	58.8145	1.44795	0	up	NM_172803.2	Dock4	mmu:238130	Dock4 protein
Pvalb	292.949	771.572	-1.39715	0	down	NM_013645.3	Pvalb	mmu:19293	Parvalbumin alpha
Pcnt	19.083	82.3483	-2.10945	0	down	NM_008787.3	Pcnt	mmu:18541	Pericentrin
Rad51	2.5829	51.1151	-4.30668	0	down	NM_011234.4	Rad51	mmu:19361	DNA repair protein RAD51 homolog 1
Lair1	4.87522	99.4318	-4.35017	0	down	NM_178611.6	Lair1	mmu:52855	Leukocyte-associated immunoglobulin-like receptor 1
Fgd3	3.33994	110.707	-5.05078	0	down	NM_015759.2	Fgd3	mmu:30938	FYVE, RhoGEF and PH domain-containing protein 3
LOC102633291	0	35.1298	-20	0	down
Gstm2	0	55.1465	-20	0	down	NM_008183.3	Gstm2	mmu:14863	Glutathione S-transferase Mu 2
LOC102635270	0	34.9971	-20	0	down
Ccr5	0	62.0309	-20	0	down	NM_009917.5	Ccr5	mmu:12774	C-C chemokine receptor type 5
Gm766	0	52.929	-20	0	down	NM_001145390.1	Gm766	mmu:330440	Protein Gm766
Gm715	0	37.782	-20	0	down	NM_001271548.1	Gm715	mmu:279618	predicted gene 715
D830031N03Rik	0	50.404	-20	0	down	NM_001167918.1	D830031N03Rik	mmu:442834	Uncharacterized protein KIAA0754
Kif20b	0	84.6238	-20	0	down	NM_183046.1	Kif20b	mmu:240641	Kif20b protein
Postn	0	103.524	-20	0	down	NM_015784.3	Postn	mmu:50706	Periostin
Sag	0	41.8925	-20	0	down	NM_009118.2	Sag	mmu:20215	RING-box protein 2
Rhd	0	40.324	-20	0	down	NM_011270.3	Rhd	mmu:19746	Putative uncharacterized protein
Gm20063	0	51.7367	-20	0	down	NR_045049.1	Gm20063	mmu:100504101	predicted gene, 20063
Sh3bgr	0	39.7531	-20	0	down	NM_015825.2	Sh3bgr	mmu:50795	SH3 domain-binding glutamic acid-rich protein
LOC102632855	0	54.4536	-20	0	down
Akr1b8	0	34.7082	-20	0	down	NM_008012.1	Akr1b8	mmu:14187	Aldose reductase-related protein 2
Ect2	0	41.1922	-20	0	down	NM_007900.3	Ect2	mmu:13605	Protein ECT2
Gdf9	0	43.677	-20	0	down	NM_008110.2	Gdf9	mmu:14566	Growth/differentiation factor 9
LOC102636494	0	69.5317	-20	0	down
LOC102637676	0	39.6633	-20	0	down
LOC102639435	0	79.1515	-20	0	down
Htr1d	0	48.8179	-20	0	down	NM_008309.5	Htr1d	mmu:15552	5-hydroxytryptamine receptor 1D
Slc25a2	0	44.3879	-20	0	down	NM_001159275.1	Slc25a2	mmu:83885	Solute carrier family 25 (Mitochondrial carrier, ornithine transporter) member 2
Adamts12	0	42.671	-20	0	down	NM_175501.2	Adamts12	mmu:239337	Putative uncharacterized protein
Mertk	0	126.548	-20	0	down	NM_008587.1	Mertk	mmu:17289	Tyrosine-protein kinase Mer
Ifitm7	0	38.7055	-20	0	down	NM_028968.2	Ifitm7	mmu:74482	MCG129814
Aox1	0	41.8588	-20	0	down	NM_009676.2	Aox1	mmu:11761	Aldehyde oxidase
Rhoj	0	40.9087	-20	0	down	NM_023275.2	Rhoj	mmu:80837	Rho-related GTP-binding protein RhoJ
Fank1	0	48.0612	-20	0	down	NM_025850.2	Fank1	mmu:66930	Fibronectin type 3 and ankyrin repeat domains 1 protein
Fam179a	31.2426	0	20	1.11022e-16	up	NM_177087.4	Fam179a	mmu:320159	Fam179a protein
4833415N18Rik	32.1563	0	20	2.22045e-16	up	XR_396851.1	4833415N18Rik	mmu:73761	RIKEN cDNA 4833415N18 gene
Megf10	32.303	0	20	2.22045e-16	up	NM_001001979.2	Megf10	mmu:70417	Multiple epidermal growth factor-like domains protein 10
Trmt5	244.061	594.818	-1.2852	2.22045e-16	down	NM_029580.3	Trmt5	mmu:76357	tRNA (guanine(37)-N1)-methyltransferase
Bmp4	30.3689	0	20	3.33067e-16	up	NM_007554.2	Bmp4	mmu:12159	Bone morphogenetic protein 4, isoform CRA_a
Gdf7	32.0311	0	20	7.77156e-16	up	NM_013527.1	Gdf7	mmu:238057	Growth/differentiation factor 7
LOC102636240	0	37.262	-20	7.77156e-16	down
Arpp21	566.684	57.4982	3.30096	8.88178e-16	up	NM_033264.2	Arpp21	mmu:74100	cAMP-regulated phosphoprotein 21
4930444M15Rik	35.1781	0	20	1.33227e-15	up	NR_045660.1	4930444M15Rik	mmu:75789	RIKEN cDNA 4930444M15 gene
Tnfrsf19	31.4017	0	20	2.88658e-15	up	NM_013869.5	Tnfrsf19	mmu:29820	Putative uncharacterized protein
Dbf4	37.4473	0	20	5.10703e-15	up	NM_013726.3	Dbf4	mmu:27214	DBF4 homolog (S. cerevisiae)
Slx4ip	54.772	267.539	-2.28824	5.10703e-15	down	NM_028834.2	Slx4ip	mmu:74243	Protein SLX4IP
Ltk	36.4058	0	20	5.88418e-15	up	NM_206942.2	Ltk	mmu:17005	Tyrosine-protein kinase receptor
LOC102634850	31.0052	0	20	1.05471e-14	up
LOC102636041	37.057	0	20	1.9873e-14	up
Fat4	137.897	8.44457	4.02943	3.08642e-14	up	NM_183221.3	Fat4	mmu:329628	Protocadherin Fat 4
Krcc1	28.5643	216.56	-2.92248	7.9603e-14	down	NM_145568.3	Krcc1	mmu:57896	Putative uncharacterized protein
Phldb1	189.406	44.0706	2.10359	1.11244e-13	up	NM_153537.4	Phldb1	mmu:102693	Pleckstrin homology-like domain family B member 1
Gabrr2	30.9268	0	20	1.25233e-13	up	NM_008076.3	Gabrr2	mmu:14409	Gamma-aminobutyric acid receptor subunit rho-2
Ppp1r3d	26.8549	0	20	1.36668e-13	up	NM_001085501.2	Ppp1r3d	mmu:228966	Protein phosphatase 1 regulatory subunit 3
Shisa3	0	33.9886	-20	1.59872e-13	down	NM_001033415.3	Shisa3	mmu:330096	Protein shisa-3 homolog
Cbln1	26.4669	0	20	2.22045e-13	up	NM_019626.3	Cbln1	mmu:12404	Putative uncharacterized protein
Panct2	31.9884	0	20	2.39586e-13	up	XR_398758.1	Panct2	mmu:329217	pluripotency-associated noncoding transcript 2
LOC102637038	30.9116	3.07756	3.32829	2.4869e-13	up
Acan	0	28.4619	-20	2.73559e-13	down	NM_007424.2	Acan	mmu:11595	Aggrecan core protein
E130102H24Rik	21.9564	95.937	-2.12745	3.66596e-13	down	NR_040708.1	E130102H24Rik	mmu:77866	RIKEN cDNA E130102H24 gene
LOC102632283	0	27.1149	-20	3.67706e-13	down
LOC102631584	0	27.5571	-20	5.00044e-13	down
1700013F07Rik	30.4489	0	20	1.09179e-12	up	NM_029314.1	1700013F07Rik	mmu:75504	Uncharacterized protein C1orf194 homolog
Pex11g	0	29.82	-20	1.13254e-12	down	NM_026951.2	Pex11g	mmu:69129	Peroxisomal membrane protein 11C
LOC102633516	27.4278	0	20	1.27132e-12	up
Pml	77.3842	6.90074	3.48722	1.47227e-12	up	NM_178087.4	Pml	mmu:18854	Protein PML
LOC102634486	30.3988	0	20	1.6751e-12	up
Lzts1	265.589	29.5785	3.16657	1.7043e-12	up	NM_199364.2	Lzts1	mmu:211134	Leucine zipper putative tumor suppressor 1
LOC102640776	28.8273	0	20	2.18614e-12	up
Bcl2	145.898	58.2131	1.32554	3.63465e-12	up	NM_177410.2	Bcl2	mmu:12043	Apoptosis regulator Bcl-2
Supv3l1	21.1083	131.587	-2.64014	1.69835e-11	down	NM_181423.2	Supv3l1	mmu:338359	ATP-dependent RNA helicase SUPV3L1, mitochondrial
Gramd2	0.25659	37.4901	-7.1909	2.71811e-11	down	NM_001033498.1	Gramd2	mmu:546134	GRAM domain-containing protein 2
Mboat1	28.1399	0	20	2.9592e-11	up	NM_153546.4	Mboat1	mmu:218121	Membrane bound O-acyltransferase domain containing 1
1700007K13Rik	0	30.0053	-20	3.56337e-11	down	NM_027040.1	1700007K13Rik	mmu:69327	Protein 1700007K13Rik
Runx2os2	26.2933	0	20	4.00241e-11	up	XR_397471.1	Runx2os2	mmu:78882	runt related transcription factor 2, opposite strand 2
LOC102632244	0	28.393	-20	4.41212e-11	down
LOC102631862	31.115	0	20	4.71345e-11	up
Git1	458.842	200.697	1.19298	5.33759e-11	up	NM_001004144.1	Git1	mmu:216963	Putative uncharacterized protein
LOC102639251	29.4543	0	20	5.75096e-11	up
Fbl	82.6574	221.854	-1.42439	6.1221e-11	down	NM_007991.3	Fbl	mmu:14113	rRNA 2'-O-methyltransferase fibrillarin
E030007A22Rik	3.34202	43.7339	-3.70996	7.88025e-11	down	XR_395156.1	E030007A22Rik	mmu:328245	RIKEN cDNA E030007A22 gene
Gm15429	9.08025	62.7139	-2.78798	7.89978e-11	down	OTTMUSG00000021627	Gm15429		anterior pharynx defective 1a homolog pseudogene
Prr18	63.4685	2.54365	4.64107	1.22764e-10	up	NM_178774.4	Prr18	mmu:320111	Proline-rich protein 18
LOC102637199	0	24.8162	-20	1.80007e-10	down
Rgn	0	28.2825	-20	2.56835e-10	down	NM_009060.2	Rgn	mmu:19733	Regucalcin
Crls1	377.04	178.883	1.0757	2.86517e-10	up	NM_025646.3	Crls1	mmu:66586	Cardiolipin synthase
Cntf	26.4524	0	20	3.07169e-10	up	NM_170786.2	Cntf	mmu:12803	Ciliary neurotrophic factor
Nrn1	499.056	0.951576	9.03467	3.89658e-10	up	NM_153529.2	Nrn1	mmu:68404	Neuritin
LOC102631637	24.6541	0	20	4.04817e-10	up
Arhgap6	134.116	35.4302	1.92043	4.25346e-10	up	NM_178754.3	Arhgap6	mmu:11856	Rho GTPase activating protein 6, isoform CRA_c
1700020L24Rik	25.8586	0	20	5.073e-10	up	NM_025492.3	1700020L24Rik	mmu:66330	Uncharacterized protein C17orf50 homolog
5730559C18Rik	25.2966	0	20	5.5089e-10	up	NM_028872.3	5730559C18Rik	mmu:67313	Protein 5730559C18Rik
9030407P20Rik	53.555	8.19284	2.70859	6.20331e-10	up	XR_404472.1	9030407P20Rik	mmu:100504389	RIKEN cDNA 9030407P20 gene
C2cd2	52.9383	209.758	-1.98634	6.57542e-10	down	NM_174847.2	C2cd2	mmu:207781	Protein C2cd2
Cck	736.045	1.24916	9.2027	6.59421e-10	up	NM_031161.4	Cck	mmu:12424	Cholecystokinin
Rbpms	0	27.4655	-20	6.81343e-10	down	NM_019733.3	Rbpms	mmu:19663	Putative uncharacterized protein
Nfix	211.144	21.7594	3.27851	6.90128e-10	up	NM_010906.3	Nfix	mmu:18032	Nuclear factor 1 X-type
LOC102638120	20.1261	98.3163	-2.28836	7.55061e-10	down
Abcd1	28.9393	0	20	8.22427e-10	up	NM_007435.1	Abcd1	mmu:11666	C-C motif chemokine 22
Mcm2	28.7295	0	20	8.39986e-10	up	NM_008564.2	Mcm2	mmu:17216	DNA replication licensing factor MCM2
Zfp707	200.994	440.357	-1.13152	9.77616e-10	down	NM_001081065.1	Zfp707	mmu:69020	Protein Zfp707
Cenpi	0	26.5911	-20	1.1694e-09	down	NM_145924.2	Cenpi	mmu:102920	Centromere protein I
Arap1	0	23.4783	-20	1.1823e-09	down	NM_198096.1	Arap1	mmu:69710	Arf-GAP with Rho-GAP domain, ANK repeat and PH domain-containing protein 1
Mroh6	0	23.3467	-20	1.82742e-09	down	NM_001282443.1	Mroh6	mmu:223645	maestro heat-like repeat family member 6
Pde8a	25.0799	0	20	1.97126e-09	up	NM_008803.2	Pde8a	mmu:18584	High affinity cAMP-specific and IBMX-insensitive 3',5'-cyclic phosphodiesterase 8A
5330426P16Rik	96.5131	3.1089	4.95625	2.42214e-09	up	NR_028300.1	5330426P16Rik	mmu:68190	Putative uncharacterized protein
LOC102635639	38.0853	0.668948	5.8312	2.54882e-09	up
Bmp3	26.9904	0	20	3.69073e-09	up	NM_173404.3	Bmp3	mmu:110075	Bone morphogenetic protein 3
Tmem253	22.0224	0	20	4.6942e-09	up	NM_001033805.3	Tmem253	mmu:619301	Transmembrane protein 253
LOC102639235	23.3856	0	20	5.68897e-09	up
4931430N09Rik	20.5653	0	20	6.11535e-09	up	NR_046053.1	4931430N09Rik	mmu:74363	RIKEN cDNA 4931430N09 gene
Cd164l2	94.8127	18.9196	2.3252	7.20848e-09	up	NM_027152.1	Cd164l2	mmu:69655	CD164 sialomucin-like 2
Senp1	35.2651	4.71109	2.90411	8.35201e-09	up	NM_144851.5	Senp1	mmu:223870	Sentrin-specific protease 1
Ppap2b	141.349	26.2067	2.43126	8.94006e-09	up	NM_080555.2	Ppap2b	mmu:67916	Lipid phosphate phosphohydrolase 3
Sdk2	22.4185	0	20	9.83575e-09	up	NM_172800.2	Sdk2	mmu:237979	Protein sidekick-2
Dok7	105.555	10.6873	3.30404	1.17443e-08	up	NM_172708.3	Dok7	mmu:231134	Dok7 protein
Oit3	0	25.325	-20	1.19762e-08	down	NM_010959.2	Oit3	mmu:18302	Oncoprotein-induced transcript 3 protein
Xylt2	40.3842	102.374	-1.34199	1.29064e-08	down	NM_145828.3	Xylt2	mmu:217119	Xylosyltransferase 2
1110002O04Rik	0	23.0269	-20	1.55394e-08	down	XR_398612.1	1110002O04Rik	mmu:68483	RIKEN cDNA 1110002O04 gene
Cep128	0	22.5861	-20	1.64573e-08	down	NM_181815.3	Cep128	mmu:75216	Uncharacterized protein
Kcnip3	146.75	0.668948	7.77725	1.95473e-08	up	NM_019789.3	Kcnip3	mmu:56461	Calsenilin isoform 4
Fth-ps2	5.82318	43.0684	-2.88675	2.43578e-08	down	Fth-rs2	Fth-ps2		ferritin heavy chain, pseudogene 2
BC055324	98.236	7.8769	3.64055	2.47772e-08	up	NM_201364.1	BC055324	mmu:381306	Protein BC055324
Stk40	50.1981	185.435	-1.88521	3.29982e-08	down	NM_028800.3	Stk40	mmu:74178	Serine/threonine-protein kinase 40
Notum	0	22.5653	-20	3.83869e-08	down	NM_175263.4	Notum	mmu:77583	Protein notum homolog
Fam184b	86.8394	4.24953	4.35298	3.89843e-08	up	NM_021416.3	Fam184b	mmu:58227	Protein FAM184B
Traf4	28.5958	1.18983	4.58697	4.60488e-08	up	NM_009423.4	Traf4	mmu:22032	TNF receptor-associated factor 4
Mex3a	5.52621	82.7173	-3.90383	5.39067e-08	down	NM_001029890.2	Mex3a	mmu:72640	Protein Mex3a
Myb	20.1708	0	20	6.84473e-08	up	NM_033597.1	Myb	mmu:17863	Transcriptional activator Myb
LOC102632916	2.44078	56.2795	-4.5272	7.48825e-08	down
Plk4	12.3034	116.264	-3.24027	7.6142e-08	down	NM_173169.2	Plk4	mmu:20873	Serine/threonine-protein kinase PLK4
Gabpb2	51.6656	16.0972	1.68239	8.10101e-08	up	NM_172512.2	Gabpb2	mmu:213054	GA-binding protein subunit beta-2
Gm6545	15.7474	0.847882	4.21511	8.15984e-08	up	Gm6545	Gm6545		family with sequence similarity 111, member A pseudogene
Ly6k	20.8726	0	20	9.23828e-08	up	NM_029627.2	Ly6k	mmu:76486	Lymphocyte antigen 6K
Sv2b	253.802	1.05527	7.90995	1.12911e-07	up	NM_153579.4	Sv2b	mmu:64176	Synaptic vesicle glycoprotein 2B
LOC102631824	0	20.5658	-20	1.13915e-07	down
LOC102635587	2.89036	73.4996	-4.66841	1.21912e-07	down
P2rx7	21.3375	0	20	1.30885e-07	up	NM_011027.3	P2rx7	mmu:18439	P2X purinoceptor 7
Satb2	226.176	0.282627	9.64433	1.47563e-07	up	NM_139146.2	Satb2	mmu:212712	DNA-binding protein SATB2
Csf1	15.2807	82.4014	-2.43095	1.56429e-07	down	NM_007778.4	Csf1	mmu:12977	Macrophage colony-stimulating factor 1
Pdcd11	250.873	97.2915	1.36657	1.57923e-07	up	NM_011053.2	Pdcd11	mmu:18572	Putative uncharacterized protein
Snx9	10.1639	52.1728	-2.35985	1.65871e-07	down	NM_025664.5	Snx9	mmu:66616	Sorting nexin-9
Tbr1	108.416	0.386321	8.13256	1.83487e-07	up	NM_009322.3	Tbr1	mmu:21375	T-box brain protein 1
Tspan18	20.6224	0	20	2.14492e-07	up	NM_183180.2	Tspan18	mmu:241556	Tetraspanin-18
Impg2	24.4542	0	20	2.28707e-07	up	NM_174876.3	Impg2	mmu:224224	Interphotoreceptor matrix proteoglycan 2, isoform CRA_b
LOC102635495	19.0387	0	20	2.64965e-07	up
Map2k3os	82.2402	3.76146	4.45048	2.69218e-07	up	NM_025293.1	Map2k3os	mmu:24082	mitogen-activated protein kinase kinase 3, opposite strand
Piezo1	18.5891	0	20	2.83526e-07	up	NM_001037298.1	Piezo1	mmu:234839	Piezo-type mechanosensitive ion channel component 1
Lrrc1	0.388057	94.6985	-7.93093	3.26218e-07	down	NM_172528.3	Lrrc1	mmu:214345	Leucine rich repeat containing 1, isoform CRA_b
Zfp191	363.011	862.847	-1.24909	3.30141e-07	down	NM_021559.2	Zfp191	mmu:59057	Zinc finger protein 24
5430402O13Rik	0	22.3102	-20	3.3685e-07	down	NR_015581.1	5430402O13Rik	mmu:73183	RIKEN cDNA 5430402O13 gene
Zcchc2	76.4151	264.429	-1.79095	3.54604e-07	down	NM_001122676.1	Zcchc2	mmu:227449	Zinc finger CCHC domain-containing protein 2
Pou2f2	21.1739	0	20	4.59439e-07	up	NM_011138.2	Pou2f2	mmu:18987	POU domain, class 2, transcription factor 2
Ppp1r1b	35.1974	0.386321	6.50952	5.30295e-07	up	NM_144828.1	Ppp1r1b	mmu:19049	Protein phosphatase 1 regulatory subunit 1B
Prrg1	72.278	4.28089	4.07757	5.58987e-07	up	NM_027322.1	Prrg1	mmu:546336	Protein Prrg1
Ppp1r3c	23.64	0	20	5.77282e-07	up	NM_016854.2	Ppp1r3c	mmu:53412	Protein phosphatase 1 regulatory subunit 3C
Ehd1	94.7941	24.2052	1.96948	6.46955e-07	up	NM_010119.5	Ehd1	mmu:13660	Putative uncharacterized protein
Nfib	153.638	32.9482	2.22126	6.82075e-07	up	NM_008687.6	Nfib	mmu:18028	Nuclear factor 1 B-type
LOC102634309	70.9077	0.386321	7.52	6.84089e-07	up
Pdzk1	30.0825	137.689	-2.19441	8.1782e-07	down	NM_021517.2	Pdzk1	mmu:59020	Na(+)/H(+) exchange regulatory cofactor NHE-RF3
Srebf1	5.7573	62.8084	-3.44749	9.43533e-07	down	NM_011480.3	Srebf1	mmu:20787	Sterol regulatory element-binding protein 1
Prmt6	139.427	2.09704	6.05501	9.67866e-07	up	NM_178891.5	Prmt6	mmu:99890	Protein arginine N-methyltransferase 6
Fam19a1	74.4763	0.282627	8.04174	9.92381e-07	up	NM_182808.3	Fam19a1	mmu:320265	Protein FAM19A1
LOC102637640	23.2731	0.772642	4.91272	1.08117e-06	up
Rab3d	20.9107	0	20	1.08349e-06	up	NM_031874.4	Rab3d	mmu:19340	RAB3D, member RAS oncogene family, isoform CRA_b
LOC102636700	31.0665	7.35989	2.0776	1.23244e-06	up
Ppard	11.1309	0.282627	5.29953	1.25934e-06	up	NM_011145.3	Ppard	mmu:19015	Peroxisome proliferator-activated receptor delta
Stx4a	366.155	143.374	1.35267	1.3213e-06	up	NM_009294.3	Stx4a	mmu:20909	Syntaxin-4
Snx21	321.092	145.963	1.13739	1.37006e-06	up	NM_133924.3	Snx21	mmu:101113	Protein Snx21
Fam163a	53.7952	0.282627	7.57243	1.388e-06	up	NM_177838.3	Fam163a	mmu:329274	Putative uncharacterized protein A230106N23
Zfp120	274.46	110.025	1.31877	1.39385e-06	up	NM_181267.2	Zfp120	mmu:104348	Zinc finger protein 120
AV039307	22.7304	0	20	1.45611e-06	up	NR_038349.1	AV039307	mmu:100502700	expressed sequence AV039307
Gm11653	17.4503	0	20	1.58859e-06	up	OTTMUSG00000003117	Gm11653		snurportin 1 pseudogene
2610203C22Rik	0.368986	61.0697	-7.37075	1.60197e-06	down	NR_015470.1	2610203C22Rik	mmu:72481	Protein 2610203C22Rik
Traip	83.9985	0.282627	8.21532	1.67121e-06	up	NM_011634.3	Traip	mmu:22036	TRAF-interacting protein
Iqub	53.8462	0.386321	7.1229	1.75388e-06	up	NM_172535.3	Iqub	mmu:214704	IQ and ubiquitin-like domain-containing protein
Zkscan6	35.9544	167.805	-2.22255	1.80073e-06	down	NM_026107.2	Zkscan6	mmu:52712	Zinc finger protein 18
Slc39a12	48.141	0.386321	6.96132	1.83986e-06	up	NM_001012305.2	Slc39a12	mmu:277468	Zinc transporter ZIP12
Slc38a6	23.7251	70.8546	-1.57844	1.97489e-06	down	NM_001037717.3	Slc38a6	mmu:625098	Solute carrier family 38, member 6
LOC102636842	22.3614	0	20	2.29491e-06	up
Exph5	47.5226	0.282627	7.39357	2.43474e-06	up	NM_176846.3	Exph5	mmu:320051	Exophilin-5
Gm2693	20.3172	0	20	2.62589e-06	up	XR_398583.1	Gm2693	mmu:100040291	predicted gene 2693
LOC102633339	0.368986	46.0335	-6.96297	3.05421e-06	down
Cyp4x1	63.7953	12.031	2.4067	3.10723e-06	up	NM_001003947.1	Cyp4x1	mmu:81906	Cytochrome P450 4X1
LOC102632093	0	19.5316	-20	3.63023e-06	down
Gm14379	21.7445	0	20	3.65923e-06	up	NR_026741.1	Gm14379	mmu:100270707	predicted gene 14379
LOC102637672	0.25659	41.3095	-7.33086	3.75473e-06	down
Hsd17b7	188.425	50.2025	1.90816	3.7665e-06	up	NM_010476.3	Hsd17b7	mmu:15490	3-keto-steroid reductase
Unc119b	52.5349	4.38651	3.58213	4.20465e-06	up	NM_175352.4	Unc119b	mmu:106840	Protein unc-119 homolog B
LOC102638647	48.2033	0.282627	7.41409	4.4163e-06	up
Syt17	51.498	0.282627	7.50947	4.70301e-06	up	NM_138649.1	Syt17	mmu:110058	Synaptotagmin-17
Tgfa	51.0511	0.386321	7.046	5.11315e-06	up	NM_031199.3	Tgfa	mmu:21802	Protransforming growth factor alpha
Tfeb	41.1415	2.70425	3.9273	5.21915e-06	up	NM_011549.3	Tfeb	mmu:21425	Transcription factor EB
Ntn3	69.4343	7.70329	3.1721	6.3207e-06	up	NM_010947.3	Ntn3	mmu:18209	Netrin 3
Gm4681	28.6108	1.69576	4.07655	6.49573e-06	up	XR_396192.1	Gm4681	mmu:100043831	predicted gene 4681
Vars2	0.368986	43.2684	-6.87361	7.27075e-06	down	NM_175137.4	Vars2	mmu:68915	Valine--tRNA ligase, mitochondrial
C1ql3	237.729	0.772642	8.2653	7.29965e-06	up	NM_153155.2	C1ql3	mmu:227580	Complement C1q-like protein 3
Tbc1d22b	208.288	53.9939	1.94771	7.40713e-06	up	NM_198647.1	Tbc1d22b	mmu:381085	Tbc1d22b protein
Gm11985	16.8375	0	20	8.18467e-06	up	NR_045101.1	Gm11985	mmu:100041347	predicted gene 11985
Atp8a2	52.8573	212.369	-2.0064	8.36669e-06	down	NM_015803.2	Atp8a2	mmu:50769	Probable phospholipid-transporting ATPase IB
Tcf7l2	108.445	0.624579	7.43986	8.57856e-06	up	NM_009333.3	Tcf7l2	mmu:21416	Transcription factor 7-like 2
Mustn1	21.1972	0	20	8.92588e-06	up	NM_181390.3	Mustn1	mmu:66175	Musculoskeletal embryonic nuclear protein 1
LOC102636771	0	18.6563	-20	9.06091e-06	down
Nr6a1	60.4196	15.8054	1.9346	9.38232e-06	up	NM_010264.4	Nr6a1	mmu:14536	Nuclear receptor subfamily 6 group A member 1
LOC102637684	69.5512	0.386321	7.49213	1.00438e-05	up
LOC102636884	35.7232	2.26102	3.98182	1.01331e-05	up
Spi1	18.3131	0	20	1.06308e-05	up	NM_011355.1	Spi1	mmu:20375	Transcription factor PU.1
Tcta	479.588	1030.11	-1.10294	1.09684e-05	down	NM_133986.1	Tcta	mmu:102791	T-cell leukemia translocation-altered gene protein homolog
Snora31	0.513181	13.0964	-4.67355	1.21824e-05	down	NR_028481.1	Snora31	mmu:100303751	small nucleolar RNA, H/ACA box 31
LOC102640827	16.4725	0	20	1.2613e-05	up
Abca9	1.47594	86.2567	-5.86893	1.34021e-05	down	NM_147220.2	Abca9	mmu:217262	Putative uncharacterized protein
Invs	65.7524	14.5891	2.17215	1.34742e-05	up	NM_010569.4	Invs	mmu:16348	Invs protein
Fads3	143.018	301.584	-1.07637	1.40968e-05	down	NM_021890.3	Fads3	mmu:60527	Fatty acid desaturase 3, isoform CRA_a
Fancl	259.335	46.1007	2.49196	1.41089e-05	up	NM_025923.3	Fancl	mmu:67030	E3 ubiquitin-protein ligase FANCL
LOC102637468	0	16.8636	-20	1.59168e-05	down
Nell2	296.413	2.32034	6.99713	1.65197e-05	up	NM_016743.2	Nell2	mmu:54003	Protein kinase C-binding protein NELL2
Gm21680	21.687	1.36781	3.9869	1.66967e-05	up	XP_003688856.1	Gm21680	mmu:100862368	predicted gene, 21680
LOC102637602	0.368986	35.8203	-6.60107	1.67196e-05	down
Sgms2	60.9832	1.15896	5.71751	1.7065e-05	up	NM_028943.5	Sgms2	mmu:74442	Phosphatidylcholine:ceramide cholinephosphotransferase 2
Synpo	227.673	68.3182	1.73662	1.77135e-05	up	NM_177340.2	Synpo	mmu:104027	Synaptopodin
Capn2	249.418	697.364	-1.48334	1.82931e-05	down	NM_009794.3	Capn2	mmu:12334	Calpain-2 catalytic subunit
Itpka	36.9341	0.282627	7.02991	1.92159e-05	up	NM_146125.2	Itpka	mmu:228550	Inositol-trisphosphate 3-kinase A
Zfp708	128.096	9.15789	3.80607	1.95065e-05	up	NM_001012449.2	Zfp708	mmu:432769	Protein Zfp708
Mthfr	30.9942	94.0696	-1.60173	2.2767e-05	down	NM_010840.3	Mthfr	mmu:17769	Methylenetetrahydrofolate reductase
Cyb5d1	75.7025	29.5756	1.35593	2.28021e-05	up	NM_001045525.1	Cyb5d1	mmu:327951	Cytochrome b5 domain-containing protein 1
Gm3526	27.8325	59.972	-1.10752	2.43712e-05	down	Gm3526	Gm3526		predicted gene 3526
LOC102640450	17.003	0	20	2.65556e-05	up
Leprel1	0.776114	45.025	-5.85831	2.70974e-05	down	NM_173379.2	Leprel1	mmu:210530	Prolyl 3-hydroxylase 2
Jsrp1	40.274	6.18113	2.70391	2.74502e-05	up	NM_028001.3	Jsrp1	mmu:71912	Junctional sarcoplasmic reticulum protein 1, isoform CRA_b
Scube1	52.986	0.683903	6.27568	2.81074e-05	up	NM_022723.3	Scube1	mmu:64706	Signal peptide, CUB and EGF-like domain-containing protein 1
Gm9222	90.4317	15.6434	2.53128	2.97634e-05	up	XR_394310.1	Gm9222	mmu:668525	predicted gene 9222
Gm525	0	18.5801	-20	3.27088e-05	down	NM_001033266.2	Gm525	mmu:217071	Uncharacterized protein C17orf67 homolog
Osm	0.25659	31.0051	-6.91689	3.32984e-05	down	NM_001013365.2	Osm	mmu:18413	Oncostatin-M
Dcun1d3	173.439	456.714	-1.39686	3.34119e-05	down	NM_173408.3	Dcun1d3	mmu:233805	DCN1-like protein 3
Ntsr2	46.0125	0.386321	6.89608	3.37803e-05	up	NM_008747.2	Ntsr2	mmu:18217	Neurotensin receptor type 2
Bcorl1	101.069	23.0756	2.1309	3.64642e-05	up	NM_178782.4	Bcorl1	mmu:320376	BCL-6 corepressor-like protein 1
Fxyd6	587.58	74.237	2.98458	3.74908e-05	up	NM_022004.6	Fxyd6	mmu:59095	FXYD domain-containing ion transport regulator 6
Gm3248	16.5701	43.0664	-1.37798	3.79795e-05	down	XP_006518217.1	Gm3248	mmu:100041279	predicted gene 3248
Zfp446	35.5709	144.479	-2.02209	3.79844e-05	down	NM_175558.4	Zfp446	mmu:269870	Protein Zfp446
Lpar1	491.869	104.425	2.2358	3.89153e-05	up	NM_172989.1	Lpar1	mmu:14745	Lysophosphatidic acid receptor 1
Tm6sf2	17.1489	0	20	3.93711e-05	up	NM_181540.3	Tm6sf2	mmu:107770	Transmembrane 6 superfamily member 2
Tbc1d31	133.948	379.115	-1.50096	4.37265e-05	down	NM_199300.1	Tbc1d31	mmu:210544	TBC1 domain family member 31
Rgs12	66.5907	1.15896	5.84442	4.50447e-05	up	NM_173402.2	Rgs12	mmu:71729	Regulator of G-protein-signaling 12
Gm13429	15.2852	0	20	4.59423e-05	up	XR_399704.1	Gm13429	mmu:100040493	predicted gene 13429
Grin2d	87.5777	189.158	-1.11096	4.84661e-05	down	NM_008172.2	Grin2d	mmu:14814	NMDA ionotropic glutamate receptor epsilon 4 subunit type 1
Gpc6	177.485	57.5533	1.62473	5.01475e-05	up	NM_011821.3	Gpc6	mmu:23888	Putative uncharacterized protein
Gpank1	122.592	384.121	-1.64769	5.16053e-05	down	NM_032460.2	Gpank1	mmu:81845	G patch domain and ankyrin repeat-containing protein 1
D130017N08Rik	50.4591	2.84027	4.15102	5.31075e-05	up	NR_015486.2	D130017N08Rik	mmu:320064	RIKEN cDNA D130017N08 gene
Bmpr1b	71.5651	1.07022	6.06327	5.33724e-05	up	NM_007560.4	Bmpr1b	mmu:12167	Bone morphogenetic protein receptor, type 1B
Sh3bp1	154.151	32.9685	2.22518	5.49131e-05	up	NM_009164.2	Sh3bp1	mmu:20401	SH3 domain-binding protein 1
Ripk1	43.4146	5.01205	3.1147	5.50646e-05	up	NM_009068.3	Ripk1	mmu:19766	Receptor-interacting serine/threonine-protein kinase 1
Trim65	19.0322	0.772642	4.6225	5.53372e-05	up	NM_178802.4	Trim65	mmu:338364	Trim65 protein
Mitd1	180.129	396.343	-1.13772	5.55777e-05	down	NM_026913.2	Mitd1	mmu:69028	MIT domain-containing protein 1
Icam5	48.4975	13.2116	1.87611	5.69378e-05	up	NM_008319.2	Icam5	mmu:15898	Intercellular adhesion molecule 5
Ppp4r1l-ps	23.9114	161.904	-2.75936	5.91432e-05	down	NM_001039579.1	Ppp4r1l-ps	mmu:100043911	protein phosphatase 4, regulatory subunit 1-like, pseudogene
Zfp783	16.265	0	20	6.26917e-05	up	NR_027963.1	Zfp783	mmu:232785	MKIAA4190 protein
Spc25	48.8768	0.772642	5.98321	6.51737e-05	up	NM_025565.3	Spc25	mmu:66442	Signal peptidase complex subunit 2
Fam198a	21.3264	73.0467	-1.77618	6.82686e-05	down	NM_177743.5	Fam198a	mmu:245050	Putative uncharacterized protein
Fhdc1	15.1792	0	20	6.84336e-05	up	NM_001205355.1	Fhdc1	mmu:229474	Fhdc1 protein
Renbp	31.2423	0.386321	6.33756	6.99544e-05	up	NM_023132.3	Renbp	mmu:19703	N-acylglucosamine 2-epimerase
Kif13a	61.408	271.558	-2.14476	7.02336e-05	down	NM_010617.2	Kif13a	mmu:16553	Kinesin-like protein KIF13A
Zfp804a	83.793	279.365	-1.73725	7.22909e-05	down	NM_175513.3	Zfp804a	mmu:241514	Zinc finger protein 804A
Ptger4	30.7292	0.282627	6.76456	7.342e-05	up	NM_008965.2	Ptger4	mmu:19219	Prostaglandin E2 receptor EP4 subtype
9330151L19Rik	68.3058	207.137	-1.6005	7.57044e-05	down	NR_033222.1	9330151L19Rik	mmu:414085	Putative uncharacterized protein
Noc3l	265.688	77.5176	1.77714	7.60743e-05	up	NM_021315.2	Noc3l	mmu:57753	Nucleolar complex protein 3 homolog
Cyp2u1	57.9358	0.847882	6.09445	7.73678e-05	up	NM_027816.3	Cyp2u1	mmu:71519	Cytochrome P450 2U1
Tmem8	94.003	262.556	-1.48185	7.74515e-05	down	NM_021793.2	Tmem8	mmu:60455	Transmembrane protein 8A
LOC102636905	27.2451	3.2695	3.05886	7.97865e-05	up
Xrcc3	62.8177	263.274	-2.06732	8.18366e-05	down	NM_028875.2	Xrcc3	mmu:74335	Xrcc3 protein
LOC102640715	38.9846	5.06896	2.94314	8.19915e-05	up
Medag	19.4095	0	20	8.24733e-05	up	NM_027519.3	Medag	mmu:70717	Mesenteric estrogen-dependent adipogenesis protein
Relb	77.2891	1.41314	5.77329	8.24781e-05	up	NM_009046.2	Relb	mmu:19698	Transcription factor RelB
Lyn	43.9975	1.05527	5.38174	8.558e-05	up	NM_010747.2	Lyn	mmu:17096	Tyrosine-protein kinase Lyn
Thbs2	117.887	325.748	-1.46635	8.66703e-05	down	NM_011581.3	Thbs2	mmu:21826	Thrombospondin-2
Gm19345	31.3128	0.282627	6.79171	8.66977e-05	up	NM_001270489.1	Gm19345	mmu:100502736	predicted gene, 19345
Slc25a35	27.3935	0.282627	6.59879	8.90193e-05	up	NM_028048.2	Slc25a35	mmu:71998	Solute carrier family 25 member 35
Gnmt	0.776114	58.082	-6.22568	9.27834e-05	down	NM_010321.1	Gnmt	mmu:14711	Glycine N-methyltransferase
Fezf2	15.321	0	20	0.000100029	up	NM_080433.3	Fezf2	mmu:54713	Fez family zinc finger protein 2
Olfml1	89.1093	1.15896	6.26467	0.000103306	up	NM_172907.3	Olfml1	mmu:244198	Protein Olfml1
Dhrs4	94.525	335.721	-1.8285	0.000104353	down	NM_030686.2	Dhrs4	mmu:28200	Putative uncharacterized protein
Gpr133	75.7753	0.386321	7.61579	0.000106056	up	NM_177734.2	Gpr133	mmu:243277	Gpr133 protein
T2	32.7629	0.341951	6.58213	0.000109946	up	NM_013682.1	T2	mmu:21331	Brachyury the second
Tpd52l1	47.8521	0.282627	7.40354	0.00011376	up	NM_009413.1	Tpd52l1	mmu:21987	Tpd52l1 protein
LOC102632284	0.368986	70.177	-7.57129	0.000125422	down
Serpind1	57.9642	1.9316	4.90729	0.000126747	up	NM_008223.3	Serpind1	mmu:15160	Heparin cofactor 2
Btc	19.1359	0	20	0.000127792	up	NM_007568.5	Btc	mmu:12223	Probetacellulin
Gm7347	28.1613	0.386321	6.18777	0.000130501	up	XP_978118	Gm7347	mmu:664804	Protein Gm7347
Stx17	293.216	137.898	1.08836	0.000132028	up	NM_026343.2	Stx17	mmu:67727	Syntaxin-17
Chaf1a	19.9079	0.282627	6.13829	0.000132177	up	NM_013733.3	Chaf1a	mmu:27221	Chromatin assembly factor 1 subunit A
Zfp820	2.38991	68.8883	-4.84923	0.000136882	down	NM_029281.2	Zfp820	mmu:75424	Protein Zfp820
Fam26e	68.6604	4.63585	3.88857	0.000144265	up	NM_178908.3	Fam26e	mmu:103511	Putative uncharacterized protein
Hhip	51.2419	1.15896	5.46642	0.000145421	up	NM_020259.4	Hhip	mmu:15245	Hedgehog-interacting protein
Pvrl3	23.5383	0.282627	6.37996	0.000147868	up	NM_021497.2	Pvrl3	mmu:58998	Poliovirus receptor-related protein 3
4930509J09Rik	49.064	1.9316	4.66679	0.00015196	up	NR_040547.1	4930509J09Rik	mmu:74693	RIKEN cDNA 4930509J09 gene
LOC102638015	0.388057	27.7607	-6.16063	0.00015332	down
Nmnat3	20.7224	0.282627	6.19615	0.000154363	up	NM_144533.2	Nmnat3	mmu:74080	Nicotinamide mononucleotide adenylyltransferase 3
LOC102635337	24.9443	0.386321	6.01277	0.000159663	up
A230103O09Rik	0.776114	41.495	-5.74053	0.000160154	down	XR_395065.1	A230103O09Rik	mmu:77753	RIKEN cDNA A230103O09 gene
LOC102634643	23.4829	0.282627	6.37657	0.000163009	up
Gipc2	11.2604	103.915	-3.20608	0.000165706	down	NM_016867.1	Gipc2	mmu:54120	PDZ domain-containing protein GIPC2
Piwil2	0.388057	19.3465	-5.63966	0.000170591	down	NM_021308.1	Piwil2	mmu:57746	Piwi-like protein 2
Mtrf1	392.952	123.552	1.66923	0.00018841	up	NM_145960.4	Mtrf1	mmu:211253	Putative uncharacterized protein
1700112J16Rik	5.41373	103.303	-4.25412	0.000196407	down	XR_404197.1	1700112J16Rik	mmu:76628	RIKEN cDNA 1700112J16 gene
Zfp472	3.68986	73.6024	-4.31811	0.000200025	down	NM_153063.3	Zfp472	mmu:224691	KRAB box containing zinc finger protein
2900079G21Rik	16.254	0	20	0.000211398	up	NR_015468.1	2900079G21Rik	mmu:620760	RIKEN cDNA 2900079G21 gene
Gm12059	6.97035	60.2185	-3.1109	0.000211648	down	XR_393858.1	Gm12059	mmu:100042875	predicted gene 12059
Trim27	118.532	50.9497	1.21813	0.000219801	up	NM_009054.3	Trim27	mmu:19720	Zinc finger protein RFP
LOC102637438	27.7776	0.341951	6.34399	0.000220391	up
LOC102632868	35.7232	0.772642	5.53092	0.000259697	up
Gm16364	0.25659	20.911	-6.34865	0.0002667	down	XR_392836.1	Gm16364	mmu:100504626	predicted gene 16364
Pigq	215.365	490.232	-1.18668	0.000271056	down	NM_011822.3	Pigq	mmu:14755	Phosphatidylinositol N-acetylglucosaminyltransferase subunit Q
Tfr2	51.3666	124.936	-1.28229	0.000284994	down	NM_015799.3	Tfr2	mmu:50765	Transferrin receptor protein 2
Cd34	152.799	21.634	2.82027	0.000287945	up	NM_133654.3	Cd34	mmu:12490	Putative uncharacterized protein
Rbl1	61.8663	0.683903	6.49922	0.000297454	up	NM_011249.2	Rbl1	mmu:19650	Putative uncharacterized protein
Cbs	0	16.7373	-20	0.00029886	down	NM_178224.3	Cbs	mmu:12411	Cystathionine beta-synthase
Samd15	17.7743	70.2214	-1.98211	0.000301226	down	XR_394702.1	Samd15	mmu:238333	Sterile alpha motif domain-containing protein 15
Magee2	105.306	288.061	-1.45179	0.000306138	down	NM_053206.2	Magee2	mmu:272790	Protein Magee2
A730043L09Rik	18.15	0	20	0.000306908	up	NR_040769.1	A730043L09Rik	mmu:330958	RIKEN cDNA A730043L09 gene
LOC102636100	18.0355	0	20	0.000307272	up
Arhgap42	76.7313	7.40428	3.37338	0.000308536	up	NM_027823.1	Arhgap42	mmu:71544	Rho GTPase-activating protein 42
Rasal1	38.27	0.624579	5.93719	0.000313425	up	NM_013832.4	Rasal1	mmu:19415	RasGAP-activating-like protein 1
Dnah14	16.744	0	20	0.000314404	up	NM_172846.2	Dnah14	mmu:240960	Putative uncharacterized protein
Ccdc105	0.388057	23.3674	-5.91209	0.000323788	down	NM_027630.1	Ccdc105	mmu:70976	Coiled-coil domain-containing protein 105
Rab3il1	41.3346	0.341951	6.91742	0.000326253	up	NM_144538.2	Rab3il1	mmu:74760	Guanine nucleotide exchange factor for Rab-3A
Lmbr1l	0.368986	25.1621	-6.09154	0.000329634	down	NM_029098.3	Lmbr1l	mmu:74775	Protein LMBR1L
Gm10638	6.98503	36.5323	-2.38683	0.000335	down	NR_027829.1	Gm10638	mmu:666945	predicted gene 10638
Fam101b	14.9266	0	20	0.00033646	up	NM_029658.1	Fam101b	mmu:76566	Protein FAM101B
Hcn4	23.8821	0.565255	5.40088	0.000336759	up	NM_001081192.1	Hcn4	mmu:330953	Potassium/sodium hyperpolarization-activated cyclic nucleotide-gated channel 4
Kcnh7	131.898	5.39549	4.61152	0.000364269	up	NM_133207.2	Kcnh7	mmu:170738	Potassium voltage-gated channel subfamily H member 7
LOC102639925	36.1902	0.772642	5.54966	0.000380061	up
Gm5087	226.847	113.366	1.00074	0.00038729	up	NM_177813.3	Gm5087	mmu:328354	Protein Gm5087
Gm19327	0.737972	26.0533	-5.14176	0.000387739	down	XR_141138	Gm19327	mmu:100502697	predicted gene, 19327
Zwilch	9.06346	60.4818	-2.73837	0.000414421	down	NM_026507.4	Zwilch	mmu:68014	Protein zwilch homolog
5730408K05Rik	24.9633	71.893	-1.52604	0.000431314	down	NR_027866.1	5730408K05Rik	mmu:67531	RIKEN cDNA 5730408K05 gene
Slc16a10	18.7373	0.565255	5.05087	0.000438272	up	NM_028247.4	Slc16a10	mmu:72472	Monocarboxylate transporter 10
Nim1	357.398	122.761	1.54168	0.000441503	up	NM_175538.3	Nim1	mmu:245269	Serine/threonine-protein kinase NIM1
LOC102636498	14.9162	54.5621	-1.87101	0.00044209	down
Zdbf2	485.59	159.829	1.60321	0.000451442	up	NM_028673.1	Zdbf2	mmu:73884	DBF4-type zinc finger-containing protein 2 homolog
LOC101055796	25.8712	0.386321	6.0654	0.000456877	up	XP_003945384.1	LOC101055796	mmu:101055796	uncharacterized LOC101055796
Maf1	976.828	444.822	1.13488	0.000468389	up	NM_026859.3	Maf1	mmu:68877	Repressor of RNA polymerase III transcription MAF1 homolog
5730480H06Rik	0.388057	15.9284	-5.35919	0.000475185	down	NR_045500.1	5730480H06Rik	mmu:70592	RIKEN cDNA 5730480H06 gene
Ctbs	17.2295	116.071	-2.75205	0.000475457	down	NM_028836.3	Ctbs	mmu:74245	Chitobiase, di-N-acetyl-, isoform CRA_a
Cyp2d22	59.9531	11.5453	2.37653	0.000484655	up	NM_019823.4	Cyp2d22	mmu:56448	Cytochrome P450, family 2, subfamily d, polypeptide 22
LOC102638571	15.8723	0	20	0.000486488	up
Pof1b	14.7572	0	20	0.000505302	up	NM_181579.1	Pof1b	mmu:69693	Protein POF1B
F3	121.416	579.063	-2.25376	0.00053124	down	NM_010171.3	F3	mmu:14066	Tissue factor
St3gal6	171.722	23.8	2.85104	0.000558889	up	NM_018784.2	St3gal6	mmu:54613	Type 2 lactosamine alpha-2,3-sialyltransferase
Clmn	94.147	5.38053	4.1291	0.000576016	up	NM_053155.2	Clmn	mmu:94040	Calmin
LOC102634295	3.49251	25.2455	-2.85369	0.000583662	down
Zfp553	107.403	33.0154	1.70183	0.000600499	up	NM_146201.1	Zfp553	mmu:233887	Zinc finger protein 48
Casp9	139.954	53.788	1.3796	0.000648032	up	NM_015733.5	Casp9	mmu:12371	Caspase-9
LOC102640959	20.485	0.282627	6.17952	0.000651037	up
Tns3	48.8009	1.13051	5.43186	0.00066057	up	NM_001083587.1	Tns3	mmu:319939	Tensin-3
Ifi30	41.0055	1.45654	4.81519	0.000661869	up	NM_023065.3	Ifi30	mmu:65972	Gamma-interferon-inducible lysosomal thiol reductase
LOC102637184	5.99482	34.6272	-2.53012	0.00071267	down
Ptges	0	14.1699	-20	0.000745098	down	NM_022415.3	Ptges	mmu:64292	Prostaglandin E synthase
Zfp64	188.114	62.6314	1.58665	0.000757703	up	NM_009564.2	Zfp64	mmu:22722	Zinc finger protein 64, isoform CRA_b
LOC102631685	0.388057	19.7704	-5.67093	0.000759546	down
Fbxl15	189.043	74.9923	1.3339	0.000768134	up	NM_133694.2	Fbxl15	mmu:68431	F-box/LRR-repeat protein 15
Gm18960	13.9387	0	20	0.000778137	up	Gm18960	Gm18960		family with sequence similarity 113, member B pseudogene
Adam21	22.0562	0.386321	5.83524	0.000793867	up	NM_020330.4	Adam21	mmu:56622	Disintegrin and metalloproteinase domain-containing protein 21
Psat1	893.56	383.397	1.22072	0.000802619	up	NM_177420.2	Psat1	mmu:107272	Phosphoserine aminotransferase
Slc25a30	27.4633	0.772642	5.15156	0.00080427	up	NM_026232.3	Slc25a30	mmu:67554	Slc25a30 protein
Acvr2b	147.108	62.9015	1.22571	0.000806208	up	NM_007397.2	Acvr2b	mmu:11481	Activin receptor type-2B
Dcaf12l2	23.8755	0.772642	4.94959	0.000819379	up	NM_175539.3	Dcaf12l2	mmu:245403	DDB1- and CUL4-associated factor 12-like protein 2
Tbkbp1	66.688	20.6815	1.68909	0.00082392	up	NM_198100.2	Tbkbp1	mmu:73174	TANK-binding kinase 1-binding protein 1
Zcchc24	85.1032	2.73561	4.95928	0.000837352	up	NM_001101433.1	Zcchc24	mmu:71918	Zinc finger CCHC domain-containing protein 24
Ankrd6	39.9346	154.13	-1.94843	0.000846518	down	NM_080471.3	Ankrd6	mmu:140577	Ankyrin repeat domain-containing protein 6
LOC102632416	80.5194	2.05171	5.29444	0.000847125	up
Mcm3ap	156.023	312.053	-1.00003	0.000884872	down	NM_019434.2	Mcm3ap	mmu:54387	Mcm3ap protein
Gm17881	16.4747	4.19215	1.97449	0.000895218	up	Gm17881	Gm17881		fibrillarin pseudogene
Rad51ap2	27.2346	2.54365	3.42047	0.000922957	up	NM_001111118.1	Rad51ap2	mmu:209550	Protein Rad51ap2
Gm18406	49.7733	1.15896	5.42447	0.000926852	up	Gm18406	Gm18406		REV1 homolog pseudogene
Tubb6	8.83866	193.571	-4.45289	0.000934477	down	NM_026473.2	Tubb6	mmu:67951	Putative uncharacterized protein
Zfp592	201.056	88.0722	1.19084	0.000954808	up	NM_178707.4	Zfp592	mmu:233410	Zinc finger protein 592
Itih5	33.6975	1.02585	5.03775	0.000960132	up	NM_172471.2	Itih5	mmu:209378	Inter-alpha-trypsin inhibitor heavy chain H5
Rbm42	321.036	146.687	1.12999	0.000979297	up	NM_133693.2	Rbm42	mmu:68035	RNA-binding protein 42
Mylip	33.1336	0.386321	6.42235	0.00100351	up	NM_153789.3	Mylip	mmu:218203	Putative uncharacterized protein
Gm3149	14.0233	37.6179	-1.4236	0.00101477	down	XP_006518297.1	Gm3149	mmu:100041119	Protein Gm3149
4931423N10Rik	1.10696	21.6586	-4.29027	0.00104294	down	NM_027635.1	4931423N10Rik	mmu:70981	Protein 4931423N10Rik
Tcf7	0.769771	26.2492	-5.0917	0.00104389	down	NM_009331.3	Tcf7	mmu:21414	Tcf7 protein
Gm18433	25.1264	65.5189	-1.38271	0.00104492	down	Gm18433	Gm18433		sarcolemma associated protein pseudogene
LOC102636644	16.0486	0.282627	5.8274	0.00105705	up
Rab39	22.2426	0.624579	5.1543	0.00105938	up	NM_175562.3	Rab39	mmu:270160	RAB39, member RAS oncogene family
LOC102632422	1.16417	52.8066	-5.50334	0.00107408	down
Atp11c	24.7389	78.1287	-1.65907	0.001078	down	NM_001037863.1	Atp11c	mmu:320940	Probable phospholipid-transporting ATPase 11C
LOC102635201	13.8939	0.386321	5.16851	0.00110188	up
LOC102631892	16.8332	0	20	0.00111368	up
Nme6	52.2828	122.701	-1.23074	0.00112268	down	NM_018757.1	Nme6	mmu:54369	Nucleoside diphosphate kinase 6
Zfp934	29.8772	122.055	-2.03042	0.0011237	down	NM_175252.4	Zfp934	mmu:77117	EG630579 protein
Rnf122	37.6824	1.69576	4.47388	0.00114007	up	NM_175136.2	Rnf122	mmu:68867	RING finger protein 122
Cnnm4	265.705	105.359	1.33451	0.00121748	up	NM_033570.2	Cnnm4	mmu:94220	Cyclin-like protein 4
Kdm1b	86.9015	15.8035	2.45913	0.00125273	up	NM_172262.3	Kdm1b	mmu:218214	Lysine-specific histone demethylase 1B
Tnfrsf11a	29.234	0.341951	6.41771	0.00126083	up	NM_009399.3	Tnfrsf11a	mmu:21934	Tumor necrosis factor receptor superfamily member 11A
Kcnq5	163.566	5.84451	4.80665	0.001262	up	NM_023872.3	Kcnq5	mmu:226922	Voltage-gated potassium channel type Kv7.5
1810011O10Rik	0.513181	24.6909	-5.58837	0.00127526	down	NM_026931.2	1810011O10Rik	mmu:69068	Uncharacterized protein C8orf4 homolog
LOC102633105	46.2541	2.67579	4.11154	0.00132831	up
Dio2	42.5474	4.63585	3.19817	0.00133347	up	NM_010050.2	Dio2	mmu:13371	Type II iodothyronine deiodinase
Plxnb1	49.2561	0.772642	5.99436	0.00135956	up	NM_172775.2	Plxnb1	mmu:235611	Plexin B1
Agmat	1.02636	33.6649	-5.03563	0.00136818	down	NM_001081408.1	Agmat	mmu:75986	Agmatinase, mitochondrial
Synpo2l	0.901238	28.4668	-4.98123	0.00138024	down	NM_175132.3	Synpo2l	mmu:68760	Synaptopodin 2-like protein
Vat1l	46.3681	218.094	-2.23374	0.00140392	down	NM_173016.3	Vat1l	mmu:270097	Synaptic vesicle membrane protein VAT-1 homolog-like
Adam33	31.8129	2.05171	3.95472	0.00142376	up	NM_033615.2	Adam33	mmu:110751	A disintegrin and metallopeptidase domain 33, isoform CRA_b
Slc4a4	37.4178	1.41314	4.72675	0.00142404	up	NM_018760.2	Slc4a4	mmu:54403	Slc4a4 protein
4632428C04Rik	16.3622	0.282627	5.85533	0.00146872	up	NR_033631.1	4632428C04Rik	mmu:100043102	RIKEN cDNA 4632428C04 gene
BC051142	34.3508	1.54528	4.4744	0.00150392	up	NM_001163855.1	BC051142	mmu:407788	Protein BC051142
Ppfibp2	50.2027	0.847882	5.88776	0.00150531	up	NM_008905.2	Ppfibp2	mmu:19024	Liprin-beta-2
Speer4a	13.4868	0.341951	5.30161	0.00151263	up	NM_029376.2	Speer4a	mmu:75657	Protein Speer4a
Fam214b	338.681	134.256	1.33494	0.00160079	up	NM_172691.3	Fam214b	mmu:230088	Protein FAM214B
Gm6108	0.882167	31.9669	-5.17938	0.0016008	down	Gm6108	Gm6108		predicted gene 6108
LOC102638631	2.21392	44.9191	-4.34266	0.00161888	down
LOC102639364	56.0025	2.05171	4.77059	0.00166597	up
Gm19426	18.1565	1.70976	3.40862	0.00167661	up	XR_399984.1	Gm19426	mmu:100502874	predicted gene, 19426
LOC102634137	0	14.6416	-20	0.00168015	down
LOC102638851	0	14.0195	-20	0.00169352	down
Slc17a7	221.459	14.5409	3.92885	0.00172034	up	NM_182993.2	Slc17a7	mmu:72961	Vesicular glutamate transporter 1
Tex40	1.16417	29.6797	-4.6721	0.00172109	down	NM_008431.2	Kcnk4	mmu:16528	Potassium channel subfamily K member 4
Trub1	151.496	410.432	-1.43786	0.0017348	down	NM_029839.3	Trub1	mmu:72133	Putative uncharacterized protein
Tpx2	3.21055	67.1053	-4.38553	0.00174091	down	NM_028109.4	Tpx2	mmu:72119	Targeting protein for Xklp2
LOC102635461	13.3934	0	20	0.00174172	up
Doc2a	53.9836	11.3051	2.25555	0.00176537	up	NM_010069.1	Doc2a	mmu:13446	Double C2-like domain-containing protein alpha
A230009B12Rik	51.3313	3.47689	3.88397	0.00177944	up	NR_077237.1	A230009B12Rik	mmu:319750	RIKEN cDNA A230009B12 gene
B3galt2	252.504	54.9701	2.19959	0.00178228	up	NM_020025.4	B3galt2	mmu:26878	Beta-1,3-galactosyltransferase 2
Trak2	714.195	341.979	1.06241	0.00184866	up	NM_172406.3	Trak2	mmu:70827	Protein Trak2
Ddx59	29.9528	78.2015	-1.38451	0.00188915	down	NM_178052.3	Ddx59	mmu:67997	Probable ATP-dependent RNA helicase DDX59
Slc35f2	0.513181	16.2111	-4.98137	0.00189861	down	NM_028060.3	Slc35f2	mmu:72022	Solute carrier family 35 member F2
Ncam2	1050.09	470.182	1.15922	0.0019008	up	NM_010954.4	Ncam2	mmu:17968	Neural cell adhesion molecule 2
Fbxl18	116.852	50.5272	1.20955	0.00194127	up	NM_001033312.3	Fbxl18	mmu:231863	Fbxl18 protein
Zfp429	32.7693	0.565255	5.8573	0.00195333	up	NM_001080941.1	Zfp429	mmu:72807	Protein Zfp429
Aldh3a1	6.98503	107.648	-3.94591	0.00199111	down	NM_007436.2	Aldh3a1	mmu:11670	Aldehyde dehydrogenase, dimeric NADP-preferring
Myh7b	27.1221	1.54528	4.13353	0.00199393	up	NM_001085378.2	Myh7b	mmu:668940	Myosin-7B
Rbpj	152.363	334.811	-1.13583	0.00200653	down	NM_009035.5	Rbpj	mmu:19664	J-kappa recombination signal binding protein
Esyt1	0.625576	22.9483	-5.19706	0.00203472	down	NM_011843.2	Esyt1	mmu:23943	Extended synaptotagmin-1
Gm16515	2.05272	66.5205	-5.01819	0.00203496	down	NM_025294.5	Gm16515	mmu:24083	Protein GTLF3B
LOC102638347	2.67826	69.8411	-4.70471	0.00205349	down
Rab10os	194.666	87.0183	1.16161	0.00206203	up	NM_028796.1	Rab10os	mmu:74173	Putative uncharacterized protein
Fabp7	86.5114	4.63585	4.22199	0.00208715	up	NM_021272.3	Fabp7	mmu:12140	Fatty acid-binding protein, brain
Agfg2	188.579	55.5879	1.76232	0.00209276	up	NM_178162.2	Agfg2	mmu:231801	Arf-GAP domain and FG repeat-containing protein 2
Apba3	79.6849	23.2584	1.77655	0.00210028	up	NM_018758.2	Apba3	mmu:57267	Amyloid beta A4 precursor protein-binding family A member 3
Ccdc19	3.04724	28.2507	-3.21271	0.00214976	down	NM_027972.1	Ccdc19	mmu:71870	Protein Ccdc19
Neurl1b	14.2207	1.15896	3.61708	0.00215169	up	NM_001081656.2	Neurl1b	mmu:240055	E3 ubiquitin-protein ligase NEURL1B
Cdc42se2	1231.12	552.441	1.15607	0.00217814	up	NM_178626.3	Cdc42se2	mmu:72729	CDC42 small effector protein 2
Alg12	156.758	23.5545	2.73447	0.00218453	up	NM_145477.2	Alg12	mmu:223774	Dol-P-Man:Man(7)GlcNAc(2)-PP-Dol alpha-1,6-mannosyltransferase
Xpa	15.4504	154.298	-3.32001	0.00225586	down	NM_011728.2	Xpa	mmu:22590	DNA repair protein complementing XP-A cells homolog
Lrrc48	1.79613	66.3356	-5.20682	0.00226304	down	NM_029044.2	Lrrc48	mmu:74665	Leucine-rich repeat-containing protein 48
A930003O13Rik	12.9314	0.386321	5.06493	0.00234576	up	NR_027362.1	A930003O13Rik	mmu:330052	RIKEN cDNA A930003O13 gene
Vars	214.733	103.012	1.05972	0.00235161	up	NM_011690.3	Vars	mmu:22321	Valine--tRNA ligase
Gm10350	1.02636	28.6408	-4.80246	0.00239013	down	Gm10350	Gm10350		predicted gene 10350
Tnk1	50.1432	18.2295	1.45978	0.00239082	up	NM_031880.3	Tnk1	mmu:83813	Non-receptor tyrosine-protein kinase TNK1
Zfp518a	237.906	55.5429	2.09872	0.00240072	up	NM_028319.1	Zfp518a	mmu:72672	Zinc finger protein 518A
Msantd1	58.1141	10.8435	2.42205	0.00246651	up	NM_207277.1	Msantd1	mmu:403174	Myb/SANT-like DNA-binding domain-containing protein 1
LOC102636641	0	14.2553	-20	0.00255531	down
Mir3061	15.4399	0	20	0.00256813	up	NR_037221.1	Mir3061	mmu:100526467	microRNA 3061
Gtf2ird1	41.8368	129.832	-1.6338	0.00258726	down	NM_020331.3	Gtf2ird1	mmu:57080	General transcription factor II I repeat domain-containing 1
LOC102639983	107.452	38.978	1.46296	0.00264348	up
Wtip	1.93394	36.6258	-4.24325	0.00265907	down	NM_207212.2	Wtip	mmu:101543	Wilms tumor protein 1-interacting protein
Nacc2	368.711	790.35	-1.1	0.00269502	down	NM_026495.3	Nacc2	mmu:67991	Nucleus accumbens-associated protein 2
Eefsec	206.04	59.7777	1.78525	0.00275625	up	NM_023060.3	Eefsec	mmu:65967	Putative uncharacterized protein
Car14	122.767	11.0128	3.47867	0.0028108	up	NM_011797.2	Car14	mmu:23831	Carbonic anhydrase 14
Zbtb8b	37.9054	2.57114	3.88193	0.00282802	up	NM_153541.3	Zbtb8b	mmu:215627	Zinc finger and BTB domain-containing protein 8B
Ak4	46.6712	0.847882	5.78252	0.00295608	up	NM_009647.5	Ak4	mmu:11639	Adenylate kinase 4, mitochondrial
Sarm1	79.5272	207.957	-1.38677	0.00298157	down	NM_172795.3	Sarm1	mmu:237868	Sarm1 protein
Zfp760	84.9846	11.0225	2.94675	0.00298482	up	NM_001008501.2	Zfp760	mmu:240034	Protein Zfp760
Wnt2	24.6727	1.15896	4.41201	0.00298904	up	NM_023653.5	Wnt2	mmu:22413	Protein Wnt-2
LOC102635490	3.39716	52.1487	-3.94023	0.00302564	down
Cdc7	122.591	268.827	-1.13282	0.00307995	down	NM_009863.3	Cdc7	mmu:12545	Cell division cycle 7-related protein kinase
Ptk2b	185.759	22.6662	3.03482	0.00309377	up	NM_172498.3	Ptk2b	mmu:19229	Protein-tyrosine kinase 2-beta
LOC102638135	1.47594	29.6078	-4.32627	0.00323272	down
LOC102640430	55.2048	123.734	-1.16438	0.00326934	down
LOC102636392	0.513181	18.7446	-5.19086	0.00333589	down
Bach2	175.613	77.5007	1.18012	0.00339225	up	NM_007521.3	Bach2	mmu:12014	Transcription regulator protein BACH2
LOC102634026	104.604	7.38688	3.82383	0.00341423	up
LOC102640524	22.8579	0.282627	6.33765	0.0034566	up
Sike1	269.784	102.959	1.38974	0.00354547	up	NM_025679.3	Sike1	mmu:66641	Suppressor of IKBKE 1
1700001O22Rik	15.7196	57.9593	-1.88247	0.00356615	down	NM_198000.3	1700001O22Rik	mmu:73598	Protein 1700001O22Rik
Igfbp5	17.3928	0.282627	5.94344	0.00360514	up	NM_010518.2	Igfbp5	mmu:16011	Insulin-like growth factor-binding protein 5
Gm21663	9.8035	0.386321	4.66543	0.00371123	up	XP_003688854.1	Gm21663	mmu:100862349	predicted gene, 21663
Cyb561a3	93.6768	22.1221	2.0822	0.00372739	up	NM_201351.2	Cyb561a3	mmu:225912	Cytochrome b ascorbate-dependent protein 3
Usp28	101.847	28.7648	1.82402	0.00375886	up	NM_175482.3	Usp28	mmu:235323	Putative uncharacterized protein
Cdkn3	14.8673	0	20	0.0038701	up	NM_028222.1	Cdkn3	mmu:72391	Cyclin-dependent kinase inhibitor 3
Ksr2	104.902	277.012	-1.40091	0.00387059	down	NM_001114545.2	Ksr2	mmu:333050	Kinase suppressor of ras 2
Acot3	43.7831	3.8502	3.50737	0.00391765	up	NM_134246.3	Acot3	mmu:171281	Acyl-CoA thioesterase 3
Mier2	114.396	27.2504	2.06969	0.00396326	up	NM_027422.2	Mier2	mmu:70427	Mesoderm induction early response protein 2
Zfp647	9.43655	34.9368	-1.88842	0.0040304	down	NM_172817.3	Zfp647	mmu:239546	KRAB zinc-finger protein
Gm5503	43.6179	8.84392	2.30216	0.00408595	up	Gm5503	Gm5503		O-sialoglycoprotein endopeptidase pseudogene
Tesk2	25.5103	0.565255	5.49603	0.00413637	up	NM_146151.4	Tesk2	mmu:230661	Dual-specificity testis-specific protein kinase 2
Galm	29.9575	1.54528	4.27697	0.00416293	up	NM_176963.4	Galm	mmu:319625	Aldose 1-epimerase
0610039H22Rik	0.388057	18.8131	-5.59932	0.00433063	down	XR_388947.1	0610039H22Rik	mmu:68397	RIKEN cDNA 0610039H22 gene
LOC102636653	14.9332	0.282627	5.72348	0.0043579	up
Igsf11	33.6412	2.39366	3.81294	0.00442978	up	NM_170599.2	Igsf11	mmu:207683	Immunoglobulin superfamily member 11
Limd2	176.836	58.6977	1.59104	0.00450484	up	NM_172397.3	Limd2	mmu:67803	LIM domain-containing protein 2
Cstad	17.7238	73.4851	-2.05177	0.00456874	down	NM_030137.2	Cstad	mmu:78617	Protein Cstad
Rsad1	133.27	36.5015	1.86833	0.00458486	up	NM_001013381.2	Rsad1	mmu:237926	Radical S-adenosyl methionine domain-containing protein 1, mitochondrial
Hipk4	117.482	36.5453	1.68468	0.00465414	up	NM_001033315.2	Hipk4	mmu:233020	Homeodomain-interacting protein kinase 4
Axl	0.769771	26.2597	-5.09228	0.00466678	down	NM_009465.4	Axl	mmu:26362	Tyrosine-protein kinase receptor UFO
Pus7	117.986	257.14	-1.12394	0.00468074	down	NM_178403.4	Pus7	mmu:78697	Pus7 protein
C030046E11Rik	51.1987	136.879	-1.41873	0.00479397	down	NM_177641.2	C030046E11Rik	mmu:226089	Protein C030046E11Rik
Ddx28	291.922	53.2642	2.45435	0.00486058	up	NM_028038.3	Ddx28	mmu:71986	Probable ATP-dependent RNA helicase DDX28
LOC102634178	72.9766	5.47122	3.7375	0.00500279	up
Gm7115	3.35902	51.9211	-3.95021	0.00502535	down	Gm7115	Gm7115		ring finger protein 175 pseudogene
Cxadr	431.891	207.74	1.05589	0.00505925	up	NM_009988.4	Cxadr	mmu:13052	Coxsackievirus and adenovirus receptor homolog
4930532I03Rik	41.2895	2.67579	3.94774	0.00517872	up	XR_393205.1	4930532I03Rik	mmu:75833	RIKEN cDNA 4930532I03 gene
Kif23	23.9581	0.565255	5.40547	0.00536605	up	NM_024245.4	Kif23	mmu:71819	Protein Kif23
Artn	8.72408	47.8224	-2.45461	0.00540083	down	NM_009711.4	Artn	mmu:11876	Artemin
LOC102632522	0.25659	16.62	-6.01731	0.00548924	down
Chac1	217.31	453.138	-1.06019	0.00557048	down	NM_026929.4	Chac1	mmu:69065	Cation transport regulator-like protein 1
LOC102640095	2.97096	47.1954	-3.98965	0.00562805	down
Slc9b2	36.7109	1.41314	4.69923	0.00565684	up	NM_178877.6	Slc9b2	mmu:97086	Mitochondrial sodium/hydrogen exchanger 9B2
LOC101055759	12.8805	0	20	0.0057181	up	XR_405485.1	LOC101055759	mmu:101055759	uncharacterized LOC101055759
S1pr3	12.0937	0	20	0.00574865	up	NM_010101.4	S1pr3	mmu:13610	Sphingosine 1-phosphate receptor 3
LOC102634280	0	12.5509	-20	0.00581213	down
Gm5812	15.2638	39.4714	-1.37069	0.00586793	down	Gm5812	Gm5812		predicted gene 5812
Mir137	0	14.2549	-20	0.00591245	down	NR_029551.1	Mir137	mmu:387155	microRNA 137
Slc35a2	345.493	133.932	1.36716	0.00604517	up	NM_078484.2	Slc35a2	mmu:22232	UDP-galactose translocator
Tnmd	27.1242	1.41314	4.26261	0.00609723	up	NM_022322.2	Tnmd	mmu:64103	Tenomodulin
Plcg2	12.0298	143.004	-3.57138	0.00612192	down	NM_172285.1	Plcg2	mmu:234779	1-phosphatidylinositol 4,5-bisphosphate phosphodiesterase gamma-2
Dsc3	132.929	25.0603	2.40718	0.00616384	up	NM_007882.3	Dsc3	mmu:13507	Desmocollin 3, isoform CRA_b
LOC102636943	5.40104	25.4659	-2.23726	0.00618688	down
Gm14776	51.7314	10.0443	2.36466	0.0062256	up	OTTMUSG00000017961	Gm14776		nucleophosmin 1 pseudogene
Sorcs1	22.1556	0.565255	5.29262	0.00634857	up	NM_021377.3	Sorcs1	mmu:58178	VPS10 domain-containing receptor SorCS1
Kin	130.623	352.539	-1.43237	0.00659762	down	NM_025280.2	Kin	mmu:16588	DNA/RNA-binding protein KIN17
LOC102640856	45.8043	103.229	-1.17229	0.0067282	down
LOC102633090	4.08633	17.3324	-2.08459	0.00679801	down
Efhd1	67.6976	6.95377	3.28324	0.00680942	up	NM_028889.2	Efhd1	mmu:98363	EF-hand domain-containing protein D1
4930587E11Rik	37.8651	3.47689	3.445	0.00684666	up	XR_403643.1	4930587E11Rik	mmu:75893	RIKEN cDNA 4930587E11 gene
1700037C18Rik	137.807	41.8399	1.7197	0.00686919	up	NM_028484.2	1700037C18Rik	mmu:73261	Protein 1700037C18Rik
Gm4479	17.2744	0.341951	5.6587	0.00687652	up	Gm4479	Gm4479		ATP synthase, H+ transporting, mitochondrial F0 complex, subunit c (subunit 9), isoform 1 pseudogene
Mettl20	36.1066	1.15896	4.96136	0.00691311	up	NM_177101.5	Mettl20	mmu:320204	Methyltransferase-like protein 20
Rps6kc1	284.652	87.3237	1.70475	0.0070175	up	NM_178775.4	Rps6kc1	mmu:320119	MAP kinase-activated protein kinase 2
Zfpm2	107.706	399.297	-1.89036	0.00715979	down	NM_011766.5	Zfpm2	mmu:22762	FOG-2S transcriptional co-factor
LOC102637400	2.67826	33.3703	-3.6392	0.00732786	down
Rpp40	101.166	18.5772	2.44512	0.00765403	up	NM_145938.4	Rpp40	mmu:208366	Ribonuclease P protein subunit p40
Map4k5	180.864	62.5085	1.53278	0.00778036	up	NM_201519.2	Map4k5	mmu:399510	Mitogen-activated protein kinase kinase kinase kinase 5
Engase	88.9906	8.21019	3.43817	0.00782628	up	NM_172573.2	Engase	mmu:217364	Cytosolic endo-beta-N-acetylglucosaminidase
Slc39a5	1.39535	17.5422	-3.65213	0.00787678	down	NM_028092.3	Slc39a5	mmu:72002	Zinc transporter ZIP5
LOC102634003	1.50774	16.4425	-3.44697	0.00796865	down
Acss1	2.21392	29.9696	-3.75883	0.00806718	down	NM_080575.2	Acss1	mmu:68738	Putative uncharacterized protein
Zbtb7b	4.87522	36.8024	-2.91626	0.00808658	down	NM_009565.4	Zbtb7b	mmu:22724	Zinc finger and BTB domain-containing protein 7B
Elmsan1	94.7581	225.501	-1.25081	0.00813151	down	NM_001163502.1	Elmsan1	mmu:238317	Protein Elmsan1
Wars2	35.0698	86.1883	-1.29726	0.00820739	down	NM_027462.4	Wars2	mmu:70560	Putative uncharacterized protein
Lrguk	3.33568	47.4404	-3.83007	0.00824058	down	NM_028886.1	Lrguk	mmu:74354	Leucine-rich repeat and guanylate kinase domain-containing protein
Hacl1	35.4521	1.51683	4.54674	0.00834304	up	NM_019975.3	Hacl1	mmu:56794	2-hydroxyacyl-CoA lyase 1
Cd276	52.1243	4.10342	3.66706	0.00838913	up	NM_133983.4	Cd276	mmu:102657	CD276 antigen
Parp14	12.2867	0	20	0.00845517	up	NM_001039530.3	Parp14	mmu:547253	Poly (ADP-ribose) polymerase family, member 14
LOC102638162	16.7843	0.683903	4.61718	0.00851213	up
LOC102635552	28.6341	6.91521	2.04989	0.0085462	up
LOC102640591	0	14.4453	-20	0.00908661	down
Snora7a	0.368986	17.4342	-5.56221	0.00917817	down	NR_028546.1	Snora7a	mmu:100217451	small nucleolar RNA, H/ACA box 7A
Nudt12	114.227	43.4715	1.39376	0.00923258	up	NM_026497.2	Nudt12	mmu:67993	Putative uncharacterized protein
Lmnb1	12.4922	0.282627	5.46598	0.00951653	up	NM_010721.2	Lmnb1	mmu:16906	Lamin-B1
Ccdc37	23.4961	1.72422	3.76841	0.00956544	up	NM_173775.3	Ccdc37	mmu:243538	Coiled-coil domain-containing protein 37
LOC102640373	1.47594	37.0821	-4.65101	0.00964963	down
Cdon	2.57859	42.9695	-4.05866	0.0100076	down	NM_021339.2	Cdon	mmu:57810	Cell adhesion molecule-related/down-regulated by oncogenes
Sfxn2	23.8435	1.53178	3.96031	0.0100193	up	NM_053196.3	Sfxn2	mmu:94279	Sideroflexin 2, isoform CRA_a
LOC102640596	1.90853	37.2403	-4.28633	0.010036	down
Tmem132c	11.5148	195.345	-4.08446	0.0102254	down	NM_175432.3	Tmem132c	mmu:208213	Transmembrane protein 132C
Enkur	1.53954	48.6158	-4.98085	0.0104529	down	NM_027728.2	Enkur	mmu:71233	Enkurin
Slc22a5	37.6848	115.911	-1.62096	0.0105991	down	NM_011396.3	Slc22a5	mmu:20520	Solute carrier family 22 member 5
9330101J02Rik	6.97234	45.1881	-2.69623	0.0107086	down	NM_177212.2	9330101J02Rik	mmu:664857	Protein 9330101J02Rik
Fam211a	72.472	5.56188	3.70378	0.0107874	up	NM_198861.1	Fam211a	mmu:192976	Leucine-rich repeat-containing protein FAM211A
Csmd3	45.0562	3.67416	3.61624	0.0108503	up	NM_001081391.2	Csmd3	mmu:239420	CUB and sushi domain-containing protein 3
Alk	39.5638	97.9536	-1.30792	0.0109243	down	NM_007439.2	Alk	mmu:11682	ALK tyrosine kinase receptor
Azi1	21.3053	93.1827	-2.12885	0.0109572	down	NM_009734.3	Azi1	mmu:12009	5-azacytidine-induced protein 1
Sbspon	32.6084	1.41217	4.52925	0.0109714	up	NM_001033288.3	Sbspon	mmu:226866	Somatomedin-B and thrombospondin type-1 domain-containing protein
Anks6	7.38179	72.4128	-3.2942	0.0110449	down	NM_001024136.1	Anks6	mmu:75691	Ankyrin repeat and SAM domain-containing protein 6
LOC102631541	64.2066	4.23941	3.92079	0.0110459	up
Tmem17	164.628	63.583	1.3725	0.0111151	up	NM_153596.3	Tmem17	mmu:103765	Transmembrane protein 17
Fam78b	158.645	30.0274	2.40145	0.01125	up	NM_175461.4	Fam78b	mmu:226610	Protein FAM78B
Gm6493	10.4565	24.8423	-1.24839	0.0114179	down	Gm6493	Gm6493		transportin 1 pseudogene
DQ267100	24.2658	4.62573	2.39117	0.0114977	up	NR_046304.1	DQ267100	mmu:100861570	snoRNA DQ267100
4632427E13Rik	102.741	28.7909	1.83533	0.0117797	up	NR_015510.1	4632427E13Rik	mmu:666737	MCG147203
Ppp1r14b	21.2101	58.6028	-1.46621	0.0118906	down	NM_008889.2	Ppp1r14b	mmu:18938	Putative uncharacterized protein
Magt1	242.213	62.5951	1.95215	0.0120212	up	NM_025952.4	Magt1	mmu:67075	RIKEN cDNA 2610529C04, isoform CRA_b
Fam129b	63.3674	4.70001	3.75301	0.0120437	up	NM_146119.2	Fam129b	mmu:227737	Niban-like protein 1
Dock6	5.04474	50.051	-3.31055	0.0121129	down	NM_177030.3	Dock6	mmu:319899	Dedicator of cytokinesis protein 6
1700066J03Rik	13.0244	0.386321	5.07528	0.0121937	up	XR_395249.1	1700066J03Rik	mmu:67339	RIKEN cDNA 1700066J03 gene
Mir1b	0.737972	24.2143	-5.03615	0.0122002	down	NR_035413.1	Mir1b	mmu:100316783	microRNA 1b
Thoc6	290.278	76.3682	1.92639	0.0122147	up	NM_001008425.1	Thoc6	mmu:386612	THO complex subunit 6 homolog
Rgma	12.7956	1.29353	3.30627	0.0123787	up	NM_177740.5	Rgma	mmu:244058	Repulsive guidance molecule A
LOC102639511	0.25659	13.9423	-5.76386	0.0124065	down
Gm20939	2.7164	65.1428	-4.58384	0.0124599	down	NM_001024731.2	Gm20939	mmu:100044193	Protein Gm20939
Slitrk1	112.475	22.3276	2.33271	0.0126205	up	NM_199065.2	Slitrk1	mmu:76965	SLIT and NTRK-like family, member 1
Dennd2d	3.904	53.8231	-3.7852	0.0128714	down	NM_028110.2	Dennd2d	mmu:72121	Protein 2010016I18Rik
Tmem63a	82.2832	10.4307	2.97977	0.0129042	up	NM_144794.2	Tmem63a	mmu:208795	Transmembrane protein 63A
Gm3893	20.3067	1.36781	3.89202	0.0129687	up	NR_033506.1	Gm3893	mmu:100042539	predicted gene 3893
Myh14	61.2738	6.46813	3.24385	0.0130442	up	NM_028021.3	Myh14	mmu:71960	Myosin-14
Ppp2r1b	174.669	428.822	-1.29576	0.0130769	down	NM_028614.3	Ppp2r1b	mmu:73699	Serine/threonine-protein phosphatase 2A 65 kDa regulatory subunit A beta isoform
Tube1	64.3445	169.17	-1.39459	0.0131968	down	NM_028006.2	Tube1	mmu:71924	Tubulin epsilon chain
Cenpl	9.33485	96.0756	-3.36347	0.0133308	down	NM_027429.3	Cenpl	mmu:70454	Centromere protein L
LOC102633989	14.7337	0	20	0.0135138	up
LOC102632898	18.5255	0.668948	4.79147	0.0136284	up
Rsph9	228.173	72.6175	1.65174	0.0136354	up	NM_029338.3	Rsph9	mmu:75564	Radial spoke head protein 9 homolog
Cep78	6.84087	60.5831	-3.14666	0.0138	down	NM_198019.2	Cep78	mmu:208518	Centrosomal protein of 78 kDa
Mvp	2.5829	24.2254	-3.22946	0.0140567	down	NM_080638.3	Mvp	mmu:78388	V-type proton ATPase 16 kDa proteolipid subunit
Zfp518b	158.249	13.4455	3.55699	0.0141829	up	NM_001177902.1	Zfp518b	mmu:100515	Zinc finger protein 518B
Mpdz	62.0705	237.404	-1.93537	0.0142315	down	NM_010820.2	Mpdz	mmu:17475	Multiple PDZ domain protein
LOC102640395	9.04646	0.341951	4.72549	0.0142642	up
Txndc16	999.422	355.482	1.49132	0.0143314	up	NM_172597.2	Txndc16	mmu:70561	Thioredoxin domain-containing protein 16
Plxdc2	143.502	19.2123	2.90096	0.0143796	up	NM_026162.5	Plxdc2	mmu:67448	Plexin domain-containing protein 2
Bambi-ps1	7.37972	63.105	-3.09612	0.0144256	down	NR_027919.1	Bambi-ps1	mmu:81913	BMP and activin membrane-bound inhibitor, pseudogene (Xenopus laevis)
Gm5824	13.928	4.05952	1.77861	0.0144881	up	Gm5824	Gm5824		predicted gene 5824
Rbm48	157.158	456.491	-1.53837	0.0147799	down	NM_172991.4	Rbm48	mmu:269623	RNA-binding protein 48
Gm12060	2.29659	49.5924	-4.43256	0.0148526	down	NR_004857.1	Gm12060	mmu:100134990	selenoprotein K pseudogene
Stx1a	572.88	222.109	1.36696	0.0149019	up	NM_016801.3	Stx1a	mmu:20907	Syntaxin-1A
Tprn	73.0011	233.086	-1.67487	0.0149143	down	NM_175286.4	Tprn	mmu:97031	Taperin
BC028528	32.5044	1.41217	4.52464	0.0150584	up	NM_153513.2	BC028528	mmu:229600	Uncharacterized protein C1orf54 homolog
Zfp493	8.65604	45.639	-2.39849	0.0152472	down	NM_028402.2	Zfp493	mmu:72958	Protein Zfp493
Pmp22	129.688	15.3641	3.07741	0.0153017	up	NM_008885.2	Pmp22	mmu:18858	Peripheral myelin protein 22
Gm7045	0.776114	17.3357	-4.48134	0.0154315	down	Gm7045	Gm7045		calcium binding and coiled-coil domain 2 pseudogene
Hykk	31.8152	2.20073	3.85366	0.0155869	up	NM_177351.4	Hykk	mmu:235386	Hydroxylysine kinase
Trib2	197.67	9.90163	4.31928	0.0157028	up	NM_144551.5	Trib2	mmu:217410	Tribbles homolog 2
9430041J12Rik	4.05884	68.3972	-4.0748	0.0158086	down	NR_033568.1	9430041J12Rik	mmu:77323	RIKEN cDNA 9430041J12 gene
1700102P08Rik	38.2718	1.69576	4.49627	0.0160846	up	NM_053216.2	1700102P08Rik	mmu:112418	Uncharacterized protein C3orf62 homolog
Shh	29.8302	3.67078	3.02262	0.0164093	up	NM_009170.3	Shh	mmu:20423	Sonic hedgehog protein
Med11	121.214	255.553	-1.07607	0.0170256	down	NM_025397.2	Med11	mmu:66172	Mediator of RNA polymerase II transcription subunit 11
Add3	586.589	186.067	1.65653	0.0172066	up	NM_013758.4	Add3	mmu:27360	Add3 protein
Gm2464	22.5586	46.1888	-1.03386	0.0178421	down	XR_400666.1	Gm2464	mmu:100039861	predicted gene 2464
Adamts18	139.252	19.4709	2.83831	0.0178687	up	NM_172466.2	Adamts18	mmu:208936	Adamts18 protein
Traf6	157.797	12.521	3.65566	0.0179509	up	NM_009424.2	Traf6	mmu:22034	TNF receptor-associated factor 6
Tmem209	248.895	123.388	1.01234	0.0182289	up	NM_178625.3	Tmem209	mmu:72649	Transmembrane protein 209
Sema6c	3.17237	26.9335	-3.08577	0.0182584	down	NM_011351.2	Sema6c	mmu:20360	Semaphorin-6C
Mgat1	76.3427	268.534	-1.81454	0.0184284	down	NM_010794.3	Mgat1	mmu:17308	Alpha-1,3-mannosyl-glycoprotein 2-beta-N-acetylglucosaminyltransferase
Nov	34.5142	5.40849	2.67389	0.0184504	up	NM_010930.4	Nov	mmu:18133	Putative uncharacterized protein
Wdsub1	88.0865	22.3622	1.97786	0.0186721	up	NM_028118.2	Wdsub1	mmu:72137	WD repeat, SAM and U-box domain-containing protein 1
LOC102639097	48.5088	5.40849	3.16495	0.0186822	up
Snx29	34.4576	2.28947	3.91173	0.018722	up	NM_028964.4	Snx29	mmu:74478	Sorting nexin-29
Mocs1	49.6344	5.36412	3.20993	0.0187485	up	NM_028464.1	Mocs1	mmu:56738	Molybdenum cofactor synthesis 1, isoform CRA_d
Sap130	113.735	272.241	-1.2592	0.0188085	down	NM_172965.2	Sap130	mmu:269003	Histone deacetylase complex subunit SAP130
Trpm8	32.4028	2.82627	3.51914	0.0188933	up	NM_134252.3	Trpm8	mmu:171382	Transient receptor potential cation channel subfamily M member 8
Gemin5	156.434	55.5551	1.49356	0.0190569	up	NM_172558.3	Gemin5	mmu:216766	Gem-associated protein 5
Ubxn6	946.974	457.562	1.04936	0.01925	up	NM_024432.2	Ubxn6	mmu:66530	UBX domain-containing protein 6
Tbl1xr1	677.337	265.944	1.34875	0.0193665	up	NM_030732.3	Tbl1xr1	mmu:81004	Putative uncharacterized protein
Abcc4	2.2902	24.484	-3.41829	0.0195853	down	NM_001163676.1	Abcc4	mmu:239273	Abcc4 protein
Zfp748	57.0647	22.5943	1.33664	0.0206226	up	NM_183145.2	Zfp748	mmu:212276	Mszf54
Det1	6.36816	63.7638	-3.32379	0.0211729	down	NM_029585.3	Det1	mmu:76375	DET1 homolog
Zfp870	106.336	30.7442	1.79024	0.0212056	up	NM_207245.2	Zfp870	mmu:240066	Protein Zfp870
2610034B18Rik	200.416	509.389	-1.34577	0.0213965	down	NM_027420.4	2610034B18Rik	mmu:70420	Arpin
2310068J16Rik	15.1008	0.565255	4.73958	0.0215737	up	NR_028124.1	2310068J16Rik	mmu:70281	RIKEN cDNA 2310068J16 gene
Cryaa	40.6515	3.1089	3.70883	0.021911	up	NM_013501.3	Cryaa	mmu:12954	Alpha-crystallin A chain
Cdkl5	185.153	62.6648	1.56299	0.0219676	up	NM_001024624.2	Cdkl5	mmu:382253	Cyclin-dependent kinase-like 5
Chd7	32.256	3.47689	3.2137	0.0220143	up	NM_001277149.1	Chd7	mmu:320790	Chromodomain-helicase-DNA-binding protein 7
4933407L21Rik	2.5829	24.8345	-3.26528	0.0225095	down	NR_037692.1	4933407L21Rik	mmu:71141	Protein 4933407L21Rik
Gm16861	0.776114	17.6936	-4.51082	0.023077	down	NR_037666.1	Gm16861	mmu:100503704	predicted gene, 16861
Ppapdc3	221.984	77.5329	1.51758	0.0232968	up	NM_145521.3	Ppapdc3	mmu:227721	Probable lipid phosphate phosphatase PPAPDC3
C230037L18Rik	34.6333	109.151	-1.6561	0.0242422	down	NR_077233.1	C230037L18Rik	mmu:100532730	RIKEN cDNA C230037L18 gene
Fosl1	0.882167	15.6145	-4.14569	0.0243268	down	NM_010235.2	Fosl1	mmu:14283	Fos-related antigen 1
Nrp2	24.4966	1.30848	4.22662	0.0245303	up	NM_010939.2	Nrp2	mmu:18187	Neuropilin-2
Dnajc25	54.9042	5.65255	3.27994	0.0246339	up	NM_001033165.3	Dnajc25	mmu:72429	DnaJ homolog subfamily C member 25
P4ha1	433.066	205.102	1.07825	0.0247231	up	NM_011030.2	P4ha1	mmu:18451	Prolyl 4-hydroxylase subunit alpha-1
Atp10d	14.933	0.624579	4.57948	0.0253704	up	NM_153389.3	Atp10d	mmu:231287	ATPase, class V, type 10D
Vamp3	319.105	126.924	1.33007	0.0254115	up	NM_009498.4	Vamp3	mmu:22319	Vesicle-associated membrane protein 3
Thbs3	47.1427	112.265	-1.25181	0.0254804	down	NM_013691.2	Thbs3	mmu:21827	Thrombospondin-3
Nrg2	15.334	1.15896	3.72583	0.0255318	up	NM_001167891.1	Nrg2	mmu:100042150	Pro-neuregulin-2, membrane-bound isoform
Npy5r	59.7616	5.16061	3.53361	0.0257535	up	NM_016708.3	Npy5r	mmu:18168	Neuropeptide Y receptor type 5
Acad11	112.809	9.23313	3.61092	0.0258071	up	NM_175324.3	Acad11	mmu:102632	Acyl-CoA dehydrogenase family member 11
LOC102639119	77.3235	7.07679	3.44974	0.0259096	up
Mcat	27.2666	95.7678	-1.81241	0.0259817	down	NM_001030014.2	Mcat	mmu:223722	Malonyl-CoA-acyl carrier protein transacylase, mitochondrial
1700012D01Rik	4.19234	48.1194	-3.52079	0.0260315	down	NR_045171.1	1700012D01Rik	mmu:72243	Transmembrane protein 194A
Ldb2	155.504	46.3711	1.74565	0.0261599	up	NM_010698.4	Ldb2	mmu:16826	LIM domain-binding protein 2
Pcdh20	10.955	0	20	0.0261936	up	NM_178685.5	Pcdh20	mmu:219257	Protocadherin 20
LOC102640299	1.54589	15.7457	-3.34845	0.0262018	down
2810021J22Rik	229.059	24.5192	3.22374	0.0263701	up	NM_172403.2	2810021J22Rik	mmu:69944	Protein 2810021J22Rik
Paqr8	365.892	166.024	1.14003	0.0264306	up	NM_028829.3	Paqr8	mmu:74229	Membrane progestin receptor beta
1700028J19Rik	11.3747	64.6942	-2.50781	0.0266064	down	NR_029436.1	1700028J19Rik	mmu:70004	Protein 1700028J19Rik
Kif6	64.5188	4.80467	3.74721	0.0268932	up	NM_177052.3	Kif6	mmu:319991	Kinesin-like protein KIF21B
Fkbp11	31.6194	103.608	-1.71225	0.0274201	down	NM_024169.3	Fkbp11	mmu:66120	Peptidyl-prolyl cis-trans isomerase FKBP11
Spint2	48.7982	4.53216	3.42856	0.0282619	up	NM_011464.2	Spint2	mmu:20733	Putative uncharacterized protein
LOC102635756	97.9096	20.8613	2.23062	0.0284172	up
Gmfg	1.53954	25.5392	-4.05214	0.028476	down	NM_022024.2	Gmfg	mmu:63986	MCG2995
Gm9157	9.26279	75.4472	-3.02595	0.0284784	down	Gm9157	Gm9157		estrogen receptor-binding fragment-associated gene 9 pseudogene
LOC102639574	12.4245	45.3415	-1.86764	0.0294605	down
LOC102634048	0	12.9758	-20	0.0300123	down
Zfp449	73.7812	18.3708	2.00584	0.0303261	up	NM_030139.4	Zfp449	mmu:78619	Zinc finger protein 449
Blnk	206.581	18.1571	3.5081	0.0303875	up	NM_008528.4	Blnk	mmu:17060	BCA protein
LOC102631735	5.53479	62.7806	-3.50372	0.0306894	down
Msl3l2	62.5446	5.9757	3.38771	0.0310226	up	NM_133751.1	Msl3l2	mmu:73390	RIKEN cDNA 1700060H10
Cdh12	75.0899	11.0225	2.76817	0.0311958	up	NM_001008420.2	Cdh12	mmu:215654	Cadherin-12
LOC102639778	1.47594	17.6246	-3.57788	0.0314312	down
Slc41a1	160.369	32.779	2.29055	0.0314575	up	NM_173865.3	Slc41a1	mmu:98396	Solute carrier family 41 member 1
Gm13241	2.94123	25.1982	-3.09883	0.0316686	down	OTTMUSG00000011068	Gm13241		carnitine deficiency-associated gene expressed in ventricle 3 pseudogene
Nlrx1	47.2567	5.20256	3.18323	0.0318078	up	NM_178420.3	Nlrx1	mmu:270151	NLR family member X1
Ppef2	14.3457	56.5318	-1.97845	0.0319064	down	NM_011148.3	Ppef2	mmu:19023	Serine/threonine-protein phosphatase with EF-hands 2
Pmf1	28.3091	162.28	-2.51914	0.0325369	down	NM_025928.3	Pmf1	mmu:67037	Polyamine-modulated factor 1
Hjurp	3.77253	49.8701	-3.72457	0.0329707	down	NM_198652.2	Hjurp	mmu:381280	Holliday junction recognition protein
Snord104	20.6628	9.41014	1.13475	0.0330892	up	NR_030703.1	Snord104	mmu:100216537	small nucleolar RNA, C/D box 104
Ctxn1	852.443	273.258	1.64134	0.0332946	up	NM_183315.2	Ctxn1	mmu:330695	Putative uncharacterized protein
Cacnb2	138.546	26.9533	2.36183	0.0334723	up	NM_023116.4	Cacnb2	mmu:12296	Voltage-dependent L-type calcium channel subunit beta-2
Gk5	47.0511	2.26102	4.37918	0.0334984	up	NM_177352.4	Gk5	mmu:235533	Putative glycerol kinase 5
AI429214	30.3265	2.26102	3.74553	0.0346372	up	NM_001039220.3	AI429214	mmu:621080	MCG67192
Zfp558	26.1025	2.26102	3.52914	0.0348842	up	NM_028935.1	Zfp558	mmu:72230	Protein Zfp558
Anxa2	12.3163	75.7929	-2.62149	0.0352087	down	NM_007585.3	Anxa2	mmu:12306	Annexin A2
Lpl	14.9373	5.6048	1.41418	0.0354194	up	NM_008509.2	Lpl	mmu:16956	Lipoprotein lipase
Tysnd1	124.103	15.7408	2.97896	0.0355373	up	NM_027912.1	Tysnd1	mmu:71767	Peroxisomal leader peptide-processing protease
LOC102634874	20.4594	4.4468	2.20193	0.0361134	up
LOC102640372	2.44712	23.0534	-3.23582	0.0371453	down
Ptprc	92.3726	9.65802	3.25767	0.037547	up	NM_011210.4	Ptprc	mmu:19264	Lymphocyte common antigen
Tmem150cos	4.19873	44.9049	-3.41885	0.0377385	down	NR_045993.1	Tmem150cos	mmu:76003	transmembrane protein 150C, opposite strand
4930404I05Rik	10.6984	0	20	0.0377432	up	NR_028368.1	4930404I05Rik	mmu:67394	RIKEN cDNA 4930404I05 gene
Slc19a1	91.2118	17.207	2.40623	0.0378153	up	NM_031196.3	Slc19a1	mmu:20509	Folate transporter 1
Gm20008	71.5356	22.9035	1.6431	0.0378301	up	Gm20008	Gm20008		zinc finger protein 945 pseudogene
Tmem160	41.2257	106.958	-1.37542	0.0378842	down	NM_026938.1	Tmem160	mmu:69094	Transmembrane protein 160
LOC102633833	0.994562	20.4649	-4.36295	0.0387951	down
Ttc9	50.8363	159.307	-1.64787	0.0391819	down	NM_001033149.2	Ttc9	mmu:69480	Tetratricopeptide repeat protein 9A
2700062C07Rik	330.409	672.29	-1.02483	0.0416657	down	NM_026529.4	2700062C07Rik	mmu:68046	UPF0711 protein C18orf21 homolog
Cideb	68.338	6.60413	3.37125	0.0432601	up	NM_026804.1	Cideb	mmu:12684	Cell death activator CIDE-B
Fgf10	1.53954	19.6272	-3.67228	0.0433675	down	NM_008002.4	Fgf10	mmu:14165	Fibroblast growth factor 10
Mtrr	229.534	78.3091	1.55145	0.0436471	up	NM_172480.2	Mtrr	mmu:210009	Methionine synthase reductase
Aox4	15.7836	1.54528	3.35248	0.0436715	up	NM_023631.2	Aox4	mmu:71872	Aox4 protein
Oas1c	6.20891	63.7664	-3.36038	0.0437198	down	NM_033541.4	Oas1c	mmu:114643	Protein Oas1c
Suv39h2	17.8171	81.5997	-2.1953	0.0437762	down	NM_022724.4	Suv39h2	mmu:64707	Histone-lysine N-methyltransferase SUV39H2
Klhdc8b	128.664	42.6749	1.59215	0.0442458	up	NM_030075.2	Klhdc8b	mmu:78267	Kelch domain-containing protein 8B
Zswim5	58.9602	20.53	1.52201	0.0448336	up	NM_001029912.2	Zswim5	mmu:74464	Zswim5 protein
1700048O20Rik	245.324	73.3413	1.74199	0.0451891	up	NR_033553.1	1700048O20Rik	mmu:69430	Protein 1700048O20Rik
Pld2	44.1167	5.79481	2.92849	0.0455226	up	NM_008876.2	Pld2	mmu:18806	Phospholipase D2
Fuk	5.90377	61.9693	-3.39184	0.0459949	down	NM_172283.3	Fuk	mmu:234730	L-fucose kinase short variant
LOC102640731	6.7519	70.9332	-3.3931	0.0465942	down
Pf4	100.07	11.2033	3.15902	0.0474363	up	NM_019932.4	Pf4	mmu:56744	Chemokine (C-X-C motif) ligand 4, isoform CRA_c
Mir1191	21.5261	3.00183	2.84217	0.0475156	up	NR_035422.1	Mir1191	mmu:100316839	microRNA 1191
LOC102637121	0.737972	11.4189	-3.95172	0.047665	down
Tpst2	120.255	18.5174	2.69914	0.0485136	up	NM_009419.3	Tpst2	mmu:22022	Protein-tyrosine sulfotransferase 2
Pdss2	160.225	402.956	-1.33053	0.0497169	down	NM_027772.2	Pdss2	mmu:71365	Decaprenyl-diphosphate synthase subunit 2

## Sheet: DEGs_Thy1+Nic vs. Thy1
GeneID	Thy1+Nic	Thy1	Log2FC	FDR	Style	AccID	Symbol	KeggID	Description
Gck	45.4828	0	20	0	up	NM_010292.5	Gck	mmu:103988	Glucokinase, isoform CRA_b
Id1	37.113	0	20	0	up	NM_010495.3	Id1	mmu:15901	DNA-binding protein inhibitor ID-1
Flt1	49.3812	0	20	0	up	NM_010228.3	Flt1	mmu:14254	SFlt-1
Actn3	40.3174	0	20	0	up	NM_013456.2	Actn3	mmu:11474	Alpha-actinin-3
Slc13a5	40.6359	0	20	0	up	NM_001004148.4	Slc13a5	mmu:237831	Putative uncharacterized protein
LOC102635587	43.1408	0	20	0	up
Car8	51.1494	0	20	0	up	NM_007592.3	Car8	mmu:12319	Carbonic anhydrase-related protein
Ly6c1	127.726	0	20	0	up	NM_010741.3	Ly6c1	mmu:17067	Lymphocyte antigen 6C1
Cd82	39.8087	0	20	0	up	NM_007656.5	Cd82	mmu:12521	CD82 antigen, isoform CRA_a
Cdkn1c	51.7602	0	20	0	up	NM_009876.4	Cdkn1c	mmu:12577	Cyclin-dependent kinase inhibitor 1C
Ly6g6e	118.038	0	20	0	up	NM_027366.1	Ly6g6e	mmu:70274	Protein Ly6g6e
Ly6a	103.862	0	20	0	up	NM_010738.3	Ly6a	mmu:110454	Lymphocyte antigen 6A-2/6E-1
Olfr539	37.686	0	20	0	up	NM_146961.1	Olfr539	mmu:258963	Olfactory receptor Olfr539
Col12a1	42.8085	0	20	0	up	NM_007730.2	Col12a1	mmu:12816	Putative uncharacterized protein
Ctsc	37.7619	0	20	0	up	NM_009982.4	Ctsc	mmu:13032	Dipeptidyl peptidase 1
Exo1	37.9648	0	20	0	up	NM_012012.4	Exo1	mmu:26909	Exonuclease 1
Tmem252	50.2421	0	20	0	up	NM_183160.3	Tmem252	mmu:226040	Putative uncharacterized protein
Trem2	156.86	0	20	0	up	NM_031254.3	Trem2	mmu:83433	Putative uncharacterized protein
Vamp8	46.9231	0	20	0	up	NM_016794.3	Vamp8	mmu:22320	Vesicle-associated membrane protein 8
Gkn1	37.5542	0	20	0	up	NM_025466.1	Gkn1	mmu:66283	Foveolin
Tph2	54.7594	0	20	0	up	NM_173391.3	Tph2	mmu:216343	Tryptophan 5-hydroxylase 2
Trdn	80.5957	0	20	0	up	NM_029726.2	Trdn	mmu:76757	Protein Trdn
Cyp26b1	112.089	0	20	0	up	NM_175475.3	Cyp26b1	mmu:232174	Cytochrome P450 26B1
Fam212a	45.4466	0	20	0	up	NM_026597.3	Fam212a	mmu:68176	Protein FAM212A
Ndnf	87.1849	0	20	0	up	NM_172399.3	Ndnf	mmu:68169	Protein NDNF
Zbtb37	45.5613	2.07624	4.45577	0	up	NM_173424.3	Zbtb37	mmu:240869	Protein Zbtb37
Fbxw17	107.495	9.66368	3.47556	0	up	NM_175401.3	Fbxw17	mmu:109082	Protein Fbxw17
Pold2	183.957	37.9276	2.27805	0	up	NM_008894.2	Pold2	mmu:18972	DNA polymerase delta subunit 2
Sdccag8	221.88	65.3874	1.76269	0	up	NM_029756.3	Sdccag8	mmu:76816	Serologically defined colon cancer antigen 8 homolog
Pccb	320.262	115.937	1.46592	0	up	NM_025835.2	Pccb	mmu:66904	Pccb protein
Ercc5	245.8	120.582	1.02747	0	up	NM_011729.2	Ercc5	mmu:22592	Excision repair cross-complementing rodent repair deficiency, complementation group 5
Lrrc8a	243.135	487.425	-1.00342	0	down	NM_177725.4	Lrrc8a	mmu:241296	Leucine-rich repeat-containing protein 8A
Mtmr2	437.171	897.319	-1.03742	0	down	NM_023858.3	Mtmr2	mmu:77116	Myotubularin-related protein 2
Plk3	91.7483	224.945	-1.29382	0	down	NM_013807.2	Plk3	mmu:12795	Serine/threonine-protein kinase PLK3
Me2	121.639	302.939	-1.31642	0	down	NM_145494.2	Me2	mmu:107029	Malic enzyme
Lrrc8c	106.617	315.627	-1.56579	0	down	NM_133897.2	Lrrc8c	mmu:100604	Leucine-rich repeat-containing protein 8C
Slc2a4rg-ps	6.54338	49.6668	-2.92417	0	down	NR_045164.1	Slc2a4rg-ps	mmu:329584	Slc2a4 regulator, pseudogene
LOC102635175	8.68734	69.5468	-3.001	0	down
Mitf	15.1268	132.675	-3.13272	0	down	NM_008601.3	Mitf	mmu:17342	Microphthalmia-associated transcription factor
Arhgap18	3.38906	79.851	-4.55835	0	down	NM_176837.2	Arhgap18	mmu:73910	Rho GTPase-activating protein 18
Gtf2a1l	0	44.2752	-20	0	down	NM_023630.2	Gtf2a1l	mmu:71828	TFIIA-alpha and beta-like factor
LOC102635424	0	37.1682	-20	0	down
LOC102638852	0	34.1854	-20	0	down
Dnase1l1	0	62.5662	-20	0	down	NM_027109.2	Dnase1l1	mmu:69537	Deoxyribonuclease 1-like 1
Aif1l	0	52.4125	-20	0	down	NM_145144.1	Aif1l	mmu:108897	Allograft inflammatory factor 1-like
Gm13607	0	50.5129	-20	0	down	OTTMUSG00000012925	Gm13607		actin-like 6A pseudogene
Gm17796	33.694	0	20	1.11022e-16	up	Gm17796	Gm17796		bystin-like pseudogene
Gm9620	35.8196	0	20	2.22045e-16	up	Gm9620	Gm9620		family with sequence similarity 60, member A pseudogene
Gins3	0	30.9058	-20	2.22045e-16	down	NM_030198.3	Gins3	mmu:78833	DNA replication complex GINS protein PSF3
LOC102640715	0	32.6453	-20	2.22045e-16	down
LOC102634858	0	32.7147	-20	2.22045e-16	down
Syngr2	35.7118	0	20	4.44089e-16	up	NM_009304.2	Syngr2	mmu:20973	Synaptogyrin 2, isoform CRA_c
Alyref2	46.8654	3.85214	3.60479	7.77156e-16	up	NM_019484.4	Alyref2	mmu:56009	RNA and export factor binding protein 2
LOC102640897	0	34.8686	-20	8.88178e-16	down
LOC102632268	32.8739	0	20	1.66533e-15	up
Lmod1	31.9491	0	20	1.9984e-15	up	NM_053106.2	Lmod1	mmu:93689	Leiomodin-1
Prkd2	32.0339	0	20	2.9976e-15	up	NM_178900.4	Prkd2	mmu:101540	Putative uncharacterized protein
A330076C08Rik	0	28.9216	-20	3.10862e-15	down	NR_045088.1	A330076C08Rik	mmu:100503592	RIKEN cDNA A330076C08 gene
LOC102636344	32.9241	0	20	3.66374e-15	up
LOC102635341	0	31.4432	-20	4.10783e-15	down
2610306M01Rik	307.667	139.246	1.14373	4.77396e-15	up	NR_028298.1	2610306M01Rik	mmu:67170	RIKEN cDNA 2610306M01 gene
Gm9403	31.0566	0	20	5.55112e-15	up	Gm9403	Gm9403		heat shock protein 90 alpha (cytosolic), class B member 1 pseudogene
A130023E24Rik	0	37.0981	-20	6.10623e-15	down	XR_394911.1	A130023E24Rik	mmu:442810	RIKEN cDNA A130023E24 gene
AU021092	33.6381	0	20	7.43849e-15	up	NM_001033220.3	AU021092	mmu:239691	UPF0764 protein C16orf89 homolog
Pde6d	324.394	140.709	1.20503	8.99281e-15	up	NM_008801.2	Pde6d	mmu:18582	Retinal rod rhodopsin-sensitive cGMP 3',5'-cyclic phosphodiesterase subunit delta
Pias3	26.9105	84.8955	-1.65752	1.02141e-14	down	NM_146135.2	Pias3	mmu:229615	E3 SUMO-protein ligase PIAS3
LOC102631828	0	29.246	-20	1.56541e-14	down
Gm3854	0	30.7278	-20	1.75415e-14	down	Gm3854	Gm3854		zinc finger protein 72 pseudogene
Elovl2	2.0513	31.4219	-3.93716	2.33147e-14	down	NM_019423.2	Elovl2	mmu:54326	Elongation of very long chain fatty acids (FEN1/Elo2, SUR4/Elo3, yeast)-like 2
Tle6	32.2626	0	20	4.9738e-14	up	NM_053254.2	Tle6	mmu:114606	Transducin-like enhancer protein 6
LOC102638296	7.98655	40.0836	-2.32737	6.4504e-14	down
Gm18034	0	29.446	-20	8.41549e-14	down	Gm18034	Gm18034		ribosomal protein L17 pseudogene
Ccdc110	0	28.4007	-20	1.0425e-13	down	NM_001033246.2	Ccdc110	mmu:212392	Coiled-coil domain-containing protein 110
Sh2b2	30.8429	0	20	1.45994e-13	up	NM_018825.3	Sh2b2	mmu:23921	SH2B adapter protein 2
Hpgd	0	26.5155	-20	1.59206e-13	down	NM_008278.2	Hpgd	mmu:15446	15-hydroxyprostaglandin dehydrogenase [NAD(+)]
LOC434003	29.7093	0	20	1.80522e-13	up	XR_403245.1	LOC434003	mmu:434003	uncharacterized LOC434003
Snx9	40.7751	4.29955	3.24543	2.00728e-13	up	NM_025664.5	Snx9	mmu:66616	Sorting nexin-9
Gm4524	32.0265	0.443976	6.17264	4.23772e-13	up	XR_396959.1	Gm4524	mmu:100043571	predicted gene 4524
LOC102639378	0	27.1086	-20	4.94604e-13	down
Col24a1	0	25.3382	-20	1.11611e-12	down	NM_027770.2	Col24a1	mmu:71355	Collagen alpha-1(XXIV) chain
Zfp839	89.2759	20.0593	2.154	1.28264e-12	up	NM_028365.2	Zfp839	mmu:72805	Zfp839 protein
Gm9222	9.74742	49.3789	-2.3408	1.4555e-12	down	XR_394310.1	Gm9222	mmu:668525	predicted gene 9222
Dhrs13	28.0757	0	20	1.85774e-12	up	NM_183286.2	Dhrs13	mmu:70451	Dehydrogenase/reductase SDR family member 13
LOC102640100	17.0663	0.300336	5.82843	2.96974e-12	up
Pcdhb4	0	26.3451	-20	3.2071e-12	down	NM_053129.3	Pcdhb4	mmu:93875	Putative uncharacterized protein
Fam107b	29.1992	0	20	3.45501e-12	up	NM_025626.4	Fam107b	mmu:66540	Protein FAM107B
Serpinb1a	28.5284	0	20	3.86324e-12	up	NM_025429.2	Serpinb1a	mmu:66222	Putative uncharacterized protein
LOC102640941	0	25.6585	-20	5.6406e-12	down
Cep135	65.3686	3.10783	4.39462	7.50866e-12	up	NM_199032.2	Cep135	mmu:381644	Centrosomal protein of 135 kDa
Hsf2bp	0	24.2262	-20	7.6289e-12	down	NM_028902.1	Hsf2bp	mmu:74377	Protein Hsf2bp
Tnfaip8	76.1098	11.9873	2.66657	8.06788e-12	up	NM_134131.2	Tnfaip8	mmu:106869	Tumor necrosis factor alpha-induced protein 8
Olig2	26.1102	0	20	1.33845e-11	up	NM_016967.2	Olig2	mmu:50913	Oligodendrocyte transcription factor 2
Myom3	28.178	0	20	1.4045e-11	up	NM_001085509.2	Myom3	mmu:242702	Myomesin-3
Hmgb1-ps6	44.2643	6.13112	2.85192	1.52043e-11	up	OTTMUSG00000025338	Hmgb1-ps6		high mobility group box 1, pseudogene 6
Adrb2	27.8159	0	20	2.24601e-11	up	NM_007420.3	Adrb2	mmu:11555	Beta-2 adrenoceptor
Popdc3	0	26.7966	-20	2.62226e-11	down	NM_024286.1	Popdc3	mmu:78977	Popeye domain-containing protein 3
Vcan	55.8685	0.443976	6.97541	2.92487e-11	up	NM_172955.1	Vcan	mmu:13003	Versican core protein
Nradd	0	25.5547	-20	3.22506e-11	down	NM_026012.2	Nradd	mmu:67169	Nradd protein
H60b	25.2152	0	20	3.51442e-11	up	NM_001177775.1	H60b	mmu:667281	Histocompatibility-60b
Tmem132c	27.5791	0	20	3.52026e-11	up	NM_175432.3	Tmem132c	mmu:208213	Transmembrane protein 132C
Abca8a	27.5608	0	20	3.53014e-11	up	NM_153145.4	Abca8a	mmu:217258	ATP-binding cassette sub-family A member 8-A
Trps1	100.997	26.6777	1.9206	3.62074e-11	up	NM_032000.2	Trps1	mmu:83925	Trichorhinophalangeal syndrome I (Human), isoform CRA_b
LOC102638016	0	26.8378	-20	4.06154e-11	down
2900041M22Rik	57.8205	9.76746	2.56552	4.57798e-11	up	NR_015489.2	2900041M22Rik	mmu:78403	Putative uncharacterized protein
Cd80	27.23	0	20	5.61033e-11	up	NM_009855.2	Cd80	mmu:12519	T-lymphocyte activation antigen CD80
Htr5b	24.5079	0	20	5.97632e-11	up	NM_010483.3	Htr5b	mmu:15564	5-hydroxytryptamine receptor 5B
Rep15	26.0052	0	20	6.81412e-11	up	NM_025620.2	Rep15	mmu:66532	Rab15 effector protein
Nt5dc1	0.338645	20.8105	-5.9414	8.42024e-11	down	NM_176968.4	Nt5dc1	mmu:319638	5'-nucleotidase domain-containing protein 1
Mapkapk3	24.3113	0	20	9.20699e-11	up	NM_178907.3	Mapkapk3	mmu:102626	Mitogen-activated protein kinase-activated protein kinase 3 splice variant MK3.2
Ackr3	25.4101	0	20	1.69071e-10	up	NM_007722.4	Ackr3	mmu:12778	Atypical chemokine receptor 3
Trpm3	8.75796	41.3846	-2.24043	1.71448e-10	down	NM_177341.4	Trpm3	mmu:226025	Transient receptor potential cation channel, subfamily M, member 3
Fam214a	111.527	228.242	-1.03317	1.98737e-10	down	NM_153584.2	Fam214a	mmu:235493	Putative uncharacterized protein
Gm16042	10.4198	50.3802	-2.27352	2.0475e-10	down	OTTMUSG00000029347	Gm16042		F-box protein 5
Mllt6	34.6833	97.4671	-1.49067	2.95583e-10	down	NM_139311.2	Mllt6	mmu:246198	Protein Mllt6
Glt28d2	0	25.3458	-20	2.99998e-10	down	NM_177130.3	Glt28d2	mmu:320302	Glycosyltransferase 28 domain containing 2
LOC102637619	108.833	30.923	1.81536	3.31169e-10	up
BC052040	17.344	145.662	-3.07012	4.84045e-10	down	NM_207264.4	BC052040	mmu:399568	Protein BC052040
Prkd3	23.2289	0	20	5.45706e-10	up	NM_029239.3	Prkd3	mmu:75292	Serine/threonine-protein kinase D3
Entpd3	19.1203	161.704	-3.08018	5.64476e-10	down	NM_178676.4	Entpd3	mmu:215446	Putative uncharacterized protein
Mmp11	25.4871	0	20	5.69571e-10	up	NM_008606.2	Mmp11	mmu:17385	Stromelysin-3
Ssfa2	32.1095	122.958	-1.93709	8.1114e-10	down	NM_080558.4	Ssfa2	mmu:70599	Sperm-specific antigen 2 homolog
LOC102639123	0	23.9046	-20	8.96105e-10	down
Zfp867	50.7009	166.049	-1.71153	1.21896e-09	down	NM_178417.3	Zfp867	mmu:237775	Protein Zfp867
LOC102634445	0	20.8469	-20	1.51588e-09	down
Dydc2	24.0921	0	20	1.5798e-09	up	NM_027717.1	Dydc2	mmu:71200	Protein Dydc2
Ifit3	0	21.8627	-20	1.91452e-09	down	NM_010501.2	Ifit3	mmu:15959	Ifit3 protein
2510039O18Rik	42.3087	149.652	-1.82258	2.28538e-09	down	NM_029841.3	2510039O18Rik	mmu:77034	Uncharacterized protein KIAA2013
Fbxo36	114.099	16.6436	2.77725	2.46534e-09	up	NM_025386.3	Fbxo36	mmu:66153	F-box only protein 36
Zfp948	99.5799	359.034	-1.85019	2.60198e-09	down	NM_001002008.1	Zfp948	mmu:381066	cDNA sequence BC049807
Mast4	275.49	115.989	1.24801	2.72941e-09	up	NM_175171.3	Mast4	mmu:328329	Microtubule-associated serine/threonine-protein kinase 4
LOC102634364	22.6952	0	20	2.92666e-09	up
D930016D06Rik	92.645	206.718	-1.15788	3.23577e-09	down	NR_030673.1	D930016D06Rik	mmu:100662	Putative uncharacterized protein
Tha1	33.5491	0.887951	5.23965	4.46378e-09	up	NM_027919.4	Tha1	mmu:71776	Protein Tha1
Arsk	30.6835	75.2394	-1.29403	4.78684e-09	down	NM_029847.4	Arsk	mmu:77041	Arylsulfatase K
LOC101055753	0	24.5121	-20	4.91343e-09	down	XP_006544052.1	LOC101055753	mmu:101055753	zinc finger protein 709-like
E530001K10Rik	21.7703	0	20	5.05949e-09	up	XR_400040.1	E530001K10Rik	mmu:414123	RIKEN cDNA E530001K10 gene
Tnnc2	22.358	0	20	6.86711e-09	up	NM_009394.2	Tnnc2	mmu:21925	Troponin C, skeletal muscle
Sfrp4	21.6987	0	20	7.60381e-09	up	NM_016687.3	Sfrp4	mmu:20379	Putative uncharacterized protein
Znrd1as	129.939	48.9081	1.40969	8.1931e-09	up	NM_029602.1	Znrd1as	mmu:76416	Putative uncharacterized protein ZNRD1-AS1 homolog
Cldn5	23.4762	0	20	8.82925e-09	up	NM_013805.4	Cldn5	mmu:12741	Claudin-5
LOC102637409	22.2931	0	20	1.03645e-08	up
Pomt2	9.07044	86.1965	-3.24839	1.07473e-08	down	NM_153415.3	Pomt2	mmu:217734	Pomt2 protein
Gmfg	21.9557	0	20	1.08877e-08	up	NM_022024.2	Gmfg	mmu:63986	MCG2995
Ccnj	12.3903	67.054	-2.43611	1.16028e-08	down	NM_172839.4	Ccnj	mmu:240665	Cyclin-J
Fbn2	23.0983	0	20	1.39705e-08	up	NM_010181.2	Fbn2	mmu:14119	MKIAA4226 protein
Spidr	22.0457	0	20	1.60644e-08	up	NM_146068.4	Spidr	mmu:224008	Putative uncharacterized protein
Polr3g	11.2275	107.203	-3.25523	1.67214e-08	down	NM_001081176.1	Polr3g	mmu:67486	DNA-directed RNA polymerase III subunit RPC7
Ptprm	23.6766	128.821	-2.44384	1.69362e-08	down	NM_008984.2	Ptprm	mmu:19274	Receptor-type tyrosine-protein phosphatase mu
Ovgp1	23.0068	0.443976	5.69544	2.04399e-08	up	NM_007696.2	Ovgp1	mmu:12659	Ovgp1 protein
Plscr2	21.466	0	20	2.60561e-08	up	NM_008880.3	Plscr2	mmu:18828	Phospholipid scramblase 2
Hpn	0	20.2868	-20	3.18927e-08	down	NM_008281.4	Hpn	mmu:15451	Serine protease hepsin
A930006K02Rik	20.9801	0	20	4.16432e-08	up	NR_077219.1	A930006K02Rik	mmu:100503120	RIKEN cDNA A930006K02 gene
Nek11	0	20.7734	-20	4.58292e-08	down	NM_172461.3	Nek11	mmu:208583	Serine/threonine-protein kinase Nek11
P4ha3	0	20.5679	-20	4.71105e-08	down	NM_177161.4	P4ha3	mmu:320452	Prolyl 4-hydroxylase subunit alpha-3
Socs2	361.564	179.04	1.01397	4.85371e-08	up	NM_007706.4	Socs2	mmu:216233	Suppressor of cytokine-signaling 2
Tnfsf9	22.1425	0	20	5.37928e-08	up	NM_009404.3	Tnfsf9	mmu:21950	Tumor necrosis factor ligand superfamily member 9
Fzd6	22.0615	0	20	5.4307e-08	up	NM_008056.3	Fzd6	mmu:14368	Putative uncharacterized protein
Map3k8	25.3317	1.7759	3.83432	6.17684e-08	up	NM_007746.2	Map3k8	mmu:26410	Mitogen-activated protein kinase kinase kinase 8
LOC102631606	20.8733	0	20	6.30788e-08	up
LOC102636929	0	21.0366	-20	6.85869e-08	down
Sema5b	4.88155	31.6233	-2.69558	7.612e-08	down	NM_013661.2	Sema5b	mmu:20357	Semaphorin-5B
Samd3	58.9962	0.744312	6.30857	8.48225e-08	up	NM_001115154.1	Samd3	mmu:268288	Sterile alpha motif domain containing 3
Mir129-1	20.7847	0	20	9.54009e-08	up	NR_029567.1	Mir129-1	mmu:387237	microRNA 129-1
Gm18930	20.0095	0	20	1.05823e-07	up	Gm18930	Gm18930		TOX high mobility group box family member 4 pseudogene
Ptpn22	19.9314	0	20	1.0699e-07	up	NM_008979.2	Ptpn22	mmu:19260	Tyrosine-protein phosphatase non-receptor type 22
Tbc1d8b	85.2824	230.153	-1.43228	1.44438e-07	down	NM_001081499.2	Tbc1d8b	mmu:245638	TBC1 domain family member 8B
Slc23a3	20.1974	0	20	1.53742e-07	up	NM_194333.3	Slc23a3	mmu:22626	Solute carrier family 23 member 3
Cenpe	19.8298	0	20	1.61364e-07	up	NM_173762.4	Cenpe	mmu:229841	Centromere-associated protein E
LOC102632008	33.6592	114.492	-1.76618	1.62109e-07	down
Nos3	77.4417	27.3059	1.5039	1.72968e-07	up	NM_008713.4	Nos3	mmu:18127	Nitric oxide synthase, endothelial
Rest	0	17.9398	-20	2.4631e-07	down	NM_011263.2	Rest	mmu:19712	Neural-restrictive silencer factor
Bank1	19.2294	0	20	2.60137e-07	up	NM_001033350.2	Bank1	mmu:242248	B-cell scaffold protein with ankyrin repeats
Lemd1	36.1592	6.82939	2.40454	2.62238e-07	up	NM_001033250.4	Lemd1	mmu:213409	LEM domain-containing protein 1
LOC102638221	18.8437	0	20	2.74465e-07	up
LOC102633614	20.2861	0	20	3.40793e-07	up
Fam20c	189.706	75.6298	1.32674	3.45999e-07	up	NM_030565.6	Fam20c	mmu:80752	Extracellular serine/threonine protein kinase FAM20C
Npy	3.02309	759.909	-7.97366	3.51096e-07	down	NM_023456.2	Npy	mmu:109648	Pro-neuropeptide Y
Prrt3	122.904	59.6769	1.04228	3.81887e-07	up	NM_172487.3	Prrt3	mmu:210673	Proline-rich transmembrane protein 3, isoform CRA_b
Gm18227	0	17.1913	-20	4.19138e-07	down	Gm18227	Gm18227		zinc finger protein 867 pseudogene
5930412G12Rik	0	17.181	-20	4.19824e-07	down	NR_015517.2	5930412G12Rik	mmu:319616	Putative uncharacterized protein
Cmpk2	195.331	392.903	-1.00825	4.50379e-07	down	NM_020557.4	Cmpk2	mmu:22169	UMP-CMP kinase 2, mitochondrial
Cox4i2	20.3996	0	20	5.06134e-07	up	NM_053091.2	Cox4i2	mmu:84682	Cytochrome c oxidase subunit 4 isoform 2, mitochondrial
Gm9295	0	18.8298	-20	5.09339e-07	down	Gm9295	Gm9295		hippocalcin-like protein 1-like
LOC102632124	20.2472	0	20	5.14186e-07	up
Ccdc101	556.139	224.089	1.31137	5.58003e-07	up	NM_029339.3	Ccdc101	mmu:75565	SAGA-associated factor 29 homolog
LOC102632386	20.4202	2.0893	3.28891	5.80789e-07	up
Dyrk3	110.8	52.1733	1.08657	5.83368e-07	up	NM_145508.2	Dyrk3	mmu:226419	Dual specificity tyrosine-phosphorylation-regulated kinase 3
Zfp280c	105.597	274.294	-1.37716	5.87936e-07	down	NM_153532.3	Zfp280c	mmu:208968	Zinc finger protein 280C
Lrch4	41.0045	8.5345	2.2644	6.35604e-07	up	NM_146164.2	Lrch4	mmu:231798	leucine-rich repeats and calponin homology (CH) domain containing 4
Tyk2	53.0859	8.5991	2.62607	6.75052e-07	up	NM_018793.2	Tyk2	mmu:54721	Non-receptor tyrosine-protein kinase TYK2
Alg8	41.8413	189.604	-2.17999	8.10878e-07	down	NM_199035.2	Alg8	mmu:381903	Putative uncharacterized protein
Ccdc103	109.419	36.2582	1.59348	9.21816e-07	up	NM_028492.2	Ccdc103	mmu:73293	Coiled-coil domain-containing protein 103
Gpx3	0.677289	179.6	-8.0508	1.10775e-06	down	NM_008161.3	Gpx3	mmu:14778	Glutathione peroxidase 3
Sdr42e1	4.4401	30.1773	-2.7648	1.13752e-06	down	NM_028725.3	Sdr42e1	mmu:74032	Short-chain dehydrogenase/reductase family 42E member 1
Ankdd1b	82.4009	234.86	-1.51107	1.29034e-06	down	NM_001042714.1	Ankdd1b	mmu:271144	Ankyrin repeat and death domain-containing protein 1B
Kcns1	13.1382	61.0831	-2.217	1.33724e-06	down	NM_008435.2	Kcns1	mmu:16538	Potassium voltage-gated channel subfamily S member 1
Galnt10	14.4966	0.600673	4.59299	1.37543e-06	up	NM_134189.2	Galnt10	mmu:171212	Putative uncharacterized protein
Pkn1	14.1803	69.7749	-2.29882	1.77228e-06	down	NM_177262.4	Pkn1	mmu:320795	Serine/threonine-protein kinase N1
Pkd1	28.9432	91.1057	-1.65431	1.78865e-06	down	NM_013630.2	Pkd1	mmu:18763	Polycystin-1
LOC102635695	19.3863	0	20	1.9057e-06	up
Gm7656	19.355	0	20	1.91122e-06	up	Gm7656	Gm7656		glyceraldehyde-3-phosphate dehydrogenase pseudogene
A530016L24Rik	19.3471	0	20	1.91261e-06	up	NM_177039.4	A530016L24Rik	mmu:319942	Nutritionally-regulated adipose and cardiac-enriched protein
LOC102639691	33.7623	4.9772	2.76201	1.95601e-06	up
Gm15506	18.4769	0	20	2.08438e-06	up	XR_404383.1	Gm15506	mmu:100040769	predicted gene 15506
5430431A17Rik	17.9948	0	20	2.19676e-06	up	XR_404055.1	5430431A17Rik	mmu:71368	RIKEN cDNA 5430431A17 gene
Pfkfb1	0.341256	37.8802	-6.79444	2.61119e-06	down	NM_008824.2	Pfkfb1	mmu:18639	6-phosphofructo-2-kinase/fructose-2,6-bisphosphatase 1
LOC102639515	35.66	5.28097	2.75543	3.34861e-06	up
Helt	0	15.7343	-20	4.07765e-06	down	NM_173789.4	Helt	mmu:234219	Hairy and enhancer of split-related protein HELT
Fbxo5	17.6222	0	20	5.06457e-06	up	NM_025995.2	Fbxo5	mmu:67141	F-box only protein 5
Plxnd1	43.5563	1.65907	4.71444	5.24326e-06	up	NM_026376.3	Plxnd1	mmu:67784	Plexin-D1
Necap2	47.2453	117.799	-1.31808	5.25424e-06	down	NM_025383.3	Necap2	mmu:66147	Adaptin ear-binding coat-associated protein 2
LOC102634101	0.293043	38.8877	-7.05206	5.30787e-06	down
Mfsd1	71.2192	191.995	-1.43073	5.42526e-06	down	NM_025813.3	Mfsd1	mmu:66868	Putative uncharacterized protein
Ogdhl	109.074	242.038	-1.14993	5.62163e-06	down	NM_001081130.1	Ogdhl	mmu:239017	Ogdhl protein
Gm5093	6.03951	31.9759	-2.40448	6.07993e-06	down	XP_916793.1	Gm5093	mmu:328825	Protein Gm5093
Alox5ap	69.3762	23.0812	1.58772	6.3982e-06	up	NM_009663.1	Alox5ap	mmu:11690	Arachidonate 5-lipoxygenase-activating protein
Zfp618	43.1477	0.300336	7.16656	6.48214e-06	up	NM_028326.1	Zfp618	mmu:72701	Zinc finger protein 618
Car4	190.66	3.10783	5.93895	6.53977e-06	up	NM_007607.2	Car4	mmu:12351	Carbonic anhydrase 4
Ccdc90b	367.599	157.023	1.22716	7.75799e-06	up	NM_025515.3	Ccdc90b	mmu:66365	Coiled-coil domain-containing protein 90B, mitochondrial
Gm18620	1.02377	20.4428	-4.31963	7.79447e-06	down	Gm18620	Gm18620		GLE1 RNA export mediator pseudogene
2310002F09Rik	46.1889	0.303773	7.24841	9.09395e-06	up	NR_077063.1	2310002F09Rik	mmu:100504720	RIKEN cDNA 2310002F09 gene
Gm18835	13.6302	1.51886	3.16574	9.12289e-06	up	Gm18835	Gm18835		aldo-keto reductase family 1, member B8 pseudogene
Ccdc84	30.7525	90.0322	-1.54974	1.01868e-05	down	NM_201372.3	Ccdc84	mmu:382073	Coiled-coil domain-containing protein 84
Lypd6	1.69322	112.094	-6.04879	1.08582e-05	down	NM_177139.5	Lypd6	mmu:320343	Ly6/PLAUR domain-containing protein 6
LOC102633651	16.5714	0.600673	4.78598	1.10493e-05	up
Abca7	74.1102	32.8473	1.1739	1.26575e-05	up	NM_013850.1	Abca7	mmu:27403	Abca7 protein
Hba-a1	798.736	6.38541	6.96679	1.28493e-05	up	NM_008218.2	Hba-a1	mmu:15122	Alpha-globin
Proser2	36.7874	0.300336	6.93649	1.36289e-05	up	NM_144883.4	Proser2	mmu:227545	Proline and serine-rich protein 2
Slc22a1	29.0725	71.8519	-1.30537	1.39475e-05	down	NM_009202.5	Slc22a1	mmu:20517	Solute carrier family 22 member 1
Smc3	841.568	405.651	1.05284	1.42424e-05	up	NM_007790.3	Smc3	mmu:13006	Cspg6
Gpr124	0.341256	28.3636	-6.37704	1.4633e-05	down	NM_054044.2	Gpr124	mmu:78560	G-protein-coupled receptor 124
Zfp169	15.0835	97.0657	-2.68599	1.49292e-05	down	NM_026450.3	Zfp169	mmu:67911	Protein Zfp169
LOC102640588	17.6487	0	20	1.69202e-05	up
Alpk1	0	18.7872	-20	1.75586e-05	down	NM_027808.1	Alpk1	mmu:71481	Alpha-protein kinase 1
C1rl	0	18.438	-20	1.78733e-05	down	NM_181344.5	C1rl	mmu:232371	Complement C1r subcomponent-like protein
4930563F08Rik	16.6507	0	20	1.83349e-05	up	NR_040704.1	4930563F08Rik	mmu:75369	RIKEN cDNA 4930563F08 gene
Zscan26	716.638	1458.3	-1.02498	1.8595e-05	down	NM_001013786.2	Zscan26	mmu:432731	Zinc finger and SCAN domain-containing protein 26
Zfp830	181.031	68.4341	1.40345	1.95149e-05	up	NM_025884.4	Zfp830	mmu:66983	Zinc finger protein 830
Usp44	15.9615	0	20	1.95598e-05	up	NM_183199.3	Usp44	mmu:327799	Ubiquitin carboxyl-terminal hydrolase 44
Btbd7	31.65	173.234	-2.45244	2.05984e-05	down	NM_172806.2	Btbd7	mmu:238386	BTB/POZ domain-containing protein 7
Olfr267	0	16.2635	-20	2.06906e-05	down	NM_146920.2	Olfr267	mmu:258922	Protein Olfr267
Tnfrsf11b	0.341256	52.9314	-7.27712	2.12802e-05	down	NM_008764.3	Tnfrsf11b	mmu:18383	Tumor necrosis factor receptor superfamily member 11B
Idua	56.5441	4.36965	3.69379	2.41367e-05	up	NM_008325.3	Idua	mmu:15932	Alpha-L-iduronidase
Vgll3	73.5817	219.435	-1.57637	2.49637e-05	down	NM_028572.1	Vgll3	mmu:73569	Transcription cofactor vestigial-like protein 3
Fam13c	161.898	61.4934	1.39658	2.61546e-05	up	NM_024244.4	Fam13c	mmu:71721	Family with sequence similarity 13, member C
LOC102632167	41.2719	0.303773	7.08602	2.98331e-05	up
Sppl2a	212.938	516.226	-1.27757	3.1418e-05	down	NM_023220.2	Sppl2a	mmu:66552	Signal peptide peptidase-like 2A
Med9os	46.9342	8.20186	2.51662	3.22345e-05	up	NR_045273.1	Med9os	mmu:100504121	mediator complex subunit 9, opposite strand
LOC102637990	16.4253	0.744312	4.46387	3.38108e-05	up
Csf1r	93.7802	0.604109	7.27833	3.41291e-05	up	NM_007779.2	Csf1r	mmu:12978	Macrophage colony-stimulating factor 1 receptor
Gm13416	0.293043	19.0841	-6.02511	3.61048e-05	down	OTTMUSG00000012008	Gm13416		WW domain containing E3 ubiquitin protein ligase 1 pseudogene
2410004P03Rik	23.5301	1.7759	3.72788	3.91355e-05	up	NM_001201333.1	2410004P03Rik	mmu:73667	MCG130705, isoform CRA_a
LOC102636844	44.2027	7.45068	2.56869	3.93397e-05	up
Iqub	0.293043	19.5432	-6.05941	4.22383e-05	down	NM_172535.3	Iqub	mmu:214704	IQ and ubiquitin-like domain-containing protein
Tmem209	131.219	270.529	-1.04381	4.34407e-05	down	NM_178625.3	Tmem209	mmu:72649	Transmembrane protein 209
LOC102631701	25.0709	1.33193	4.23442	4.38665e-05	up
Srsf4	0	16.8319	-20	4.75655e-05	down	NM_020587.2	Srsf4	mmu:57317	Serine/arginine-rich-splicing factor 4
Ak3	171.214	370.597	-1.11405	4.82414e-05	down	NM_021299.1	Ak3	mmu:56248	GTP:AMP phosphotransferase AK3, mitochondrial
Tut1	116.528	58.2062	1.00143	5.38318e-05	up	NM_197993.2	Tut1	mmu:70044	Speckle targeted PIP5K1A-regulated poly(A) polymerase
Esr1	3.02309	64.0926	-4.40606	5.60334e-05	down	NM_007956.4	Esr1	mmu:13982	Estrogen receptor alpha variant U2
Pla2g15	37.3468	119.424	-1.67703	6.733e-05	down	NM_133792.2	Pla2g15	mmu:192654	Group XV phospholipase A2
Zfp874a	60.0254	236.983	-1.98114	7.64243e-05	down	NM_177712.4	Zfp874a	mmu:238692	Protein Zfp874a
Arg1	0.341256	22.3074	-6.03052	7.94014e-05	down	NM_007482.3	Arg1	mmu:11846	Arginase-1
Pom121	264.627	550.121	-1.05579	8.02358e-05	down	NM_148932.2	Pom121	mmu:107939	Nuclear envelope pore membrane protein POM 121
Magt1	34.262	120.091	-1.80944	8.2639e-05	down	NM_025952.4	Magt1	mmu:67075	RIKEN cDNA 2610529C04, isoform CRA_b
Slc35e3	288.464	138.36	1.05997	8.87207e-05	up	NM_029875.2	Slc35e3	mmu:215436	Putative uncharacterized protein
Hba-a2	767.518	10.5509	6.18476	9.09174e-05	up	NM_001083955.1	Hba-a2	mmu:110257	Alpha globin 1
C330022C24Rik	23.9039	2.40681	3.31205	0.000104256	up	NR_045717.1	C330022C24Rik	mmu:78520	RIKEN cDNA C330022C24 gene
LOC102631788	22.6641	4.22258	2.42421	0.000104606	up
Pkp2	14.5761	84.3224	-2.53231	0.000105378	down	NM_026163.2	Pkp2	mmu:67451	Protein Pkp2
Trim24	324.709	99.7522	1.70273	0.000109561	up	NM_145076.4	Trim24	mmu:21848	Transcription intermediary factor 1-alpha
Rgs5	607.369	143.663	2.07988	0.000114224	up	NM_009063.3	Rgs5	mmu:19737	Regulator of G-protein signaling 5
Cldn20	0	15.7494	-20	0.000121182	down	NM_001101560.1	Cldn20	mmu:621628	Claudin
Alox8	28.5813	7.78332	1.87662	0.00012338	up	NM_009661.4	Alox8	mmu:11688	Arachidonate 8S-lipoxygenase
Cks1b	176.136	67.619	1.38119	0.000127121	up	NM_016904.1	Cks1b	mmu:54124	Cyclin-dependent kinases regulatory subunit 1
Gm11653	0.341256	26.3121	-6.26873	0.000129547	down	OTTMUSG00000003117	Gm11653		snurportin 1 pseudogene
LOC102638986	31.1084	91.1985	-1.5517	0.000130113	down
LOC100502777	25.1696	0.303773	6.37255	0.000130753	up	XP_006543777.1	LOC100502777	mmu:100502777	zinc finger protein 64-like
Gm9625	51.4536	16.8834	1.60766	0.00013156	up	Gm9625	Gm9625		ribosomal protein, large, P0 pseudogene
Loxl2	47.5151	22.1534	1.10086	0.000138942	up	NM_033325.2	Loxl2	mmu:94352	Lysyl oxidase homolog 2
A230052G05Rik	18.1499	0.901009	4.33228	0.000151175	up	NM_001002766.1	A230052G05Rik	mmu:442796	Protein A230052G05Rik
2310015A10Rik	28.4674	0.607545	5.55018	0.000156046	up	NR_033514.1	2310015A10Rik	mmu:69548	RIKEN cDNA 2310015A10 gene
Gm20946	0.679901	27.7766	-5.3524	0.000161837	down	Gm20946	Gm20946		predicted gene, 20946
Arl15	99.6366	213.471	-1.09929	0.000168992	down	NM_172595.4	Arl15	mmu:218639	Arl15 protein
2610100L16Rik	275.486	131.905	1.06248	0.000169556	up	NR_033490.1	2610100L16Rik	mmu:70441	RIKEN cDNA 2610100L16 gene
Gm9269	0.338645	22.1053	-6.02848	0.000169989	down	Gm9269	Gm9269		predicted gene 9269
Glce	158.975	48.4091	1.71545	0.00017231	up	NM_033320.4	Glce	mmu:93683	MKIAA0836 protein
Sst	63.3171	4213.71	-6.05635	0.00017868	down	NM_009215.1	Sst	mmu:20604	Somatostatin
Ankrd34b	213.397	438.658	-1.03956	0.000182424	down	NM_175455.4	Ankrd34b	mmu:218440	Ankyrin repeat domain-containing protein 34B
Soat1	70.6788	179.73	-1.34649	0.000190869	down	NM_009230.3	Soat1	mmu:20652	Sterol O-acyltransferase 1
LOC102640985	30.1728	1.80202	4.06556	0.000201971	up
Gm8407	4.40238	31.4645	-2.83737	0.000224021	down	Gm8407	Gm8407		ribosomal protein S15 pseudogene
Tbkbp1	30.5402	72.7192	-1.25162	0.000225354	down	NM_198100.2	Tbkbp1	mmu:73174	TANK-binding kinase 1-binding protein 1
Golim4	17.0988	107.412	-2.65118	0.000227655	down	NM_175193.5	Golim4	mmu:73124	Golgi integral membrane protein 4
Cenpp	45.0411	1.18829	5.24429	0.000231738	up	NM_025495.3	Cenpp	mmu:66336	Centromere protein P, isoform CRA_b
C130046K22Rik	0.293043	34.4432	-6.87696	0.000233132	down	NR_102388.1	C130046K22Rik	mmu:399609	RIKEN cDNA C130046K22 gene
LOC100503002	14.2996	0	20	0.00023449	up	XR_402397.1	LOC100503002	mmu:100503002	uncharacterized LOC100503002
Dock2	22.0798	0.300336	6.2	0.000235217	up	NM_033374.3	Dock2	mmu:94176	Dedicator of cytokinesis protein 2
LOC102631666	14.155	0	20	0.000236757	up
Hcst	13.7659	2.10235	2.71102	0.00023749	up	NM_011827.3	Hcst	mmu:23900	Hcst protein
Gm7125	1.3142	34.1923	-4.70141	0.000251788	down	Gm7125	Gm7125		high mobility group nucleosomal binding domain 2 pseudogene
Micu3	3517.17	7154.07	-1.02435	0.000254103	down	NM_030110.1	Micu3	mmu:78506	Efha2 protein
LOC102638888	12.0334	1.64532	2.8706	0.00026316	up
Htr6	0.338645	19.2311	-5.82753	0.000267186	down	NM_021358.2	Htr6	mmu:15565	5-hydroxytryptamine (Serotonin) receptor 6
Kdm2b	30.2118	122.469	-2.01922	0.00027478	down	NM_013910.2	Kdm2b	mmu:30841	Lysine-specific demethylase 2B
LOC102633888	2.37051	92.9593	-5.29333	0.000275838	down
Itk	0.682512	28.3107	-5.37435	0.000287346	down	NM_010583.3	Itk	mmu:16428	IL2-inducible T-cell kinase
Ghr	32.9332	2.37657	3.79259	0.000305065	up	NM_010284.3	Ghr	mmu:14600	Growth hormone receptor
5033430I15Rik	37.0538	16.0278	1.20905	0.000305109	up	XR_395125.1	5033430I15Rik	mmu:76000	Protein 5033430I15Rik
Fam53a	19.0618	89.8329	-2.23656	0.000324021	down	NM_178390.3	Fam53a	mmu:74504	Protein Fam53a
Mylk3	15.3095	0	20	0.000331452	up	NM_175441.5	Mylk3	mmu:213435	LOC633594 protein
Slc27a2	30.2203	0.744312	5.34347	0.000333327	up	NM_011978.2	Slc27a2	mmu:26458	Very long-chain acyl-CoA synthetase
4930579G24Rik	56.2853	9.23895	2.60696	0.000344721	up	NM_029482.1	4930579G24Rik	mmu:75939	Uncharacterized protein C4orf46 homolog
Gm10615	0.293043	20.1748	-6.10529	0.000346616	down	XR_406074.1	Gm10615	mmu:100038739	Protein Gm10615
Pigw	7.17768	52.2709	-2.86442	0.000349887	down	NM_027388.2	Pigw	mmu:70325	Phosphatidylinositol glycan anchor biosynthesis, class W, isoform CRA_a
Fam160a1	1.02116	28.3354	-4.79433	0.000351737	down	NM_172682.3	Fam160a1	mmu:229488	Protein FAM160A1
Sh2b3	24.8569	90.0178	-1.85657	0.000357868	down	NM_008507.3	Sh2b3	mmu:16923	SH2B adapter protein 3
LOC102632962	9.48205	44.7453	-2.23847	0.000358695	down
A730090N16Rik	8.37486	24.2949	-1.53652	0.000360287	down	NR_040390.1	A730090N16Rik	mmu:319798	RIKEN cDNA A730090N16 gene
Ctss	303.033	4.55659	6.05538	0.000362179	up	NM_021281.3	Ctss	mmu:13040	Cathepsin S
Gm3160	14.1303	57.0742	-2.01405	0.0003897	down	Gm3160	Gm3160		high mobility group protein 1 pseudogene
LOC102631543	45.4326	3.5518	3.6771	0.000392327	up
Gm20605	41.0045	11.8451	1.7915	0.000396575	up	NR_033148.1	Gm20605	mmu:100316903	predicted gene 20605
2900009J06Rik	37.5595	84.721	-1.17354	0.000404549	down	NR_045298.1	2900009J06Rik	mmu:100502745	RIKEN cDNA 2900009J06 gene
Ttc25	30.4615	0.887951	5.10036	0.000415987	up	NM_028918.2	Ttc25	mmu:74407	Tetratricopeptide repeat protein 25
LOC102637942	23.8789	0.887951	4.74911	0.000447037	up
Tmem86b	31.391	4.88373	2.6843	0.00044723	up	NM_023440.2	Tmem86b	mmu:68255	Lysoplasmalogenase
Wt1	0.586087	24.9795	-5.41348	0.000480657	down	NM_144783.2	Wt1	mmu:22431	Wilms tumor protein homolog
Zfp324	45.6997	4.01915	3.50722	0.000486339	up	NM_178732.3	Zfp324	mmu:243834	Protein Zfp324
Ccl12	334.772	5.46791	5.93605	0.000492051	up	NM_011331.2	Ccl12	mmu:20293	MCG127264
Klf2	28.6662	4.50642	2.6693	0.000493134	up	NM_008452.2	Klf2	mmu:16598	Putative uncharacterized protein
1700109K24Rik	4.87632	18.271	-1.90569	0.00049984	down	NR_108037.1	1700109K24Rik	mmu:74303	RIKEN cDNA 1700109K24 gene
LOC102631610	69.6262	19.4896	1.83693	0.000526224	up
Mettl18	65.1295	2.07967	4.96888	0.000527904	up	NM_027279.2	Mettl18	mmu:69962	Histidine protein methyltransferase 1 homolog
Arl13b	21.3305	79.117	-1.89107	0.000550674	down	NM_026577.3	Arl13b	mmu:68146	ADP-ribosylation factor-like protein 13B
Fam122b	12.8939	85.9423	-2.73668	0.000557777	down	NM_030167.4	Fam122b	mmu:78755	Synoviocyte proliferation associated in collagen-induced arthritis 2
Gpr82	0.338645	17.9618	-5.72901	0.000606879	down	NM_175669.3	Gpr82	mmu:319200	Probable G-protein coupled receptor 82
Syde2	21.2224	1.48862	3.83354	0.000619502	up	NM_001166064.1	Syde2	mmu:214804	Protein Syde2
Ppp1r42	0.341256	29.6522	-6.44114	0.000637134	down	NM_145692.1	Ppp1r42	mmu:69312	Protein phosphatase 1 regulatory subunit 42
Adamts3	66.064	192.116	-1.54004	0.000643291	down	NM_177872.2	Adamts3	mmu:330119	Adamts3 protein
Hpse	1.01593	33.6432	-5.04944	0.000645362	down	NM_152803.4	Hpse	mmu:15442	Heparanase
Sptbn5	19.5461	0.300336	6.02416	0.000659467	up	XP_922613.5	Sptbn5	mmu:640524	Protein Sptbn5
Uevld	159.229	42.6485	1.90054	0.000671517	up	NM_016855.2	Uevld	mmu:54122	Ubiquitin-conjugating enzyme E2 variant 3
Fli1	21.2834	0.300336	6.147	0.000700254	up	NM_008026.4	Fli1	mmu:14247	Friend leukemia integration 1 transcription factor
Rsph10b	14.543	75.8064	-2.382	0.000706157	down	XP_923355.1	Rsph10b	mmu:75136	Protein Rsph10b
Nme4	15.3234	89.3951	-2.54446	0.000712066	down	NM_019731.1	Nme4	mmu:56520	Nucleoside diphosphate kinase
Tcea1-ps1	14.7635	33.158	-1.16732	0.000726745	down	Tcea1-ps1	Tcea1-ps1		transcription elongation factor A (SII) 1, pseudogene 1
Shroom3	5.70724	59.8666	-3.39089	0.000760911	down	NM_015756.2	Shroom3	mmu:27428	Shroom3 protein
Vav3	13.9924	0	20	0.000776474	up	NM_146139.2	Vav3	mmu:57257	Guanine nucleotide exchange factor VAV3
Slc29a1	91.0837	190.124	-1.06168	0.000780285	down	NM_022880.3	Slc29a1	mmu:63959	Equilibrative nucleoside transporter 1 variant delta 11
LOC102632031	6.0044	28.0034	-2.22151	0.000793968	down
Dmrtc1a	75.7913	3.14769	4.58967	0.000807159	up	NM_029378.2	Dmrtc1a	mmu:70887	Doublesex- and mab-3-related transcription factor C1
Ankrd54	12.5208	58.868	-2.23316	0.000818553	down	NM_144849.1	Ankrd54	mmu:223690	Lyn-interacting ankyrin repeat protein
Sox8	49.2963	158.784	-1.68751	0.000820597	down	NM_011447.3	Sox8	mmu:20681	Transcription factor SOX-8
Lacc1	7.16638	57.5691	-3.00598	0.000844719	down	NM_172488.2	Lacc1	mmu:210808	Laccase domain-containing protein 1
Rimkla	59.145	3.4116	4.11573	0.000880723	up	NM_177572.4	Rimkla	mmu:194237	N-acetylaspartyl-glutamate synthetase A
Knstrn	26.5547	4.81913	2.46212	0.000881851	up	NM_026412.3	Knstrn	mmu:51944	DNA segment, Chr 2, ERATO Doi 750, expressed, isoform CRA_c
Pacs2	18.0075	70.6801	-1.9727	0.000913511	down	NM_198165.1	Pacs2	mmu:217893	Phosphofurin acidic cluster sorting protein 2
Zbbx	16.8775	0.303773	5.79596	0.000920987	up	NM_172515.2	Zbbx	mmu:213234	Zinc finger B-box domain-containing protein 1
LOC102634023	1.01593	32.3298	-4.99199	0.000928201	down
Vtn	466.461	24.4187	4.2557	0.000933853	up	NM_011707.2	Vtn	mmu:22370	Vitronectin
Gpr21	4.66549	79.6702	-4.09394	0.000987142	down	NM_177383.4	Gpr21	mmu:338346	Probable G-protein coupled receptor 21
Shcbp1	40.8833	1.20135	5.08879	0.00101667	up	NM_011369.2	Shcbp1	mmu:20419	SHC SH2 domain-binding protein 1
LOC102635336	6.05	25.6537	-2.08416	0.00101947	down
Sypl2	2.04231	42.7261	-4.38684	0.00104364	down	NM_008596.1	Sypl2	mmu:17306	Synaptophysin-like protein 2
LOC102636314	0.338645	16.1233	-5.57323	0.00107094	down
Sebox	91.619	279.006	-1.60658	0.00111319	down	NM_008759.2	Sebox	mmu:18292	Homeobox protein SEBOX
Scn4b	299.806	649.488	-1.11527	0.00111491	down	NM_001013390.2	Scn4b	mmu:399548	Sodium channel, type IV, beta
LOC102634602	0	14.0904	-20	0.00113685	down
Icam2	13.5509	0	20	0.00117111	up	NM_010494.1	Icam2	mmu:15896	Intercellular adhesion molecule 2
Rrp36	143.217	56.2413	1.3485	0.00118037	up	NM_144857.1	Rrp36	mmu:224823	Ribosomal RNA processing protein 36 homolog
Itpr3	13.0374	0	20	0.00119292	up	NM_080553.3	Itpr3	mmu:16440	Inositol 1,4,5-trisphosphate receptor type 3
A530021J07Rik	43.7896	1.64532	4.73415	0.0012296	up	NM_177895.2	A530021J07Rik	mmu:330578	Protein A530021J07Rik
Kdelc2	33.8762	74.6044	-1.13899	0.00123006	down	NM_212445.2	Kdelc2	mmu:68304	Protein Kdelc2
LOC102632495	0	11.7681	-20	0.00123409	down
Gm7039	0	11.7647	-20	0.00123434	down	Gm7039	Gm7039		calmodulin 2 pseudogene
Gm2981	12.535	1.64532	2.92952	0.00137731	up	Gm2981	Gm2981		apoptosis inhibitor 5 pseudogene
Tmem203	103.493	38.8891	1.41209	0.00147026	up	NM_177344.3	Tmem203	mmu:227615	Putative uncharacterized protein
Adcy10	2.38879	21.9802	-3.20185	0.00147065	down	NM_173029.3	Adcy10	mmu:271639	Soluble adenylyl cyclase brain isoform
LOC102637028	37.6956	1.33193	4.82281	0.00151716	up
2310075K07Rik	86.5233	32.9538	1.39264	0.00153959	up	XR_392912.1	2310075K07Rik	mmu:100125933	RIKEN cDNA 2310075K07 gene
C77080	15.0303	45.4697	-1.59703	0.00154228	down	NM_001285867.1	C77080	mmu:97130	Uncharacterized protein KIAA1522
Trabd	61.2155	9.48018	2.69091	0.00155027	up	NM_026485.2	Trabd	mmu:67976	TraB domain-containing protein
Rdh13	295.429	684.016	-1.21122	0.00156365	down	NM_175372.4	Rdh13	mmu:108841	Retinol dehydrogenase 13
Dcst1	22.193	1.7759	3.64348	0.00159244	up	NM_029974.1	Dcst1	mmu:77772	DC-STAMP domain-containing protein 1
LOC102633818	0.677289	20.348	-4.90897	0.00159405	down
Napepld	134.786	19.2593	2.80704	0.00160183	up	NM_178728.5	Napepld	mmu:242864	N-acyl-phosphatidylethanolamine-hydrolyzing phospholipase D
Icmt	83.3168	169.52	-1.02478	0.00161596	down	NM_133788.2	Icmt	mmu:57295	Isoprenylcysteine carboxyl methyltransferase, isoform CRA_a
LOC102632839	41.8026	9.4898	2.13914	0.00163729	up
Rnf17	5.75696	58.9498	-3.35611	0.00166199	down	NM_001033043.1	Rnf17	mmu:30054	RING finger protein 17
Gm16677	35.0155	11.7523	1.57505	0.00166411	up	NR_045091.1	Gm16677	mmu:100504477	predicted gene, 16677
Ednrb	33.9782	2.07967	4.03018	0.0016963	up	NM_007904.4	Ednrb	mmu:13618	Endothelin B receptor
LOC102633099	0.677289	18.203	-4.74826	0.00175522	down
Zfp712	15.6292	106.134	-2.76356	0.00176507	down	NM_001166218.1	Zfp712	mmu:78251	Protein Zfp712
LOC102639650	31.5775	1.21509	4.69976	0.0018921	up
Nmnat3	10.2176	67.5276	-2.72441	0.00189349	down	NM_144533.2	Nmnat3	mmu:74080	Nicotinamide mononucleotide adenylyltransferase 3
Wfdc3	51.1815	15.1886	1.75263	0.0020462	up	NM_027961.1	Wfdc3	mmu:71856	WAP four-disulfide core domain protein 3
LOC102640522	54.5624	9.80732	2.47598	0.00204665	up
LOC102638728	3.00742	19.3714	-2.68732	0.00205079	down
Tmem194	0.293043	29.9333	-6.67449	0.00205471	down	NM_173732.3	Tmem194	mmu:210035	Putative uncharacterized protein
Ldlr	31.3842	90.9985	-1.5358	0.00206178	down	NM_010700.3	Ldlr	mmu:16835	Low-density lipoprotein receptor
Smtnl2	18.1917	0.604109	4.91233	0.00206888	up	NM_177776.3	Smtnl2	mmu:276829	Smoothelin-like protein 2
C030013G03Rik	43.5711	1.80202	4.59569	0.00207246	up	NR_077216.1	C030013G03Rik	mmu:77414	RIKEN cDNA C030013G03 gene
Smc2os	13.2683	0.303773	5.44885	0.00211176	up	NR_045175.1	Smc2os	mmu:72648	structural maintenance of chromosomes 2, opposite strand
Cacng6	60.6817	2.70303	4.48861	0.00218805	up	NM_133183.1	Cacng6	mmu:54378	Calcium channel, voltage-dependent, gamma subunit 6
A930002C04Rik	0.341256	22.9871	-6.07382	0.00224041	down	XR_395133.1	A930002C04Rik	mmu:319467	RIKEN cDNA A930002C04 gene
Xrcc2	49.8371	10.8114	2.20466	0.00224278	up	NM_020570.2	Xrcc2	mmu:57434	X-ray repair complementing defective repair in Chinese hamster cells 2, isoform CRA_a
Mta2	24.9527	121.027	-2.27807	0.0022915	down	NM_011842.3	Mta2	mmu:23942	Putative uncharacterized protein
Pou3f4	69.4666	7.40394	3.22995	0.0023513	up	NM_008901.1	Pou3f4	mmu:18994	POU domain, class 3, transcription factor 4
1700124L16Rik	14.4547	4.29612	1.75044	0.00248607	up	NR_105027.1	1700124L16Rik	mmu:67934	RIKEN cDNA 1700124L16 gene
Ankrd52	9.0054	50.1033	-2.47604	0.00250068	down	NM_172790.2	Ankrd52	mmu:237615	Serine/threonine-protein phosphatase 6 regulatory ankyrin repeat subunit C
Alas2	21.3043	1.33193	3.99956	0.00251266	up	NM_009653.3	Alas2	mmu:11656	5-aminolevulinate synthase, erythroid-specific, mitochondrial
Eya1	0.341256	26.0777	-6.25582	0.00257691	down	NM_010164.2	Eya1	mmu:14048	Eyes absent homolog 1
LOC102631874	14.3871	0.443976	5.01815	0.00262543	up
C530008M17Rik	113.06	20.0923	2.49237	0.00263734	up	NM_001163793.1	C530008M17Rik	mmu:320827	Protein C530008M17Rik
LOC102640387	16.0695	63.6988	-1.98694	0.0026447	down
Gm17592	22.9874	7.19639	1.6755	0.00269641	up	Gm17592	Gm17592		ribosomal protein L41 pseudogene
LOC102633638	55.1071	3.99578	3.78569	0.0027162	up
LOC102637105	36.8795	14.4904	1.34773	0.00275299	up
LOC100503295	5.33756	85.4694	-4.00116	0.00282786	down	LOC100503295	LOC100503295		zinc finger protein pseudogene
Irs1	45.8873	186.11	-2.01999	0.00283392	down	NM_010570.4	Irs1	mmu:16367	Insulin receptor substrate 1
3830408C21Rik	3.61295	41.4533	-3.52024	0.00296095	down	NR_015471.1	3830408C21Rik	mmu:100040322	Protein 3830408C21Rik
Gm18959	0.293043	19.9693	-6.09052	0.00301697	down	Gm18959	Gm18959		U2 small nuclear RNA auxiliary factor 1-like 4 pseudogene
Tbc1d10c	0.341256	24.2785	-6.15268	0.00306316	down	NM_178650.3	Tbc1d10c	mmu:108995	Carabin
Ackr2	1.35458	20.6352	-3.92919	0.00309185	down	NM_021609.4	Ackr2	mmu:59289	Atypical chemokine receptor 2
Ppp6r1	54.4662	128.958	-1.24347	0.0031024	down	NM_172894.2	Ppp6r1	mmu:243819	SAPS domain family, member 1
Gm20158	44.8331	161.683	-1.85053	0.00311966	down	XR_403425.1	Gm20158	mmu:100504298	predicted gene, 20158
Lrrc23	0.338645	17.9714	-5.72979	0.0031482	down	NM_013588.1	Lrrc23	mmu:16977	Leucine-rich repeat-containing protein 23
Fam221a	22.4196	4.21502	2.41115	0.00317199	up	NM_172727.3	Fam221a	mmu:231946	Protein FAM221A
9030025P20Rik	20.9203	52.1383	-1.31744	0.00320267	down	NM_001123370.1	9030025P20Rik	mmu:100041574	Putative uncharacterized protein
Gm10658	23.6669	0.443976	5.73624	0.00320478	up	NR_045886.1	Gm10658	mmu:100038566	Putative uncharacterized protein
BC034090	0.586087	18.2552	-4.96105	0.00320528	down	XR_387502.1	BC034090	mmu:207792	Protein BC034090
Arid5a	114.666	12.1743	3.23553	0.00321421	up	NM_145996.4	Arid5a	mmu:214855	AT-rich interactive domain-containing protein 5A
Calhm2	0.679901	13.1268	-4.27105	0.0033292	down	NM_133746.5	Calhm2	mmu:72691	Calcium homeostasis modulator protein 2
4930405O22Rik	26.0433	71.6677	-1.46041	0.00336769	down	XR_397577.1	4930405O22Rik	mmu:414079	RIKEN cDNA 4930405O22 gene
Thap6	1.26599	54.8942	-5.43832	0.00336866	down	NR_028429.1	Thap6	mmu:381650	THAP domain containing 6
Ing5	131.413	62.5256	1.07158	0.00338617	up	NM_025454.2	Ing5	mmu:66262	Inhibitor of growth protein 5
Arid3b	0.87913	23.8578	-4.76224	0.0034272	down	NM_019689.2	Arid3b	mmu:56380	AT rich interactive domain 3B (BRIGHT-like)
LOC102634119	0.677289	38.7042	-5.83658	0.00369833	down
Arfgap2	68.881	20.7493	1.73104	0.00375795	up	NM_023854.2	Arfgap2	mmu:77038	Zinc finger protein 289
Rbm15	87.596	175.824	-1.00519	0.00383463	down	NM_001045807.1	Rbm15	mmu:229700	Rbm15 protein
LOC102634472	13.2437	0	20	0.00388258	up
LOC102639048	13.2242	0	20	0.00388263	up
Snord12	16.0358	2.23294	2.84429	0.00388607	up	NR_028540.1	Snord12	mmu:100217443	small nucleolar RNA, C/D box 12
A430035B10Rik	3.07131	62.8487	-4.35496	0.00388734	down	NR_040452.1	A430035B10Rik	mmu:320312	RIKEN cDNA A430035B10 gene
Ccdc40	0.677289	20.8222	-4.94221	0.00388792	down	NM_175430.4	Ccdc40	mmu:207607	Putative uncharacterized protein
4930451G09Rik	2.52675	14.8574	-2.55582	0.00389368	down	NM_001271586.1	4930451G09Rik	mmu:74684	Protein 4930451G09Rik
Cyp4f16	5.4601	82.4599	-3.91669	0.00395139	down	NM_024442.1	Cyp4f16	mmu:70101	Protein Cyp4f16
Atf3	63.8507	5.32771	3.58312	0.00400846	up	NM_007498.3	Atf3	mmu:11910	Atf3 protein
Igfbp1	0.341256	18.8538	-5.78786	0.00406852	down	NM_008341.4	Igfbp1	mmu:16006	Insulin-like growth factor-binding protein 1
Abcc1	135.209	55.9876	1.27201	0.00413093	up	NM_008576.3	Abcc1	mmu:17250	ATP-binding cassette, sub-family C (CFTR/MRP), member 1
Pla2g4b	35.0063	1.51886	4.52655	0.00417524	up	NM_145378.4	Pla2g4b	mmu:211429	Cytosolic phospholipase A2 beta
Cited4	0	12.6183	-20	0.00420709	down	NM_019563.2	Cited4	mmu:56222	Cbp/p300-interacting transactivator, with Glu/Asp-rich carboxy-terminal domain, 4, isoform CRA_a
Nrm	53.6934	1.94566	4.78642	0.00423083	up	NM_134122.2	Nrm	mmu:106582	Nurim
LOC102638758	0	13.7399	-20	0.00424636	down
Shq1	47.0045	15.3474	1.6148	0.00432363	up	NM_181590.4	Shq1	mmu:72171	Protein SHQ1 homolog
Ikbip	87.2819	17.4621	2.32145	0.00449728	up	NM_027078.2	Ikbip	mmu:67454	Inhibitor of nuclear factor kappa-B kinase-interacting protein
LOC102640263	23.8447	0.300336	6.31095	0.0045383	up
Wdr27	20.6875	0.303773	6.08962	0.00454462	up	NM_175173.3	Wdr27	mmu:71682	WD repeat-containing protein 27
Mcm5	68.7835	4.91672	3.8063	0.00458764	up	NM_008566.2	Mcm5	mmu:17218	DNA replication licensing factor MCM5
Phgdh	29.2784	7.10361	2.04321	0.0046759	up	NM_016966.3	Phgdh	mmu:236539	D-3-phosphoglycerate dehydrogenase
Mob3b	15.3272	0.600673	4.67337	0.00476434	up	NM_178061.5	Mob3b	mmu:214944	Putative uncharacterized protein
Pcdhb18	26.4613	105.751	-1.99872	0.00489233	down	NM_053143.2	Pcdhb18	mmu:93889	Putative uncharacterized protein
Tbc1d4	8.28627	38.1764	-2.20389	0.00489696	down	NM_173380.1	Tbc1d4	mmu:210789	TBC1 domain family member 4
LOC102633986	6.1737	17.8731	-1.53358	0.00490792	down
Sart1	206.408	101.976	1.01727	0.00506889	up	NM_016882.3	Sart1	mmu:20227	U4/U6.U5 tri-snRNP-associated protein 1
Snord64	4.60422	21.5383	-2.22588	0.0052064	down	NR_028529.1	Snord64	mmu:100217429	small nucleolar RNA, C/D box 64
LOC102631749	0.682512	15.9598	-4.54744	0.00526198	down
4930579K19Rik	41.1272	2.40269	4.09737	0.00526258	up	NM_175227.1	4930579K19Rik	mmu:75881	Protein 4930579K19Rik
Hic2	15.9096	0.887951	4.16327	0.00528744	up	NM_178922.3	Hic2	mmu:58180	Hypermethylated in cancer 2 protein
Zfp59	106.046	42.0492	1.33454	0.00530465	up	NM_011762.3	Zfp59	mmu:22717	Zinc finger protein 59
Ccdc57	32.3656	2.26661	3.83585	0.00533888	up	NM_027745.1	Ccdc57	mmu:71276	MFLJ00130 protein
Tmem74	53.2291	158.481	-1.57403	0.00541002	down	NM_175502.3	Tmem74	mmu:239408	Transmembrane protein 74
Klhl24	333.77	720.921	-1.11099	0.00542257	down	NM_029436.3	Klhl24	mmu:75785	Kelch-like protein 24
Slc25a47	16.9688	0.887951	4.25626	0.00544845	up	NM_001012310.2	Slc25a47	mmu:104910	Solute carrier family 25 member 47
Tmem87a	234.108	73.3783	1.67375	0.00552133	up	NM_173734.3	Tmem87a	mmu:211499	Transmembrane protein 87A
Tyrobp	155.884	6.07545	4.68134	0.00558981	up	NM_011662.2	Tyrobp	mmu:22177	TYRO protein tyrosine kinase-binding protein
Mblac1	7.46058	42.6911	-2.51657	0.00566457	down	NM_177878.3	Mblac1	mmu:330216	Metallo-beta-lactamase domain-containing protein 1
LOC102634161	11.9071	0	20	0.00578822	up
Gm3604	1.01855	42.2821	-5.37547	0.00592047	down	NM_001162910.1	Gm3604	mmu:100041979	Protein Gm3604
Ano5	2.34435	18.0229	-2.94258	0.00595848	down	NM_177694.6	Ano5	mmu:233246	Anoctamin-5
Tmco4	34.1515	3.12089	3.45192	0.0062601	up	NM_029857.3	Tmco4	mmu:77056	Transmembrane and coiled-coil domain-containing protein 4
LOC100503142	27.6339	0.887951	4.95982	0.0063511	up	LOC100503142	LOC100503142		U1 small nuclear ribonucleoprotein 1C pseudogene
Slc22a15	42.1281	15.5	1.44252	0.00637726	up	NM_001039371.2	Slc22a15	mmu:242126	Solute carrier family 22 member 15
Ercc2	5.75806	29.2955	-2.34702	0.00640022	down	NM_007949.4	Ercc2	mmu:13871	TFIIH basal transcription factor complex helicase XPD subunit
Gm20199	0.341256	15.0725	-5.46492	0.00644714	down	NR_045640.1	Gm20199	mmu:100504377	predicted gene, 20199
BC030500	31.5368	106.013	-1.74914	0.00646492	down	NM_173411.2	BC030500	mmu:234290	Protein BC030500
Cacna2d2	0	13.0155	-20	0.00650664	down	NM_020263.3	Cacna2d2	mmu:56808	Voltage-dependent calcium channel subunit alpha-2/delta-2
1700003M02Rik	1.35458	18.1157	-3.74133	0.00655243	down	NM_027041.4	1700003M02Rik	mmu:69329	Protein 1700003M02Rik
LOC102637271	3.65332	18.871	-2.36889	0.00660177	down
Sh3yl1	117.729	47.0291	1.32384	0.00660816	up	NM_013709.4	Sh3yl1	mmu:24057	SH3 domain-containing YSC84-like protein 1
Raet1d	4.08985	49.86	-3.60776	0.00677294	down	NM_020030.2	Raet1d	mmu:56554	Retinoic acid early transcript 1D
Gm9936	0.341256	14.5192	-5.41097	0.00704109	down	XP_006544063.1	Gm9936	mmu:791292	Protein Gm9936
Ccl21a	29.1947	100.785	-1.7875	0.00705416	down	NM_011124.4	Ccl21a	mmu:18829	C-C motif chemokine 21a
LOC102631656	5.07816	36.6232	-2.85038	0.00708934	down
Cchcr1	12.0125	1.7759	2.75791	0.00720895	up	NM_146248.2	Cchcr1	mmu:240084	Coiled-coil alpha-helical rod protein 1
Fxyd5	86.8388	10.4272	3.05798	0.00725313	up	NM_008761.4	Fxyd5	mmu:18301	FXYD domain-containing ion transport regulator 5, isoform CRA_c
Msi1	35.4686	77.6545	-1.13053	0.00760068	down	NM_008629.1	Msi1	mmu:17690	RNA-binding protein Musashi homolog 1
Rwdd2b	147.871	22.4991	2.7164	0.00763724	up	NM_016924.2	Rwdd2b	mmu:53858	RWD domain-containing protein 2B
Fkbp7	2.73005	34.6033	-3.66391	0.00767576	down	NM_010222.2	Fkbp7	mmu:14231	Peptidyl-prolyl cis-trans isomerase FKBP7
Ctnnal1	20.8132	92.6521	-2.15433	0.00787615	down	NM_018761.3	Ctnnal1	mmu:54366	Alpha-catulin
BC052688	7.51371	32.1449	-2.09699	0.00787731	down	NR_028430.1	BC052688	mmu:432812	cDNA sequence BC052688
Ppp1r3fos	15.9577	0.443976	5.16763	0.00794246	up	NR_029473.1	Ppp1r3fos	mmu:78185	protein phosphatase 1, regulatory subunit 3F, opposite strand
Gm6525	18.3985	4.88373	1.91353	0.0079497	up	NR_036654.1	Gm6525	mmu:624713	ribosomal protein L36a pseudogene
Zpbp	22.0485	0.911318	4.59658	0.00806618	up	NM_015785.2	Zpbp	mmu:53604	Zona pellucida binding protein, isoform CRA_a
Il18bp	66.0456	2.68722	4.61928	0.00816663	up	NM_010531.1	Il18bp	mmu:16068	Interleukin-18-binding protein
Rin2	6.14261	51.7884	-3.07571	0.00824873	down	NM_028724.4	Rin2	mmu:74030	Ras and Rab interactor 2
Arhgef10l	57.8303	116.821	-1.0144	0.00849427	down	NM_172415.3	Arhgef10l	mmu:72754	Rho guanine nucleotide exchange factor 10-like protein
Faim3	11.5266	0	20	0.00852433	up	NM_026976.2	Faim3	mmu:69169	Fas apoptotic inhibitory molecule 3
Stpg2	11.7546	0	20	0.0085259	up	NM_198659.2	Stpg2	mmu:381476	Sperm-tail PG-rich repeat-containing protein 2
Gtsf1	11.9814	0	20	0.00853465	up	NM_028797.1	Gtsf1	mmu:74174	Gametocyte-specific factor 1
Disp1	85.1264	21.0758	2.01402	0.00887915	up	NM_026866.3	Disp1	mmu:68897	Protein dispatched homolog 1
Ccl2	150.494	5.77168	4.70457	0.00888817	up	NM_011333.3	Ccl2	mmu:20296	C-C motif chemokine 2
Col25a1	70.4283	22.6043	1.63956	0.00898736	up	NM_198711.3	Col25a1	mmu:77018	Col25a1 protein
Inpp4b	23.3131	1.63226	3.8362	0.00921195	up	NM_001024617.2	Inpp4b	mmu:234515	Type II inositol 3,4-bisphosphate 4-phosphatase
LOC102637286	14.6851	0.303773	5.59521	0.00923624	up
Tagln2	18.3389	1.33193	3.78332	0.00927007	up	NM_178598.2	Tagln2	mmu:21346	Transgelin-2
Adam8	14.9781	0.300336	5.64013	0.0093061	up	NM_007403.2	Adam8	mmu:11501	Disintegrin and metalloproteinase domain-containing protein 8
Gm5086	23.5614	1.7759	3.7298	0.0094411	up	NR_046157.1	Gm5086	mmu:328314	predicted gene 5086
Samd10	36.3933	124.701	-1.77673	0.00959231	down	NM_172676.2	Samd10	mmu:229011	Samd10 protein
Otop2	27.2636	2.21988	3.61842	0.00975109	up	NM_172801.2	Otop2	mmu:237987	Otopetrin-2
Atg16l2	57.2666	162.553	-1.50515	0.00994322	down	NM_001111111.1	Atg16l2	mmu:73683	Autophagy-related 16-like 2 alpha
Gm8902	17.2653	41.8024	-1.27572	0.0102249	down	Gm8902	Gm8902		ubiquitin specific peptidase 12 pseudogene
Gm10334	14.9587	0.443976	5.07436	0.0103404	up	NM_001103153.1	Gm10334	mmu:100040233	Protein Gm10334
Phc3	115.712	329.071	-1.50786	0.0104045	down	NM_153421.2	Phc3	mmu:241915	Polyhomeotic-like protein 3
Dedd	95.0546	26.1011	1.86465	0.0106347	up	NM_011615.3	Dedd	mmu:21945	Death effector domain-containing protein
Git2	65.0714	146.999	-1.17571	0.0106957	down	NM_019834.3	Git2	mmu:26431	ARF GTPase-activating protein GIT2
Aqp4	92.8887	5.1174	4.18202	0.0110083	up	NM_009700.2	Aqp4	mmu:11829	Aquaporin-4
LOC102639444	8.68363	26.2275	-1.59471	0.0110321	down
Cd59a	65.8854	24.9678	1.39989	0.0110692	up	NM_007652.5	Cd59a	mmu:12509	Cd59a protein
LOC101055754	11.6167	29.8089	-1.35955	0.0111143	down	XR_168519.1	LOC101055754	mmu:101055754	uncharacterized LOC101055754
Prtn3	39.2096	2.09617	4.22538	0.0112449	up	NM_011178.2	Prtn3	mmu:19152	Proteinase 3
LOC102637381	9.55342	42.5089	-2.15368	0.0112504	down
Mis18bp1	2.0513	29.4625	-3.84427	0.0113103	down	NM_172578.2	Mis18bp1	mmu:217653	Putative uncharacterized protein
Fbxl12os	4.28908	33.7463	-2.97599	0.0113529	down	NM_175110.5	Fbxl12os	mmu:66662	F-box and leucine-rich repeat protein 12, opposite strand
LOC102640223	18.96	77.4724	-2.03072	0.0114197	down
Slc6a11	3.36435	43.4952	-3.69246	0.0114984	down	NM_172890.3	Slc6a11	mmu:243616	Sodium- and chloride-dependent GABA transporter 3
Npepl1	1.36502	20.2009	-3.88742	0.0116647	down	NM_213733.2	Npepl1	mmu:228961	Probable aminopeptidase NPEPL1
Gm5242	0.338645	15.6697	-5.53206	0.0119649	down	Gm5242	Gm5242		heterogeneous nuclear ribonucleoprotein F pseudogene
Nprl3	131.096	321.009	-1.29199	0.0120061	down	NM_181569.3	Nprl3	mmu:17168	Nitrogen permease regulator 3-like protein
Ppat	269.736	100.29	1.42738	0.0120983	up	NM_172146.2	Ppat	mmu:231327	Amidophosphoribosyltransferase
Mdga1	96.3201	6.15037	3.96909	0.0121237	up	NM_001081160.1	Mdga1	mmu:74762	MAM domain-containing glycosylphosphatidylinositol anchor protein 1
Nr3c2	102.865	278.175	-1.43524	0.0122845	down	NM_001083906.1	Nr3c2	mmu:110784	Nr3c2 protein
Dok7	25.1612	70.5296	-1.48703	0.0124536	down	NM_172708.3	Dok7	mmu:231134	Dok7 protein
Tnfrsf18	11.4604	0	20	0.0125193	up	NM_021985.2	Tnfrsf18	mmu:21936	Tumor necrosis factor receptor superfamily member 18
LOC102637771	11.4656	0	20	0.0125201	up
LOC102638631	17.6461	1.04465	4.07826	0.012904	up
Ccl3	1259.92	44.6546	4.81838	0.0135413	up	NM_011337.2	Ccl3	mmu:20302	C-C motif chemokine 3
Vrk2	80.3341	23.0957	1.79839	0.0136174	up	NM_027260.3	Vrk2	mmu:69922	Serine/threonine-protein kinase VRK2
Wnt3	39.6452	2.10235	4.23707	0.0136669	up	NM_009521.2	Wnt3	mmu:22415	Protein Wnt
Arl14ep	261.74	715.245	-1.4503	0.0139188	down	NM_173750.2	Arl14ep	mmu:212772	ARL14 effector protein
Gm13597	24.811	4.05145	2.61447	0.0140422	up	OTTMUSG00000012893	Gm13597		Tax1 (human T-cell leukemia virus type I) binding protein 3 pseudogene
Cd24a	75.6175	7.54758	3.32463	0.0141294	up	NM_009846.2	Cd24a	mmu:12484	Signal transducer CD24
LOC102634768	7.84889	62.0047	-2.98182	0.0141298	down
Htr1b	2.67661	15.1227	-2.49823	0.0142004	down	NM_010482.1	Htr1b	mmu:15551	5-hydroxytryptamine receptor 1B
Bhlhe41	248.15	854.715	-1.78423	0.0144295	down	NM_024469.2	Bhlhe41	mmu:79362	Class E basic helix-loop-helix protein 41
Nsun3	11.8735	34.0624	-1.52044	0.0145755	down	NM_178925.3	Nsun3	mmu:106338	Putative methyltransferase NSUN3
Os9	763.459	379.786	1.00736	0.0146387	up	NM_177614.3	Os9	mmu:216440	Protein OS-9
Dmpk	0	11.3819	-20	0.0147816	down	NM_032418.2	Dmpk	mmu:13400	Myotonin-protein kinase
Mir1191	0.338645	12.2911	-5.1817	0.0148481	down	NR_035422.1	Mir1191	mmu:100316839	microRNA 1191
LOC102640330	0.338645	12.9536	-5.25744	0.0149253	down
Armc6	246.435	607.679	-1.3021	0.0149373	down	NM_133972.2	Armc6	mmu:76813	Armadillo repeat-containing protein 6
Junos	1.46522	19.5947	-3.74128	0.0149453	down	XR_401803.1	Junos	mmu:230451	jun proto-oncogene, opposite strand
6530411M01Rik	27.6086	3.10783	3.15114	0.0149742	up	NR_027881.1	6530411M01Rik	mmu:67791	RIKEN cDNA 6530411M01 gene
Leprel2	27.232	13.4588	1.01675	0.0151301	up	NM_013534.4	Leprel2	mmu:14789	Prolyl 3-hydroxylase 3
Nfkbil1	0.924731	14.0505	-3.92545	0.0155339	down	NM_010909.4	Nfkbil1	mmu:18038	NF-kappa-B inhibitor-like protein 1
Arhgef33	13.4023	0.303773	5.46334	0.0160188	up	NM_001145452.1	Arhgef33	mmu:381112	Rho guanine nucleotide exchange factor 33
Tspan2	38.6441	191.99	-2.31271	0.0161105	down	NM_027533.3	Tspan2	mmu:70747	Putative uncharacterized protein
Ndufa4l2	21.8038	1.7759	3.61796	0.0162505	up	NM_001098789.1	Ndufa4l2	mmu:407790	NADH dehydrogenase [ubiquinone] 1 alpha subcomplex subunit 4-like 2
Cyb561a3	18.7696	101.762	-2.43873	0.0162565	down	NM_201351.2	Cyb561a3	mmu:225912	Cytochrome b ascorbate-dependent protein 3
LOC102639175	38.7828	110.452	-1.50993	0.0163028	down
Gm16794	7.80188	31.4783	-2.01246	0.0163327	down	XR_108150.1	Gm16794	mmu:100504734	predicted gene, 16794
Marf1	412.254	1016.98	-1.30269	0.0164324	down	NM_001081154.2	Marf1	mmu:223989	Putative uncharacterized protein
Fam211b	0.927343	17.6381	-4.24944	0.01651	down	NM_198860.2	Fam211b	mmu:192734	Leucine-rich repeat-containing protein FAM211B
Nts	1162.7	49.515	4.55347	0.0165107	up	NM_024435.2	Nts	mmu:67405	Neurotensin/neuromedin N
LOC102634922	24.2335	81.2894	-1.74606	0.016532	down
Pamr1	135.549	33.4995	2.0166	0.0165985	up	NM_173749.4	Pamr1	mmu:210622	Inactive serine protease PAMR1
Serpinb6a	746.106	308.111	1.27593	0.016741	up	NM_009254.3	Serpinb6a	mmu:20719	Serpin B6
Slc16a5	13.2541	0.443976	4.89982	0.0172636	up	NM_001080934.1	Slc16a5	mmu:217316	Monocarboxylate transporter 6
Arhgap39	87.2658	176.228	-1.01396	0.0175192	down	NM_198420.2	Arhgap39	mmu:223666	DNA segment, Chr 15, Wayne State University 169, expressed, isoform CRA_a
Ggcx	94.9237	44.9797	1.07749	0.0179483	up	NM_019802.5	Ggcx	mmu:56316	Gamma-glutamyl carboxylase
Mcmdc2	7.90318	32.6013	-2.04442	0.0180865	down	NM_177722.3	Mcmdc2	mmu:240697	MCM domain-containing protein 2
Gm16433	23.4224	7.02663	1.73698	0.0181091	up	Gm16433	Gm16433		DEAD (Asp-Glu-Ala-Asp) box polypeptide 18 pseudogene
Colec12	26.4194	5.204	2.34391	0.0182682	up	NM_130449.2	Colec12	mmu:140792	Collectin-12
Suv420h2	35.9886	3.12776	3.52434	0.0183985	up	NM_146177.2	Suv420h2	mmu:232811	Histone-lysine N-methyltransferase SUV420H2
Lef1	11.8996	0	20	0.0186523	up	NM_010703.4	Lef1	mmu:16842	Lymphoid enhancer-binding factor 1
Tmem170	5.98868	64.8857	-3.43759	0.0186993	down	NM_025781.2	Tmem170	mmu:66817	Transmembrane protein 170A
Rccd1	26.0026	6.46445	2.00806	0.0189591	up	NM_173445.4	Rccd1	mmu:269955	RCC1 domain-containing protein 1
Cd276	38.5743	90.4645	-1.22971	0.0190501	down	NM_133983.4	Cd276	mmu:102657	CD276 antigen
LOC102637730	59.924	3.76211	3.99352	0.0193439	up
Nusap1	10.2351	50.1775	-2.29352	0.0194278	down	NM_133851.3	Nusap1	mmu:108907	Nucleolar and spindle-associated protein 1
Necab2	100.921	11.0994	3.18467	0.0194358	up	NM_054095.2	Necab2	mmu:117148	Necab2 protein
Pax6	16.0205	3.56486	2.168	0.0196562	up	NM_013627.5	Pax6	mmu:18508	Paired box protein Pax-6
Gfpt2	72.6896	7.21495	3.33269	0.0197003	up	NM_013529.3	Gfpt2	mmu:14584	Putative uncharacterized protein
Zbtb41	51.3334	173.038	-1.75312	0.0198565	down	NM_172643.5	Zbtb41	mmu:226470	Zinc finger and BTB domain containing 41 homolog
1810041H14Rik	3.06869	20.7864	-2.75995	0.0199669	down	XR_396211.1	1810041H14Rik	mmu:78312	RIKEN cDNA 1810041H14 gene
Fam84b	366.699	763.089	-1.05725	0.020053	down	NM_207269.1	Fam84b	mmu:399603	Protein Fam84b
LOC102635027	13.1121	36.1806	-1.46432	0.0203307	down
Ammecr1	25.3453	2.66385	3.25013	0.0203548	up	NM_019496.3	Ammecr1	mmu:56068	Ammecr1 protein
LOC102637406	11.8996	0.443976	4.74429	0.020482	up
BC030307	2.38879	30.7388	-3.68571	0.0206167	down	NM_153595.3	BC030307	mmu:103220	Protein BC030307
Nckap1l	17.6233	1.20822	3.86653	0.0207057	up	NM_153505.4	Nckap1l	mmu:105855	Putative uncharacterized protein
Ube2t	60.1057	4.63563	3.69667	0.0211514	up	NM_026024.3	Ube2t	mmu:67196	Ubiquitin-conjugating enzyme E2 T
Pygo1	15.9282	0.600673	4.72886	0.0212086	up	NM_028116.2	Pygo1	mmu:72135	Pygopus 1
Gm10362	17.0843	6.31187	1.43653	0.0212427	up	XP_006543302.1	Gm10362	mmu:100040929	predicted gene 10362
Jmjd7-pla2g4b	43.1338	1.51886	4.82775	0.0214658	up	NR_104353.1	Jmjd7-pla2g4b	mmu:102238433	Jmjd7-Pla2g4b readthrough
Cyp4f13	70.976	15.3302	2.21095	0.0215284	up	NM_130882.1	Cyp4f13	mmu:170716	Protein Cyp4f13
LOC102633437	1.35458	16.4532	-3.60245	0.0216211	down
Tmtc4	29.3769	160.661	-2.45127	0.0216547	down	NM_028651.2	Tmtc4	mmu:70551	Transmembrane and TPR repeat-containing protein 4
Gm20595	3.99458	48.0318	-3.58787	0.0217142	down	Gm20595	Gm20595		chaperonin containing Tcp1, subunit 8 (theta) pseudogene
Gm12397	8.69262	23.5506	-1.4379	0.0218597	down	OTTMUSG00000006609	Gm12397		lysine (K)-specific demethylase 2B pseudogene
Ccl16-ps	4.56907	13.5007	-1.56306	0.0223051	down	Scya16-ps	Ccl16-ps		chemokine (C-C motif) ligand 16, pseudogene
LOC102637873	0	11.3344	-20	0.0224411	down
LOC102637852	7.91217	32.613	-2.0433	0.0225002	down
Ppapdc1a	63.1324	4.88373	3.69233	0.0227543	up	NM_001080963.1	Ppapdc1a	mmu:381925	Phosphatidate phosphatase PPAPDC1A
Pard6b	2.34435	24.1025	-3.36193	0.0229832	down	NM_021409.2	Pard6b	mmu:58220	Partitioning defective 6 homolog beta
6330410L21Rik	11.2197	0.443976	4.65941	0.0230173	up	NR_040589.1	6330410L21Rik	mmu:319224	RIKEN cDNA 6330410L21 gene
Zfp619	43.1257	12.5413	1.78187	0.023329	up	NM_001004139.2	Zfp619	mmu:70227	Protein Zfp619
Ptpn13	4.76046	29.6543	-2.63907	0.0236004	down	NM_011204.2	Ptpn13	mmu:19249	Protein tyrosine phosphatase, non-receptor type 13
LOC102633149	45.5434	18.2958	1.31573	0.0236647	up
Mms22l	3.38645	36.3579	-3.42442	0.0237092	down	NM_199467.2	Mms22l	mmu:212377	Protein MMS22-like
Adck5	137.481	67.6458	1.02316	0.0238899	up	NM_172960.3	Adck5	mmu:268822	Uncharacterized aarF domain-containing protein kinase 5
Fndc1	11.562	0.303773	5.25026	0.024284	up	NM_001081416.1	Fndc1	mmu:68655	Protein Fndc1
Mcc	78.0403	9.64238	3.01676	0.0243763	up	NM_001085374.1	Mcc	mmu:328949	Protein Mcc
Dlk1	92.9739	5.16414	4.17023	0.0244491	up	NM_010052.5	Dlk1	mmu:13386	Delta-like 1
LOC102636304	1.17217	18.4099	-3.97322	0.0244669	down
Psap	1438.13	3407.07	-1.24433	0.0244677	down	NM_011179.3	Psap	mmu:19156	Psap protein
1110019D14Rik	53.7681	18.4023	1.54686	0.0245008	up	NR_045995.1	1110019D14Rik	mmu:76311	RIKEN cDNA 1110019D14 gene
Trmt44	1.35458	26.978	-4.31587	0.0245517	down	NM_030208.3	Trmt44	mmu:78890	Putative uncharacterized protein
LOC102636479	11.5868	33.0569	-1.51247	0.0248679	down
Cdc5l	1332.98	592.912	1.16877	0.0250719	up	NM_152810.2	Cdc5l	mmu:71702	Cdc5l protein
LOC102640731	42.4124	3.88513	3.44845	0.0252749	up
Adcy7	12.1429	0.911318	3.73601	0.0254039	up	NM_007406.2	Adcy7	mmu:11513	Adenylate cyclase type 7
Acan	34.5799	1.50168	4.52528	0.0259176	up	NM_007424.2	Acan	mmu:11595	Aggrecan core protein
Gpr4	34.4971	10.1331	1.7674	0.026161	up	NM_175668.4	Gpr4	mmu:319197	G protein-coupled receptor GPR4
Gm12059	32.827	3.71537	3.14331	0.0261885	up	XR_393858.1	Gm12059	mmu:100042875	predicted gene 12059
Rnaset2b	62.0456	30.0742	1.0448	0.026191	up	NM_029204.1	Rnaset2b	mmu:68195	Putative uncharacterized protein
Txnrd2	84.5718	175.527	-1.05345	0.0263304	down	NM_013711.3	Txnrd2	mmu:26462	Thioredoxin reductase 2, mitochondrial
Anxa1	93.4659	6.25483	3.9014	0.0263831	up	NM_010730.2	Anxa1	mmu:16952	Annexin A1
Tmem116	94.3747	45.792	1.0433	0.0265127	up	NM_029912.2	Tmem116	mmu:77462	Protein Tmem116
Zdhhc16	38.3909	117.248	-1.61073	0.0271609	down	NM_023740.2	Zdhhc16	mmu:74168	Probable palmitoyltransferase ZDHHC16
Ifitm1	11.5661	0	20	0.027245	up	NM_026820.3	Ifitm1	mmu:68713	Interferon-induced transmembrane protein 1
4732440D04Rik	45.9304	7.10361	2.69283	0.0272953	up	XR_398543.1	4732440D04Rik	mmu:654788	Protein 4732440D04Rik
C630043F03Rik	11.1909	49.4284	-2.14301	0.0276464	down	NR_027923.1	C630043F03Rik	mmu:68285	RIKEN cDNA C630043F03 gene
Stox1	73.9861	8.76199	3.07793	0.0280491	up	NM_001033260.1	Stox1	mmu:216021	Storkhead box 1
Gm8350	22.5322	3.10783	2.85801	0.0280492	up	XR_402746.1	Gm8350	mmu:666892	predicted gene 8350
Ppan	49.7228	6.39229	2.9595	0.0282645	up	NM_145610.2	Ppan	mmu:235036	Suppressor of SWI4 1 homolog
2810404M03Rik	80.5766	25.1204	1.6815	0.0284169	up	NR_045497.1	2810404M03Rik	mmu:69966	RIKEN cDNA 2810404M03 gene
Slc39a7	459.382	145.298	1.66068	0.0284334	up	NM_008202.2	Slc39a7	mmu:14977	Zinc transporter SLC39A7
Vps33b	43.9065	163.893	-1.90025	0.028584	down	NM_178070.4	Vps33b	mmu:233405	Vacuolar protein sorting-associated protein 33B
Efna2	52.2238	15.3117	1.77008	0.0288319	up	NM_007909.3	Efna2	mmu:13637	Ephrin-A2
Scn9a	31.6986	78.506	-1.30838	0.029016	down	NM_018852.2	Scn9a	mmu:20274	Sodium channel Nav1.7
Gm8278	4.8595	13.3639	-1.45947	0.0290835	down	Gm8278	Gm8278		taxilin alpha pseudogene
Zfp599	120.207	14.9082	3.01134	0.029194	up	NM_181419.3	Zfp599	mmu:235048	Protein Zfp599
Ccl28	4.40238	30.2749	-2.78177	0.0293966	down	NM_020279.3	Ccl28	mmu:56838	C-C motif chemokine 28
Cenpl	50.0289	6.95997	2.84561	0.0294727	up	NM_027429.3	Cenpl	mmu:70454	Centromere protein L
Tnmd	3.07131	44.1549	-3.84565	0.0296519	down	NM_022322.2	Tnmd	mmu:64103	Tenomodulin
C230014O12Rik	40.6675	4.88373	3.05782	0.0296772	up	XR_399688.1	C230014O12Rik	mmu:329387	RIKEN cDNA C230014O12 gene
Tyms	20.0853	55.3725	-1.46303	0.0301179	down	NM_021288.4	Tyms	mmu:22171	Thymidylate synthase
Zbtb32	4.09507	47.3899	-3.53262	0.0303509	down	NM_021397.2	Zbtb32	mmu:58206	Zinc finger and BTB domain containing 32
Stap1	29.8099	8.51869	1.80709	0.0305613	up	NM_019992.3	Stap1	mmu:56792	Stap1 protein
Lgals1	2.03187	20.6765	-3.34711	0.0308369	down	NM_008495.2	Lgals1	mmu:16852	Galectin-1
1700047A11Rik	1.35458	13.5935	-3.327	0.030964	down	XR_404782.1	1700047A11Rik	mmu:76604	RIKEN cDNA 1700047A11 gene
Fastkd3	396.389	160.461	1.30469	0.0313065	up	NM_027123.4	Fastkd3	mmu:69577	FAST kinase domain-containing protein 3
Abcc4	100.818	14.3007	2.8176	0.0315753	up	NM_001163676.1	Abcc4	mmu:239273	Abcc4 protein
Rnaset2a	79.7305	35.4438	1.1696	0.0317589	up	NM_001083938.2	Rnaset2a	mmu:100037283	Ribonuclease T2B
Fcer1g	138.355	8.50564	4.02382	0.0320737	up	NM_010185.4	Fcer1g	mmu:14127	High affinity immunoglobulin epsilon receptor subunit gamma
BC068281	52.34	122.341	-1.22493	0.032077	down	NM_173416.3	BC068281	mmu:238037	WD repeat-containing protein C2orf44 homolog
Adcy8	59.2101	185.708	-1.64912	0.0321642	down	NM_009623.2	Adcy8	mmu:11514	Adenylate cyclase type 8
Nfatc3	5.4601	22.0785	-2.01564	0.0330208	down	NM_010901.2	Nfatc3	mmu:18021	Nuclear factor of activated T-cells c3 isoform IAL-Xa
Mthfd1l	154.089	67.9262	1.18172	0.0334954	up	NM_172308.4	Mthfd1l	mmu:270685	Monofunctional C1-tetrahydrofolate synthase, mitochondrial
LOC102633270	28.0065	4.49267	2.64012	0.033605	up
LOC102631885	3.38645	30.9608	-3.1926	0.0342763	down
Il17rb	28.5358	3.10783	3.1988	0.0344265	up	NM_019583.3	Il17rb	mmu:50905	Interleukin-17 receptor B
LOC102634122	3.06869	29.1629	-3.24844	0.0348735	down
41706	118.337	46.2848	1.35429	0.0353655	up
LOC102633163	1.98627	18.3666	-3.20895	0.0355292	down
2310067E19Rik	6.43425	99.1419	-3.94565	0.0364014	down	XR_401722.1	2310067E19Rik	mmu:76455	RIKEN cDNA 2310067E19 gene
Aif1	115.903	8.43553	3.78029	0.037139	up	NM_019467.2	Aif1	mmu:11629	Ionized calcium binding adapter molecule 1
Slc9b1	1.46522	10.4602	-2.83573	0.0374739	down	NM_028946.3	Slc9b1	mmu:74446	Testis-specific Na+/H+ Exchanger
Pxdn	144.586	31.235	2.21069	0.0379907	up	NM_181395.2	Pxdn	mmu:69675	Peroxidasin homolog (Drosophila)
LOC102640300	26.2991	6.37923	2.04356	0.0382725	up
Zfp790	125.427	291.347	-1.21589	0.0385032	down	NM_146185.2	Zfp790	mmu:233056	Protein Zfp790
Zfp114	56.6949	6.72561	3.07548	0.0391419	up	NM_001029933.2	Zfp114	mmu:232966	Zfp114 protein
Erbb4	6.14261	56.1746	-3.19299	0.0394296	down	NM_010154.1	Erbb4	mmu:13869	Receptor tyrosine-protein kinase erbB-4
Tbxas1	18.9786	0.907882	4.38572	0.0397591	up	NM_011539.3	Tbxas1	mmu:21391	Thromboxane-A synthase
Tm4sf1	102.971	15.0952	2.77007	0.0404343	up	NM_008536.3	Tm4sf1	mmu:17112	Putative uncharacterized protein
Trp53inp1	7.60522	63.7373	-3.06708	0.0408903	down	NM_021897.3	Trp53inp1	mmu:60599	Transformation related protein 53 inducible nuclear protein 1
Invs	28.1	84.0997	-1.58153	0.0412751	down	NM_010569.4	Invs	mmu:16348	Invs protein
A530054K11Rik	51.7086	130.729	-1.3381	0.0413358	down	NM_183146.3	A530054K11Rik	mmu:212281	Protein A530054K11Rik
Bbs12	30.4182	2.70303	3.49229	0.0419353	up	NM_001255992.1	Bbs12	mmu:241950	Putative uncharacterized protein
Ppp4r1l-ps	47.6748	4.35934	3.45104	0.0419427	up	NM_001039579.1	Ppp4r1l-ps	mmu:100043911	protein phosphatase 4, regulatory subunit 1-like, pseudogene
Tmem241	72.905	214.919	-1.5597	0.0424782	down	NM_178801.4	Tmem241	mmu:338363	6030446N20Rik protein
F8	81.3874	27.4158	1.5698	0.0431573	up	NM_007977.2	F8	mmu:14069	Coagulation factor VIII
Zfp943	190.651	393.375	-1.04497	0.0443006	down	NM_001025373.2	Zfp943	mmu:74670	Protein Zfp943
Gm5136	8.76177	67.6183	-2.94812	0.0444329	down	NM_203660.2	Gm5136	mmu:368203	Lys-63-specific deubiquitinase BRCC36-like
Zfp654	115.963	388.442	-1.74404	0.0448991	down	NM_028059.2	Zfp654	mmu:72020	Zinc finger protein 654
Nfrkb	227.358	79.1245	1.52277	0.0453859	up	NM_172766.3	Nfrkb	mmu:235134	Nuclear factor-related to kappa-B-binding protein
Olfm4	0.682512	13.5413	-4.31036	0.0454046	down	NM_001030294.1	Olfm4	mmu:380924	Olfm4 protein
Pwp2	54.3493	178.198	-1.71315	0.0463091	down	NM_029546.2	Pwp2	mmu:110816	Pwp2 protein
Nt5e	1.70628	16.981	-3.315	0.0463636	down	NM_011851.4	Nt5e	mmu:23959	5' nucleotidase, ecto
Tjap1	68.369	24.6145	1.47383	0.0464003	up	NM_028751.3	Tjap1	mmu:74094	Protein incorporated later into tight junctions
LOC102638475	28.8523	59.1779	-1.03637	0.0464341	down
Eme2	301.672	134.47	1.1657	0.0466016	up	NM_001163102.1	Eme2	mmu:193838	Probable crossover junction endonuclease EME2
LOC102633162	91.5293	184.842	-1.01399	0.0469735	down
Gm18174	29.0762	62.571	-1.10565	0.0473364	down	Gm18174	Gm18174		zinc finger protein 277 pseudogene
LOC102638488	2.09691	28.945	-3.78698	0.0481245	down
Cenpq	115.345	25.2351	2.19245	0.0481828	up	NM_031863.3	Cenpq	mmu:83815	Centromere protein Q
LOC102639977	0.6343	11.0341	-4.12066	0.0484808	down
C8g	23.1563	58.5024	-1.33709	0.0486303	down	NM_027062.2	C8g	mmu:69379	Complement component C8 gamma chain
Zfp85	7.0685	70.4045	-3.31619	0.0492034	down	NM_001001130.2	Zfp85	mmu:22746	Protein Zfp85-rs1

## Sheet: DEGs_20 common-genes
GeneID	Sst+Nic	Sst	Log2FC	FDR	Style	Thy1+Nic	Thy1	Log2FC2	FDR3	Style4	AccID	KeggID	Description
Usp1	270.816	56.6682	2.2567	0.000527837	up	276.813	123.366	1.16597	4.12587e-08	up	NM_146144.3	mmu:230484	Ubiquitin carboxyl-terminal hydrolase 1
Sdad1	277.022	77.6811	1.83437	0.0376537	up	223.557	90.6528	1.30222	0.00113841	up	NM_172713.2	mmu:231452	Protein SDA1 homolog
LOC102637233	17.5095	1.59111	3.46004	0.00358612	up	27.004	5.1875	2.38006	0.0208309	up
Hist1h4i	19.3204	0.728272	4.7295	0.00843884	up	15.9263	2.42675	2.71432	0.0347234	up	NM_175656.2	mmu:319158	histone cluster 1, H4i
Neat1	56.0747	0	20	0	up	45.3057	1.21165	5.22464	0.00116357	up	NR_003513.2	mmu:66961	nuclear paraspeckle assembly transcript 1 (non-protein coding)
Nacad	273.862	77.818	1.81527	1.51517e-09	up	251.496	103.942	1.27476	0.000673243	up	NM_001081652.1	mmu:192950	NAC-alpha domain-containing protein 1
Gstm6	69.3855	0.282627	7.93959	1.24432e-05	up	179.094	55.3485	1.6941	0.0142397	up	NM_008184.3	mmu:14867	Glutathione S-transferase Mu 6
C3ar1	115.722	6.83903	4.08073	0.00921864	up	67.6765	0.443976	7.25203	2.97712e-05	up	NM_009779.2	mmu:12267	C3a anaphylatoxin chemotactic receptor
Asf1b	66.5205	11.3051	2.55683	0.000520322	up	45.6125	15.1419	1.59088	0.000610421	up	NM_024184.2	mmu:66929	Histone chaperone ASF1B
Ascl2	114.722	20.0738	2.51475	0.0285989	up	48.9404	0	20	0	up	NM_008554.3	mmu:17173	Achaete-scute homolog 2
Sac3d1	128.072	36.6505	1.80505	4.17584e-05	up	208.06	87.9532	1.24219	0.0406118	up	NM_133678.3	mmu:66406	SAC3 domain-containing protein 1
Gm12522	0	55.7022	-20	0	down	7.91217	52.1527	-2.7206	0.0346118	down	NR_040560.1	mmu:100038453	predicted gene 12522
Eaf1	69.5721	166.064	-1.25516	4.49183e-08	down	58.7998	154.868	-1.39716	0	down	NM_028932.4	mmu:74427	ELL-associated factor 1
Clec14a	0	19.0132	-20	3.79017e-06	down	0	29.2048	-20	1.88738e-15	down	NM_025809.5	mmu:66864	C-type lectin domain family 14 member A
Manba	61.6478	144.898	-1.23292	0.0338267	down	2.38879	41.6526	-4.12405	1.79856e-14	down	NM_027288.3	mmu:110173	Beta-mannosidase
LOC102638070	0.513181	35.1215	-6.09674	7.21463e-05	down	0	41.9557	-20	0	down
Aph1a	37.0525	193.522	-2.38485	6.61149e-10	down	49.934	113.249	-1.18141	0.0221994	down	NM_146134.2	mmu:226548	Putative uncharacterized protein
Pcdhb13	1.55223	71.3315	-5.52213	0.00146896	down	0.682512	88.6728	-7.02149	0.000174622	down	NM_053138.2	mmu:93884	Protein Pcdhb13
Myo18b	0	50.6264	-20	0	down	0	33.8466	-20	1.55431e-15	down	NM_028901.2	mmu:74376	Myo18b protein
Lmo2	19.3884	103.354	-2.41433	0.0413852	down	4.74102	57.1203	-3.59073	0.0330807	down	NM_008505.4	mmu:16909	Rhombotin-2
