# Supplementary material for: Chronic nicotine differentially affects murine transcriptome profiling in isolated cortical interneurons and pyramidal neurons
Source: BMC Genomics. 2017 Feb 20;18:194. doi: 10.1186/s12864-017-3593-x (PMC5319194; doi:10.1186/s12864-017-3593-x)
Supplement: Additional file 4: — Pathways and related genes affected by nicotine in Sst neurons. (XLSX 33 kb) [file 12864_2017_3593_MOESM4_ESM.xlsx]

## Sheet: Up Pathway
PathwayTerm	DifGene	AllDifGene	GeneInPathwayID	AllGene	P-Value
NF-kappa B signaling pathway	7	129	100	7540	0.00261649
Nicotinate and nicotinamide metabolism	4	129	32	7540	0.00325793
Basal cell carcinoma	5	129	55	7540	0.00369927
SNARE interactions in vesicular transport	4	129	35	7540	0.00436557
Pathways in cancer	13	129	329	7540	0.00752064
RIG-I-like receptor signaling pathway	5	129	69	7540	0.00893797
Vitamin B6 metabolism	2	129	9	7540	0.0143588
Hedgehog signaling pathway	4	129	54	7540	0.0173866
Acute myeloid leukemia	4	129	57	7540	0.0205373
TGF-beta signaling pathway	5	129	89	7540	0.0229754
Glycerophospholipid metabolism	5	129	90	7540	0.0239148
Fc gamma R-mediated phagocytosis	5	129	91	7540	0.0248784
Neuroactive ligand-receptor interaction	10	129	282	7540	0.0314425
Ether lipid metabolism	3	129	41	7540	0.0389926
Adherens junction	4	129	75	7540	0.0464777

## Sheet: Up gene
PathwayID	PathwayTerm	P-Value	GeneID	Description	Sst+Nic	Sst	Log2FC	FDR	Style	AccID	KeggID
PATH:04064	NF-kappa B signaling pathway	0.00261649	Traf6	TNF receptor-associated factor 6	157.797	12.521	3.65566	0.0179509	up	NM_009424.2	mmu:22034
PATH:04064	NF-kappa B signaling pathway	0.00261649	Tnfrsf11a	Tumor necrosis factor receptor superfamily member 11A	29.234	0.341951	6.41771	0.00126083	up	NM_009399.3	mmu:21934
PATH:04064	NF-kappa B signaling pathway	0.00261649	Ripk1	Receptor-interacting serine/threonine-protein kinase 1	43.4146	5.01205	3.1147	5.50646e-05	up	NM_009068.3	mmu:19766
PATH:04064	NF-kappa B signaling pathway	0.00261649	Relb	Transcription factor RelB	77.2891	1.41314	5.77329	8.24781e-05	up	NM_009046.2	mmu:19698
PATH:04064	NF-kappa B signaling pathway	0.00261649	Lyn	Tyrosine-protein kinase Lyn	43.9975	1.05527	5.38174	8.558e-05	up	NM_010747.2	mmu:17096
PATH:04064	NF-kappa B signaling pathway	0.00261649	Blnk	BCA protein	206.581	18.1571	3.5081	0.0303875	up	NM_008528.4	mmu:17060
PATH:04064	NF-kappa B signaling pathway	0.00261649	Bcl2	Apoptosis regulator Bcl-2	145.898	58.2131	1.32554	3.63465e-12	up	NM_177410.2	mmu:12043
PATH:00760	Nicotinate and nicotinamide metabolism	0.00325793	Nudt12	Putative uncharacterized protein	114.227	43.4715	1.39376	0.00923258	up	NM_026497.2	mmu:67993
PATH:00760	Nicotinate and nicotinamide metabolism	0.00325793	Nmnat3	Nicotinamide mononucleotide adenylyltransferase 3	20.7224	0.282627	6.19615	0.000154363	up	NM_144533.2	mmu:74080
PATH:00760	Nicotinate and nicotinamide metabolism	0.00325793	Nmnat1	Nicotinamide mononucleotide adenylyltransferase 1	94.0914	0	20	0	up	NM_133435.1	mmu:66454
PATH:00760	Nicotinate and nicotinamide metabolism	0.00325793	Aox4	Aox4 protein	15.7836	1.54528	3.35248	0.0436715	up	NM_023631.2	mmu:71872
PATH:05217	Basal cell carcinoma	0.00369927	Wnt2	Protein Wnt-2	24.6727	1.15896	4.41201	0.00298904	up	NM_023653.5	mmu:22413
PATH:05217	Basal cell carcinoma	0.00369927	Tcf7l2	Transcription factor 7-like 2	108.445	0.624579	7.43986	8.57856e-06	up	NM_009333.3	mmu:21416
PATH:05217	Basal cell carcinoma	0.00369927	Shh	Sonic hedgehog protein	29.8302	3.67078	3.02262	0.0164093	up	NM_009170.3	mmu:20423
PATH:05217	Basal cell carcinoma	0.00369927	Hhip	Hedgehog-interacting protein	51.2419	1.15896	5.46642	0.000145421	up	NM_020259.4	mmu:15245
PATH:05217	Basal cell carcinoma	0.00369927	Bmp4	Bone morphogenetic protein 4, isoform CRA_a	30.3689	0	20	3.33067e-16	up	NM_007554.2	mmu:12159
PATH:04130	SNARE interactions in vesicular transport	0.00436557	Vamp3	Vesicle-associated membrane protein 3	319.105	126.924	1.33007	0.0254115	up	NM_009498.4	mmu:22319
PATH:04130	SNARE interactions in vesicular transport	0.00436557	Stx4a	Syntaxin-4	366.155	143.374	1.35267	1.3213e-06	up	NM_009294.3	mmu:20909
PATH:04130	SNARE interactions in vesicular transport	0.00436557	Stx1a	Syntaxin-1A	572.88	222.109	1.36696	0.0149019	up	NM_016801.3	mmu:20907
PATH:04130	SNARE interactions in vesicular transport	0.00436557	Stx17	Syntaxin-17	293.216	137.898	1.08836	0.000132028	up	NM_026343.2	mmu:67727
PATH:05200	Pathways in cancer	0.00752064	Wnt2	Protein Wnt-2	24.6727	1.15896	4.41201	0.00298904	up	NM_023653.5	mmu:22413
PATH:05200	Pathways in cancer	0.00752064	Traf6	TNF receptor-associated factor 6	157.797	12.521	3.65566	0.0179509	up	NM_009424.2	mmu:22034
PATH:05200	Pathways in cancer	0.00752064	Traf4	TNF receptor-associated factor 4	28.5958	1.18983	4.58697	4.60488e-08	up	NM_009423.4	mmu:22032
PATH:05200	Pathways in cancer	0.00752064	Tgfa	Protransforming growth factor alpha	51.0511	0.386321	7.046	5.11315e-06	up	NM_031199.3	mmu:21802
PATH:05200	Pathways in cancer	0.00752064	Tcf7l2	Transcription factor 7-like 2	108.445	0.624579	7.43986	8.57856e-06	up	NM_009333.3	mmu:21416
PATH:05200	Pathways in cancer	0.00752064	Spi1	Transcription factor PU.1	18.3131	0	20	1.06308e-05	up	NM_011355.1	mmu:20375
PATH:05200	Pathways in cancer	0.00752064	Shh	Sonic hedgehog protein	29.8302	3.67078	3.02262	0.0164093	up	NM_009170.3	mmu:20423
PATH:05200	Pathways in cancer	0.00752064	Ppard	Peroxisome proliferator-activated receptor delta	11.1309	0.282627	5.29953	1.25934e-06	up	NM_011145.3	mmu:19015
PATH:05200	Pathways in cancer	0.00752064	Pml	Protein PML	77.3842	6.90074	3.48722	1.47227e-12	up	NM_178087.4	mmu:18854
PATH:05200	Pathways in cancer	0.00752064	Hhip	Hedgehog-interacting protein	51.2419	1.15896	5.46642	0.000145421	up	NM_020259.4	mmu:15245
PATH:05200	Pathways in cancer	0.00752064	Casp9	Caspase-9	139.954	53.788	1.3796	0.000648032	up	NM_015733.5	mmu:12371
PATH:05200	Pathways in cancer	0.00752064	Bmp4	Bone morphogenetic protein 4, isoform CRA_a	30.3689	0	20	3.33067e-16	up	NM_007554.2	mmu:12159
PATH:05200	Pathways in cancer	0.00752064	Bcl2	Apoptosis regulator Bcl-2	145.898	58.2131	1.32554	3.63465e-12	up	NM_177410.2	mmu:12043
PATH:04622	RIG-I-like receptor signaling pathway	0.00893797	Traf6	TNF receptor-associated factor 6	157.797	12.521	3.65566	0.0179509	up	NM_009424.2	mmu:22034
PATH:04622	RIG-I-like receptor signaling pathway	0.00893797	Tbkbp1	TANK-binding kinase 1-binding protein 1	66.688	20.6815	1.68909	0.00082392	up	NM_198100.2	mmu:73174
PATH:04622	RIG-I-like receptor signaling pathway	0.00893797	Sike1	Suppressor of IKBKE 1	269.784	102.959	1.38974	0.00354547	up	NM_025679.3	mmu:66641
PATH:04622	RIG-I-like receptor signaling pathway	0.00893797	Ripk1	Receptor-interacting serine/threonine-protein kinase 1	43.4146	5.01205	3.1147	5.50646e-05	up	NM_009068.3	mmu:19766
PATH:04622	RIG-I-like receptor signaling pathway	0.00893797	Nlrx1	NLR family member X1	47.2567	5.20256	3.18323	0.0318078	up	NM_178420.3	mmu:270151
PATH:00750	Vitamin B6 metabolism	0.0143588	Psat1	Phosphoserine aminotransferase	893.56	383.397	1.22072	0.000802619	up	NM_177420.2	mmu:107272
PATH:00750	Vitamin B6 metabolism	0.0143588	Aox4	Aox4 protein	15.7836	1.54528	3.35248	0.0436715	up	NM_023631.2	mmu:71872
PATH:04340	Hedgehog signaling pathway	0.0173866	Wnt2	Protein Wnt-2	24.6727	1.15896	4.41201	0.00298904	up	NM_023653.5	mmu:22413
PATH:04340	Hedgehog signaling pathway	0.0173866	Shh	Sonic hedgehog protein	29.8302	3.67078	3.02262	0.0164093	up	NM_009170.3	mmu:20423
PATH:04340	Hedgehog signaling pathway	0.0173866	Hhip	Hedgehog-interacting protein	51.2419	1.15896	5.46642	0.000145421	up	NM_020259.4	mmu:15245
PATH:04340	Hedgehog signaling pathway	0.0173866	Bmp4	Bone morphogenetic protein 4, isoform CRA_a	30.3689	0	20	3.33067e-16	up	NM_007554.2	mmu:12159
PATH:05221	Acute myeloid leukemia	0.0205373	Tcf7l2	Transcription factor 7-like 2	108.445	0.624579	7.43986	8.57856e-06	up	NM_009333.3	mmu:21416
PATH:05221	Acute myeloid leukemia	0.0205373	Spi1	Transcription factor PU.1	18.3131	0	20	1.06308e-05	up	NM_011355.1	mmu:20375
PATH:05221	Acute myeloid leukemia	0.0205373	Ppard	Peroxisome proliferator-activated receptor delta	11.1309	0.282627	5.29953	1.25934e-06	up	NM_011145.3	mmu:19015
PATH:05221	Acute myeloid leukemia	0.0205373	Pml	Protein PML	77.3842	6.90074	3.48722	1.47227e-12	up	NM_178087.4	mmu:18854
PATH:04350	TGF-beta signaling pathway	0.0229754	Rbl1	Putative uncharacterized protein	61.8663	0.683903	6.49922	0.000297454	up	NM_011249.2	mmu:19650
PATH:04350	TGF-beta signaling pathway	0.0229754	Gdf7	Growth/differentiation factor 7	32.0311	0	20	7.77156e-16	up	NM_013527.1	mmu:238057
PATH:04350	TGF-beta signaling pathway	0.0229754	Bmpr1b	Bone morphogenetic protein receptor, type 1B	71.5651	1.07022	6.06327	5.33724e-05	up	NM_007560.4	mmu:12167
PATH:04350	TGF-beta signaling pathway	0.0229754	Bmp4	Bone morphogenetic protein 4, isoform CRA_a	30.3689	0	20	3.33067e-16	up	NM_007554.2	mmu:12159
PATH:04350	TGF-beta signaling pathway	0.0229754	Acvr2b	Activin receptor type-2B	147.108	62.9015	1.22571	0.000806208	up	NM_007397.2	mmu:11481
PATH:00564	Glycerophospholipid metabolism	0.0239148	Ppap2b	Lipid phosphate phosphohydrolase 3	141.349	26.2067	2.43126	8.94006e-09	up	NM_080555.2	mmu:67916
PATH:00564	Glycerophospholipid metabolism	0.0239148	Pld2	Phospholipase D2	44.1167	5.79481	2.92849	0.0455226	up	NM_008876.2	mmu:18806
PATH:00564	Glycerophospholipid metabolism	0.0239148	Pld1	Phospholipase D1	87.4934	0	20	0	up	NM_008875.4	mmu:18805
PATH:00564	Glycerophospholipid metabolism	0.0239148	Mboat1	Membrane bound O-acyltransferase domain containing 1	28.1399	0	20	2.9592e-11	up	NM_153546.4	mmu:218121
PATH:00564	Glycerophospholipid metabolism	0.0239148	Crls1	Cardiolipin synthase	377.04	178.883	1.0757	2.86517e-10	up	NM_025646.3	mmu:66586
PATH:04666	Fc gamma R-mediated phagocytosis	0.0248784	Ptprc	Lymphocyte common antigen	92.3726	9.65802	3.25767	0.037547	up	NM_011210.4	mmu:19264
PATH:04666	Fc gamma R-mediated phagocytosis	0.0248784	Ppap2b	Lipid phosphate phosphohydrolase 3	141.349	26.2067	2.43126	8.94006e-09	up	NM_080555.2	mmu:67916
PATH:04666	Fc gamma R-mediated phagocytosis	0.0248784	Pld2	Phospholipase D2	44.1167	5.79481	2.92849	0.0455226	up	NM_008876.2	mmu:18806
PATH:04666	Fc gamma R-mediated phagocytosis	0.0248784	Pld1	Phospholipase D1	87.4934	0	20	0	up	NM_008875.4	mmu:18805
PATH:04666	Fc gamma R-mediated phagocytosis	0.0248784	Lyn	Tyrosine-protein kinase Lyn	43.9975	1.05527	5.38174	8.558e-05	up	NM_010747.2	mmu:17096
PATH:04080	Neuroactive ligand-receptor interaction	0.0314425	Tacr1	Substance-P receptor	39.0859	0	20	0	up	NM_009313.5	mmu:21336
PATH:04080	Neuroactive ligand-receptor interaction	0.0314425	S1pr3	Sphingosine 1-phosphate receptor 3	12.0937	0	20	0.00574865	up	NM_010101.4	mmu:13610
PATH:04080	Neuroactive ligand-receptor interaction	0.0314425	S1pr1	Sphingosine 1-phosphate receptor 1	65.7783	0	20	0	up	NM_007901.5	mmu:13609
PATH:04080	Neuroactive ligand-receptor interaction	0.0314425	Ptger4	Prostaglandin E2 receptor EP4 subtype	30.7292	0.282627	6.76456	7.342e-05	up	NM_008965.2	mmu:19219
PATH:04080	Neuroactive ligand-receptor interaction	0.0314425	P2rx7	P2X purinoceptor 7	21.3375	0	20	1.30885e-07	up	NM_011027.3	mmu:18439
PATH:04080	Neuroactive ligand-receptor interaction	0.0314425	Ntsr2	Neurotensin receptor type 2	46.0125	0.386321	6.89608	3.37803e-05	up	NM_008747.2	mmu:18217
PATH:04080	Neuroactive ligand-receptor interaction	0.0314425	Npy5r	Neuropeptide Y receptor type 5	59.7616	5.16061	3.53361	0.0257535	up	NM_016708.3	mmu:18168
PATH:04080	Neuroactive ligand-receptor interaction	0.0314425	Lpar1	Lysophosphatidic acid receptor 1	491.869	104.425	2.2358	3.89153e-05	up	NM_172989.1	mmu:14745
PATH:04080	Neuroactive ligand-receptor interaction	0.0314425	Grm2	Metabotropic glutamate receptor 2	38.9038	0	20	0	up	NM_001160353.1	mmu:108068
PATH:04080	Neuroactive ligand-receptor interaction	0.0314425	Gabrr2	Gamma-aminobutyric acid receptor subunit rho-2	30.9268	0	20	1.25233e-13	up	NM_008076.3	mmu:14409
PATH:00565	Ether lipid metabolism	0.0389926	Ppap2b	Lipid phosphate phosphohydrolase 3	141.349	26.2067	2.43126	8.94006e-09	up	NM_080555.2	mmu:67916
PATH:00565	Ether lipid metabolism	0.0389926	Pld2	Phospholipase D2	44.1167	5.79481	2.92849	0.0455226	up	NM_008876.2	mmu:18806
PATH:00565	Ether lipid metabolism	0.0389926	Pld1	Phospholipase D1	87.4934	0	20	0	up	NM_008875.4	mmu:18805
PATH:04520	Adherens junction	0.0464777	Tcf7l2	Transcription factor 7-like 2	108.445	0.624579	7.43986	8.57856e-06	up	NM_009333.3	mmu:21416
PATH:04520	Adherens junction	0.0464777	Snai2	Zinc finger protein SNAI2	39.455	0	20	0	up	NM_011415.2	mmu:20583
PATH:04520	Adherens junction	0.0464777	Pvrl3	Poliovirus receptor-related protein 3	23.5383	0.282627	6.37996	0.000147868	up	NM_021497.2	mmu:58998
PATH:04520	Adherens junction	0.0464777	Farp2	FERM, RhoGEF and pleckstrin domain-containing protein 2	38.7684	0	20	0	up	NM_145519.2	mmu:227377

## Sheet: Down Pathway
PathwayTerm	DifGene	AllDifGene	GeneInPathwayID	AllGene	P-Value
Homologous recombination	2	59	28	7540	0.023697
Degradation of aromatic compounds	1	59	3	7540	0.0312009
Metabolic pathways	17	59	1222	7540	0.0317563
TGF-beta signaling pathway	3	59	89	7540	0.0377461
Glycine, serine and threonine metabolism	2	59	38	7540	0.0402929
Fructose and mannose metabolism	2	59	40	7540	0.0440094
Drug metabolism - cytochrome P450	3	59	99	7540	0.048642
Pyruvate metabolism	2	59	43	7540	0.0498086
Tyrosine metabolism	2	59	43	7540	0.0498086

## Sheet: Down gene
PathwayID	PathwayTerm	P-Value	QuerySymbol	Description	Sst+Nic	Sst	Log2FC	FDR	Style	AccID	KeggID	KeggID2
PATH:03440	Homologous recombination	0.023697	Xrcc3	Xrcc3 protein	62.8177	263.274	-2.06732	8.18366e-05	down	NM_028875.2	Xrcc3	mmu:74335
PATH:03440	Homologous recombination	0.023697	Rad51	DNA repair protein RAD51 homolog 1	2.5829	51.1151	-4.30668	0	down	NM_011234.4	Rad51	mmu:19361
PATH:01220	Degradation of aromatic compounds	0.0312009	Rgn	Regucalcin	0	28.2825	-20	2.56835e-10	down	NM_009060.2	Rgn	mmu:19733
PATH:01100	Metabolic pathways	0.0317563	Xylt2	Xylosyltransferase 2	40.3842	102.374	-1.34199	1.29064e-08	down	NM_145828.3	Xylt2	mmu:217119
PATH:01100	Metabolic pathways	0.0317563	Rgn	Regucalcin	0	28.2825	-20	2.56835e-10	down	NM_009060.2	Rgn	mmu:19733
PATH:01100	Metabolic pathways	0.0317563	Ptges	Prostaglandin E synthase	0	14.1699	-20	0.000745098	down	NM_022415.3	Ptges	mmu:64292
PATH:01100	Metabolic pathways	0.0317563	Plcg2	1-phosphatidylinositol 4,5-bisphosphate phosphodiesterase gamma-2	12.0298	143.004	-3.57138	0.00612192	down	NM_172285.1	Plcg2	mmu:234779
PATH:01100	Metabolic pathways	0.0317563	Pigq	Phosphatidylinositol N-acetylglucosaminyltransferase subunit Q	215.365	490.232	-1.18668	0.000271056	down	NM_011822.3	Pigq	mmu:14755
PATH:01100	Metabolic pathways	0.0317563	Nme6	Nucleoside diphosphate kinase 6	52.2828	122.701	-1.23074	0.00112268	down	NM_018757.1	Nme6	mmu:54369
PATH:01100	Metabolic pathways	0.0317563	Mthfr	Methylenetetrahydrofolate reductase	30.9942	94.0696	-1.60173	2.2767e-05	down	NM_010840.3	Mthfr	mmu:17769
PATH:01100	Metabolic pathways	0.0317563	Mgat1	Alpha-1,3-mannosyl-glycoprotein 2-beta-N-acetylglucosaminyltransferase	76.3427	268.534	-1.81454	0.0184284	down	NM_010794.3	Mgat1	mmu:17308
PATH:01100	Metabolic pathways	0.0317563	Mcat	Malonyl-CoA-acyl carrier protein transacylase, mitochondrial	27.2666	95.7678	-1.81241	0.0259817	down	NM_001030014.2	Mcat	mmu:223722
PATH:01100	Metabolic pathways	0.0317563	Fuk	L-fucose kinase short variant	5.90377	61.9693	-3.39184	0.0459949	down	NM_172283.3	Fuk	mmu:234730
PATH:01100	Metabolic pathways	0.0317563	Dhrs4	Putative uncharacterized protein	94.525	335.721	-1.8285	0.000104353	down	NM_030686.2	Dhrs4	mmu:28200
PATH:01100	Metabolic pathways	0.0317563	Cbs	Cystathionine beta-synthase	0	16.7373	-20	0.00029886	down	NM_178224.3	Cbs	mmu:12411
PATH:01100	Metabolic pathways	0.0317563	Aox1	Aldehyde oxidase	0	41.8588	-20	0	down	NM_009676.2	Aox1	mmu:11761
PATH:01100	Metabolic pathways	0.0317563	Aldh3a1	Aldehyde dehydrogenase, dimeric NADP-preferring	6.98503	107.648	-3.94591	0.00199111	down	NM_007436.2	Aldh3a1	mmu:11670
PATH:01100	Metabolic pathways	0.0317563	Akr1b8	Aldose reductase-related protein 2	0	34.7082	-20	0	down	NM_008012.1	Akr1b8	mmu:14187
PATH:01100	Metabolic pathways	0.0317563	Agmat	Agmatinase, mitochondrial	1.02636	33.6649	-5.03563	0.00136818	down	NM_001081408.1	Agmat	mmu:75986
PATH:01100	Metabolic pathways	0.0317563	Acss1	Putative uncharacterized protein	2.21392	29.9696	-3.75883	0.00806718	down	NM_080575.2	Acss1	mmu:68738
PATH:04350	TGF-beta signaling pathway	0.0377461	Thbs3	Thrombospondin-3	47.1427	112.265	-1.25181	0.0254804	down	NM_013691.2	Thbs3	mmu:21827
PATH:04350	TGF-beta signaling pathway	0.0377461	Thbs2	Thrombospondin-2	117.887	325.748	-1.46635	8.66703e-05	down	NM_011581.3	Thbs2	mmu:21826
PATH:04350	TGF-beta signaling pathway	0.0377461	Ppp2r1b	Serine/threonine-protein phosphatase 2A 65 kDa regulatory subunit A beta isoform	174.669	428.822	-1.29576	0.0130769	down	NM_028614.3	Ppp2r1b	mmu:73699
PATH:00260	Glycine, serine and threonine metabolism	0.0402929	Gnmt	Glycine N-methyltransferase	0.776114	58.082	-6.22568	9.27834e-05	down	NM_010321.1	Gnmt	mmu:14711
PATH:00260	Glycine, serine and threonine metabolism	0.0402929	Cbs	Cystathionine beta-synthase	0	16.7373	-20	0.00029886	down	NM_178224.3	Cbs	mmu:12411
PATH:00051	Fructose and mannose metabolism	0.0440094	Fuk	L-fucose kinase short variant	5.90377	61.9693	-3.39184	0.0459949	down	NM_172283.3	Fuk	mmu:234730
PATH:00051	Fructose and mannose metabolism	0.0440094	Akr1b8	Aldose reductase-related protein 2	0	34.7082	-20	0	down	NM_008012.1	Akr1b8	mmu:14187
PATH:00982	Drug metabolism - cytochrome P450	0.048642	Gstm2	Glutathione S-transferase Mu 2	0	55.1465	-20	0	down	NM_008183.3	Gstm2	mmu:14863
PATH:00982	Drug metabolism - cytochrome P450	0.048642	Aox1	Aldehyde oxidase	0	41.8588	-20	0	down	NM_009676.2	Aox1	mmu:11761
PATH:00982	Drug metabolism - cytochrome P450	0.048642	Aldh3a1	Aldehyde dehydrogenase, dimeric NADP-preferring	6.98503	107.648	-3.94591	0.00199111	down	NM_007436.2	Aldh3a1	mmu:11670
PATH:00350	Tyrosine metabolism	0.0498086	Aox1	Aldehyde oxidase	0	41.8588	-20	0	down	NM_009676.2	Aox1	mmu:11761
PATH:00350	Tyrosine metabolism	0.0498086	Aldh3a1	Aldehyde dehydrogenase, dimeric NADP-preferring	6.98503	107.648	-3.94591	0.00199111	down	NM_007436.2	Aldh3a1	mmu:11670
PATH:00620	Pyruvate metabolism	0.0498086	Akr1b8	Aldose reductase-related protein 2	0	34.7082	-20	0	down	NM_008012.1	Akr1b8	mmu:14187
PATH:00620	Pyruvate metabolism	0.0498086	Acss1	Putative uncharacterized protein	2.21392	29.9696	-3.75883	0.00806718	down	NM_080575.2	Acss1	mmu:68738
