# Supplementary material for: Chronic nicotine differentially affects murine transcriptome profiling in isolated cortical interneurons and pyramidal neurons
Source: BMC Genomics. 2017 Feb 20;18:194. doi: 10.1186/s12864-017-3593-x (PMC5319194; doi:10.1186/s12864-017-3593-x)
Supplement: Additional file 5: — Pathways and related genes affected by nicotine in Thy1 neurons. (XLSX 23 kb) [file 12864_2017_3593_MOESM5_ESM.xlsx]

## Sheet: Up pathway
PathwayTerm	DifGene	AllDifGene	GeneInPathwayID	AllGene	P-Value
ABC transporters	4	115	46	7540	0.00720766
Malaria	4	115	50	7540	0.00942579
Calcium signaling pathway	8	115	186	7540	0.0110315
Cytokine-cytokine receptor interaction	10	115	264	7540	0.0111008
Rheumatoid arthritis	5	115	84	7540	0.0121295
Melanogenesis	5	115	100	7540	0.0230639
Glycine, serine and threonine metabolism	3	115	38	7540	0.0245437
Natural killer cell mediated cytotoxicity	5	115	121	7540	0.0449015

## Sheet: up gene
PathwayID	PathwayTerm	P-Value	QueryID	Description	Thy1+Nic	Thy1	Log2FC	FDR	AccID	KeggID
PATH:02010	ABC transporters	0.00720766	Abcc4	Abcc4 protein	100.818	14.3007	2.8176	0.0315753	NM_001163676.1	mmu:239273
PATH:02010	ABC transporters	0.00720766	Abcc1	ATP-binding cassette, sub-family C (CFTR/MRP), member 1	135.209	55.9876	1.27201	0.00413093	NM_008576.3	mmu:17250
PATH:02010	ABC transporters	0.00720766	Abca8a	ATP-binding cassette sub-family A member 8-A	27.5608	0	20	3.53014e-11	NM_153145.4	mmu:217258
PATH:02010	ABC transporters	0.00720766	Abca7	Abca7 protein	74.1102	32.8473	1.1739	1.26575e-05	NM_013850.1	mmu:27403
PATH:05144	Malaria	0.00942579	Hba-a2	Alpha globin 1	767.518	10.5509	6.18476	9.09174e-05	NM_001083955.1	mmu:110257
PATH:05144	Malaria	0.00942579	Hba-a1	Alpha-globin	798.736	6.38541	6.96679	1.28493e-05	NM_008218.2	mmu:15122
PATH:05144	Malaria	0.00942579	Ccl2	C-C motif chemokine 2	150.494	5.77168	4.70457	0.00888817	NM_011333.3	mmu:20296
PATH:05144	Malaria	0.00942579	Ccl12	MCG127264	334.772	5.46791	5.93605	0.000492051	NM_011331.2	mmu:20293
PATH:04020	Calcium signaling pathway	0.0110315	Tnnc2	Troponin C, skeletal muscle	22.358	0	20	6.86711e-09	NM_009394.2	mmu:21925
PATH:04020	Calcium signaling pathway	0.0110315	Nos3	Nitric oxide synthase, endothelial	77.4417	27.3059	1.5039	1.72968e-07	NM_008713.4	mmu:18127
PATH:04020	Calcium signaling pathway	0.0110315	Mylk3	LOC633594 protein	15.3095	0	20	0.000331452	NM_175441.5	mmu:213435
PATH:04020	Calcium signaling pathway	0.0110315	Itpr3	Inositol 1,4,5-trisphosphate receptor type 3	13.0374	0	20	0.00119292	NM_080553.3	mmu:16440
PATH:04020	Calcium signaling pathway	0.0110315	Htr5b	5-hydroxytryptamine receptor 5B	24.5079	0	20	5.97632e-11	NM_010483.3	mmu:15564
PATH:04020	Calcium signaling pathway	0.0110315	Ednrb	Endothelin B receptor	33.9782	2.07967	4.03018	0.0016963	NM_007904.4	mmu:13618
PATH:04020	Calcium signaling pathway	0.0110315	Adrb2	Beta-2 adrenoceptor	21.3043	1.33193	3.99956	0.00251266	NM_009653.3	mmu:11656
PATH:04020	Calcium signaling pathway	0.0110315	Adcy7	Adenylate cyclase type 7	27.8159	0	20	2.24601e-11	NM_007420.3	mmu:11555
PATH:04060	Cytokine-cytokine receptor interaction	0.0111008	Tnfsf9	Tumor necrosis factor ligand superfamily member 9	22.1425	0	20	5.37928e-08	NM_009404.3	mmu:21950
PATH:04060	Cytokine-cytokine receptor interaction	0.0111008	Tnfrsf18	Tumor necrosis factor receptor superfamily member 18	11.4604	0	20	0.0125193	NM_021985.2	mmu:21936
PATH:04060	Cytokine-cytokine receptor interaction	0.0111008	Il17rb	Interleukin-17 receptor B	28.5358	3.10783	3.1988	0.0344265	NM_019583.3	mmu:50905
PATH:04060	Cytokine-cytokine receptor interaction	0.0111008	Ghr	Growth hormone receptor	32.9332	2.37657	3.79259	0.000305065	NM_010284.3	mmu:14600
PATH:04060	Cytokine-cytokine receptor interaction	0.0111008	Flt1	SFlt-1	49.3812	0	20	0	NM_010228.3	mmu:14254
PATH:04060	Cytokine-cytokine receptor interaction	0.0111008	Csf1r	Macrophage colony-stimulating factor 1 receptor	93.7802	0.604109	7.27833	3.41291e-05	NM_007779.2	mmu:12978
PATH:04060	Cytokine-cytokine receptor interaction	0.0111008	Ccl3	C-C motif chemokine 3	1259.92	44.6546	4.81838	0.0135413	NM_011337.2	mmu:20302
PATH:04060	Cytokine-cytokine receptor interaction	0.0111008	Ccl2	C-C motif chemokine 2	150.494	5.77168	4.70457	0.00888817	NM_011333.3	mmu:20296
PATH:04060	Cytokine-cytokine receptor interaction	0.0111008	Ccl12	MCG127264	334.772	5.46791	5.93605	0.000492051	NM_011331.2	mmu:20293
PATH:04060	Cytokine-cytokine receptor interaction	0.0111008	Ackr3	Atypical chemokine receptor 3	25.4101	0	20	1.69071e-10	NM_007722.4	mmu:12778
PATH:05323	Rheumatoid arthritis	0.0121295	Flt1	SFlt-1	49.3812	0	20	0	NM_010228.3	mmu:14254
PATH:05323	Rheumatoid arthritis	0.0121295	Cd80	T-lymphocyte activation antigen CD80	27.23	0	20	5.61033e-11	NM_009855.2	mmu:12519
PATH:05323	Rheumatoid arthritis	0.0121295	Ccl3	C-C motif chemokine 3	1259.92	44.6546	4.81838	0.0135413	NM_011337.2	mmu:20302
PATH:05323	Rheumatoid arthritis	0.0121295	Ccl2	C-C motif chemokine 2	150.494	5.77168	4.70457	0.00888817	NM_011333.3	mmu:20296
PATH:05323	Rheumatoid arthritis	0.0121295	Ccl12	MCG127264	334.772	5.46791	5.93605	0.000492051	NM_011331.2	mmu:20293
PATH:04916	Melanogenesis	0.0230639	Wnt3	Protein Wnt	39.6452	2.10235	4.23707	0.0136669	NM_009521.2	mmu:22415
PATH:04916	Melanogenesis	0.0230639	Lef1	Lymphoid enhancer-binding factor 1	11.8996	0	20	0.0186523	NM_010703.4	mmu:16842
PATH:04916	Melanogenesis	0.0230639	Fzd6	Putative uncharacterized protein	22.0615	0	20	5.4307e-08	NM_008056.3	mmu:14368
PATH:04916	Melanogenesis	0.0230639	Ednrb	Endothelin B receptor	33.9782	2.07967	4.03018	0.0016963	NM_007904.4	mmu:13618
PATH:04916	Melanogenesis	0.0230639	Adcy7	Adenylate cyclase type 7	12.1429	0.911318	3.73601	0.0254039	NM_007406.2	mmu:11513
PATH:00260	Glycine, serine and threonine metabolism	0.0245437	Tha1	Protein Tha1	33.5491	0.887951	5.23965	4.46378e-09	NM_027919.4	mmu:71776
PATH:00260	Glycine, serine and threonine metabolism	0.0245437	Phgdh	D-3-phosphoglycerate dehydrogenase	29.2784	7.10361	2.04321	0.0046759	NM_016966.3	mmu:236539
PATH:00260	Glycine, serine and threonine metabolism	0.0245437	Alas2	5-aminolevulinate synthase, erythroid-specific, mitochondrial	21.3043	1.33193	3.99956	0.00251266	NM_009653.3	mmu:11656
PATH:04650	Natural killer cell mediated cytotoxicity	0.0449015	Vav3	Guanine nucleotide exchange factor VAV3	13.9924	0	20	0.000776474	NM_146139.2	mmu:57257
PATH:04650	Natural killer cell mediated cytotoxicity	0.0449015	Tyrobp	TYRO protein tyrosine kinase-binding protein	155.884	6.07545	4.68134	0.00558981	NM_011662.2	mmu:22177
PATH:04650	Natural killer cell mediated cytotoxicity	0.0449015	Icam2	Intercellular adhesion molecule 2	13.5509	0	20	0.00117111	NM_010494.1	mmu:15896
PATH:04650	Natural killer cell mediated cytotoxicity	0.0449015	Hcst	Hcst protein	13.7659	2.10235	2.71102	0.00023749	NM_011827.3	mmu:23900
PATH:04650	Natural killer cell mediated cytotoxicity	0.0449015	Fcer1g	High affinity immunoglobulin epsilon receptor subunit gamma	138.355	8.50564	4.02382	0.0320737	NM_010185.4	mmu:14127

## Sheet: Down pathway
PathwayTerm	DifGene	AllDifGene	GeneInPathwayID	AllGene	P-Value
Pyrimidine metabolism	8	78	106	7540	3.55765e-05
Purine metabolism	6	78	176	7540	0.0134398
Bile secretion	3	78	72	7540	0.0442033
Nicotinate and nicotinamide metabolism	2	78	32	7540	0.0488132

## Sheet: down gene
PathwayID	PathwayTerm	P-Value	QueryID	Description	Thy1+Nic	Thy1	Log2FC	FDR	AccID	KeggID
PATH:00240	Pyrimidine metabolism	3.55765e-05	Tyms	Thymidylate synthase	20.0853	55.3725	-1.46303	0.0301179	NM_021288.4	mmu:22171
PATH:00240	Pyrimidine metabolism	3.55765e-05	Txnrd2	Thioredoxin reductase 2, mitochondrial	84.5718	175.527	-1.05345	0.0263304	NM_013711.3	mmu:26462
PATH:00240	Pyrimidine metabolism	3.55765e-05	Polr3g	DNA-directed RNA polymerase III subunit RPC7	11.2275	107.203	-3.25523	1.67214e-08	NM_001081176.1	mmu:67486
PATH:00240	Pyrimidine metabolism	3.55765e-05	Nt5e	5' nucleotidase, ecto	1.70628	16.981	-3.315	0.0463636	NM_011851.4	mmu:23959
PATH:00240	Pyrimidine metabolism	3.55765e-05	Nme4	Nucleoside diphosphate kinase	15.3234	89.3951	-2.54446	0.000712066	NM_019731.1	mmu:56520
PATH:00240	Pyrimidine metabolism	3.55765e-05	Entpd3	Putative uncharacterized protein	19.1203	161.704	-3.08018	5.64476e-10	NM_178676.4	mmu:215446
PATH:00240	Pyrimidine metabolism	3.55765e-05	Cmpk2	UMP-CMP kinase 2, mitochondrial	195.331	392.903	-1.00825	4.50379e-07	NM_020557.4	mmu:22169
PATH:00240	Pyrimidine metabolism	3.55765e-05	Ak3	GTP:AMP phosphotransferase AK3, mitochondrial	171.214	370.597	-1.11405	4.82414e-05	NM_021299.1	mmu:56248
PATH:00230	Purine metabolism	0.0134398	Polr3g	DNA-directed RNA polymerase III subunit RPC7	11.2275	107.203	-3.25523	1.67214e-08	NM_001081176.1	mmu:67486
PATH:00230	Purine metabolism	0.0134398	Nt5e	5' nucleotidase, ecto	1.70628	16.981	-3.315	0.0463636	NM_011851.4	mmu:23959
PATH:00230	Purine metabolism	0.0134398	Nme4	Nucleoside diphosphate kinase	15.3234	89.3951	-2.54446	0.000712066	NM_019731.1	mmu:56520
PATH:00230	Purine metabolism	0.0134398	Entpd3	Putative uncharacterized protein	19.1203	161.704	-3.08018	5.64476e-10	NM_178676.4	mmu:215446
PATH:00230	Purine metabolism	0.0134398	Adcy8	Adenylate cyclase type 8	59.2101	185.708	-1.64912	0.0321642	NM_009623.2	mmu:11514
PATH:00230	Purine metabolism	0.0134398	Adcy10	Soluble adenylyl cyclase brain isoform	2.38879	21.9802	-3.20185	0.00147065	NM_173029.3	mmu:271639
PATH:04976	Bile secretion	0.0442033	Slc22a1	Solute carrier family 22 member 1	29.0725	71.8519	-1.30537	1.39475e-05	NM_009202.5	mmu:20517
PATH:04976	Bile secretion	0.0442033	Ldlr	Low-density lipoprotein receptor	31.3842	90.9985	-1.5358	0.00206178	NM_010700.3	mmu:16835
PATH:04976	Bile secretion	0.0442033	Adcy8	Adenylate cyclase type 8	59.2101	185.708	-1.64912	0.0321642	NM_009623.2	mmu:11514
PATH:00760	Nicotinate and nicotinamide metabolism	0.0488132	Nt5e	5' nucleotidase, ecto	1.70628	16.981	-3.315	0.0463636	NM_011851.4	mmu:23959
PATH:00760	Nicotinate and nicotinamide metabolism	0.0488132	Nmnat3	Nicotinamide mononucleotide adenylyltransferase 3	10.2176	67.5276	-2.72441	0.00189349	NM_144533.2	mmu:74080
