# Supplementary material for: Chronic nicotine differentially affects murine transcriptome profiling in isolated cortical interneurons and pyramidal neurons
Source: BMC Genomics. 2017 Feb 20;18:194. doi: 10.1186/s12864-017-3593-x (PMC5319194; doi:10.1186/s12864-017-3593-x)
Supplement: Additional file 6: — List of DEGs between Sst- and Thy1-neurons﻿ in the﻿ absence of nicotine. (XLSX 392 kb) [file 12864_2017_3593_MOESM6_ESM.xlsx]

## Sheet: Sst vs.Thy1_2FC_FDR0.05
GeneID	AccID	KeggID	Description	Sst	Thy1	Log2FC	FDR	Style
Sfrp2	NM_009144.2	mmu:20319	Secreted frizzled-related protein 2	1007.04	0	20	0	up
Calb2	NM_007586.1	mmu:12308	Calretinin	11982.9	0.989385	13.5641	0	up
Thsd7a	NM_001164805.1	mmu:330267	Thrombospondin type-1 domain-containing protein 7A	4016.25	1.34502	11.544	0	up
Sox6	NM_011445.4	mmu:20679	Transcription factor SOX-6	1430.37	0.672509	11.0546	0	up
Crhbp	NM_198408.3	mmu:12919	Putative uncharacterized protein	28366.7	24.7463	10.1628	0	up
Mafb	NM_010658.3	mmu:16658	Transcription factor MafB	2393.81	7.06134	8.40515	0	up
Unc13c	NM_001081153.1	mmu:208898	Putative uncharacterized protein	2640.41	8.90447	8.21201	0	up
Maf	NM_001025577.2	mmu:17132	Transcription factor Maf	14852.9	58.4947	7.98822	0	up
Zcchc12	NM_028325.3	mmu:72693	Zinc finger CCHC domain-containing protein 12	10027.1	40.4597	7.9532	0	up
Nxph1	NM_008751.5	mmu:18231	Neurexophilin	5835.93	24.2983	7.90796	0	up
Igf1	NM_184052.3	mmu:16000	Insulin-like growth factor I	2638.94	12.3673	7.73728	0	up
Lgals1	NM_008495.2	mmu:16852	Galectin-1	4904.28	23.0062	7.73587	0	up
Elfn1	NM_175522.3	mmu:243312	Putative uncharacterized protein	1262.5	6.43101	7.61702	0	up
8030443G20Rik	NR_040664.1	mmu:77173	RIKEN cDNA 8030443G20 gene	1561.12	11.1042	7.13534	0	up
Rab3b	NM_023537.5	mmu:69908	Ras-related protein Rab-3B	26886.6	238.343	6.81771	0	up
Col19a1	NM_007733.2	mmu:12823	Collagen alpha-1(XIX) chain	3775.82	38.1213	6.63005	0	up
Gad1	NM_008077.4	mmu:14415	Glutamate decarboxylase 1	19207.2	197.85	6.6011	0	up
Gad2	NM_008078.2	mmu:14417	Glutamate decarboxylase 2	16974.2	178.859	6.56838	0	up
Gm10260	UPI000024F088	mmu:100039740	Uncharacterized protein	2133.78	23.3636	6.51301	0	up
Slc6a1	NM_178703.4	mmu:232333	Sodium- and chloride-dependent GABA transporter 1	8964.24	103.879	6.43121	0	up
Cbln4	NM_175631.3	mmu:228942	Cerebellin-4	3708.87	43.7162	6.40667	0	up
Rpp25	NM_133982.1	mmu:102614	Ribonuclease P protein subunit p25	2507.93	36.6536	6.0964	0	up
Pdyn	NM_018863.4	mmu:18610	Proenkephalin-B	6561.97	143.689	5.5131	0	up
Kcnip1	NM_027398.3	mmu:70357	Potassium channel interacting protein 1	2481.47	58.0661	5.41736	0	up
Dlx1	NM_010053.1	mmu:13390	Homeobox protein DLX-1	1050.85	24.6586	5.41332	0	up
Ubash3b	NM_176860.5	mmu:72828	Ubiquitin-associated and SH3 domain-containing protein B	3422.15	133.322	4.68191	0	up
Rasl11a	NM_026864.1	mmu:68895	Ras-like protein family member 11A	1356.54	52.9424	4.67936	0	up
Reln	NM_011261.2	mmu:19699	Reelin splicing isoform MR-1A	8407.17	363.066	4.53332	0	up
Kcnc2	NM_001025581.1	mmu:268345	Potassium voltage-gated channel subfamily C member 2	3988.98	190.367	4.38917	0	up
Nppc	NM_010933.5	mmu:18159	Natriuretic peptide type C	3179.63	153.848	4.36928	0	up
Ctxn1	NM_183315.2	mmu:330695	Putative uncharacterized protein	237.382	4861.25	-4.35604	0	down
Igfbp6	NM_008344.3	mmu:16012	Insulin-like growth factor-binding protein 6	141.05	3159.94	-4.48561	0	down
Dab1	NM_177259.4	mmu:13131	Disabled homolog 1 (Drosophila)	50.215	1140.99	-4.50602	0	down
Pcp4	NM_008791.2	mmu:18546	Purkinje cell protein 4	765.909	17722.3	-4.53225	0	down
Nfia	NM_010905.3	mmu:18027	Nuclear factor 1 A-type	155.389	3892.42	-4.64671	0	down
9430020K01Rik	NM_001081963.1	mmu:240185	Uncharacterized protein	48.6315	1237.77	-4.6697	0	down
Gm11549	NR_040411.1	mmu:100503068	predicted gene 11549	44.9798	1282.96	-4.83405	0	down
Crim1	NM_015800.3	mmu:50766	Cysteine-rich motor neuron 1 protein	34.9782	1050.07	-4.90788	0	down
Cobl	NM_172496.3	mmu:12808	Protein cordon-bleu	38.8724	1230.16	-4.98395	0	down
Caln1	NM_181045.1	mmu:140904	Calcium-binding protein 8	94.781	3021.07	-4.99432	0	down
Sema3e	NM_011348.2	mmu:20349	Semaphorin-3E	32.3948	1061.83	-5.03465	0	down
Zbtb18	NM_013915.3	mmu:30928	Zinc finger and BTB domain-containing protein 18	95.1694	3283.71	-5.10868	0	down
Rasgrp1	NM_011246.2	mmu:19419	RAS guanyl-releasing protein 1	251.156	9293.04	-5.2095	0	down
Gabra5	NM_176942.4	mmu:110886	GABA-A receptor alpha-5 subunit	47.9413	1806.8	-5.23602	0	down
B3galt2	NM_020025.4	mmu:26878	Beta-1,3-galactosyltransferase 2	47.6567	2086.7	-5.4524	0	down
S100a10	NM_009112.2	mmu:20194	Protein S100-A10	24.9888	1109.57	-5.47257	0	down
Parm1	NM_145562.2	mmu:231440	Prostate androgen-regulated mucin-like protein 1 homolog	21.2371	1108.14	-5.70541	0	down
Rgs4	NM_009062.3	mmu:19736	Regulator of G-protein-signaling 4	199.484	10444.1	-5.71027	0	down
LOC102637887				18.7348	1011.06	-5.754	0	down
Thy1	NM_009382.3	mmu:21838	Thy-1 membrane glycoprotein	1751.7	98377.8	-5.8115	0	down
Cacna2d1	NM_009784.2	mmu:12293	Voltage-dependent calcium channel subunit alpha-2/delta-1	42.3004	2414.63	-5.83499	0	down
Ldb2	NM_010698.4	mmu:16826	LIM domain-binding protein 2	40.3625	2403.53	-5.896	0	down
3110035E14Rik	NM_178399.4	mmu:76982	Uncharacterized protein C8orf46 homolog	100.092	6587	-6.04023	0	down
Lzts1	NM_199364.2	mmu:211134	Leucine zipper putative tumor suppressor 1	25.7511	1840.44	-6.15927	0	down
Id2	NM_010496.3	mmu:15902	DNA-binding protein inhibitor ID-2	188.17	16500.9	-6.45436	0	down
Nfix	NM_010906.3	mmu:18032	Nuclear factor 1 X-type	18.8401	1857.65	-6.62352	0	down
Arpp21	NM_033264.2	mmu:74100	cAMP-regulated phosphoprotein 21	49.8171	5307.18	-6.73516	0	down
Nfib	NM_008687.6	mmu:18028	Nuclear factor 1 B-type	28.4783	3921.53	-7.10541	0	down
S100b	NM_009115.3	mmu:20203	Protein S100-B	18.7371	3000.97	-7.32339	0	down
Kcnq5	NM_023872.3	mmu:226922	Voltage-gated potassium channel type Kv7.5	5.08937	1043.54	-7.67978	0	down
Ptk2b	NM_172498.3	mmu:19229	Protein-tyrosine kinase 2-beta	19.749	4355.38	-7.78488	0	down
Nov	NM_010930.4	mmu:18133	Putative uncharacterized protein	4.66457	1118.62	-7.90576	0	down
Slc17a7	NM_182993.2	mmu:72961	Vesicular glutamate transporter 1	12.6342	3239.26	-8.00219	0	down
Kcnh7	NM_133207.2	mmu:170738	Potassium voltage-gated channel subfamily H member 7	4.67407	1390.36	-8.21656	0	down
Lamp5	NM_029530.2	mmu:76161	Lysosome-associated membrane glycoprotein 5	19.5092	7218.78	-8.53145	0	down
Nell2	NM_016743.2	mmu:54003	Protein kinase C-binding protein NELL2	2.02279	3022.6	-10.5452	0	down
Cck	NM_031161.4	mmu:12424	Cholecystokinin	1.08746	2810.95	-11.3359	0	down
Satb2	NM_139146.2	mmu:212712	DNA-binding protein SATB2	0.246511	1125.52	-12.1567	0	down
Itpka	NM_146125.2	mmu:228550	Inositol-trisphosphate 3-kinase A	0.246511	1204.7	-12.2547	0	down
C1ql3	NM_153155.2	mmu:227580	Complement C1q-like protein 3	0.666367	3411.33	-12.3217	0	down
Nrn1	NM_153529.2	mmu:68404	Neuritin	0.826205	5155.51	-12.6073	0	down
Sv2b	NM_153579.4	mmu:64176	Synaptic vesicle glycoprotein 2B	0.912878	8284.03	-13.1476	0	down
Crym	NM_016669.1	mmu:12971	Ketimine reductase mu-crystallin	0.333183	4141.49	-13.6015	0	down
Fam19a1	NM_182808.3	mmu:320265	Protein FAM19A1	0.246511	5410.12	-14.4217	0	down
Neurod6	NM_009717.2	mmu:11922	Neurogenic differentiation factor 6	0	2681.81	-20	0	down
Adcyap1	NM_009625.2	mmu:11516	Pituitary adenylate cyclase-activating polypeptide	0	1611.74	-20	0	down
Nrp1	NM_008737.2	mmu:18186	Neuropilin-1	0	1581.34	-20	0	down
Bdnf	NM_007540.4	mmu:12064	Brain-derived neurotrophic factor transcript variant 5	0	2883.29	-20	0	down
Cadps2	NM_153163.4	mmu:320405	Ca2+-dependent activator protein for secretion 2 isoform f	0	2464.79	-20	0	down
Fezf2	NM_080433.3	mmu:54713	Fez family zinc finger protein 2	0	1798.86	-20	0	down
Frmd4b	NM_145148.2	mmu:232288	FERM domain-containing protein 4B	500.614	0	20	0	up
4930429F24Rik	NR_040734.1	mmu:74633	RIKEN cDNA 4930429F24 gene	85.4043	0	20	0	up
Ccdc147	NM_001163267.1	mmu:381229	Protein Ccdc147	90.5677	0	20	0	up
Dhrs13	NM_183286.2	mmu:70451	Dehydrogenase/reductase SDR family member 13	108.836	0	20	0	up
Ackr3	NM_007722.4	mmu:12778	Atypical chemokine receptor 3	968.553	0	20	0	up
Id1	NM_010495.3	mmu:15901	DNA-binding protein inhibitor ID-1	140.197	0	20	0	up
Wdr5b	NM_027113.2	mmu:69544	WD repeat-containing protein 5B	95.2764	0	20	0	up
Arx	NM_007492.3	mmu:11878	Homeobox protein ARX	959.584	0	20	0	up
Prdm1	NM_007548.3	mmu:12142	PR domain containing 1 with ZNF domain	203.092	0	20	0	up
Plcg2	NM_172285.1	mmu:234779	1-phosphatidylinositol 4,5-bisphosphate phosphodiesterase gamma-2	124.194	0	20	0	up
Sytl5	NM_177704.2	mmu:236643	Synaptotagmin-like 5, isoform CRA_a	137.553	0	20	0	up
Alpk2	NM_001037294.1	mmu:225638	Alpha-protein kinase 2	144.654	0	20	0	up
F2r	NM_010169.3	mmu:14062	Proteinase-activated receptor 1	158.719	0	20	0	up
Rxfp3	NM_178717.3	mmu:239336	Relaxin-3/INSL7 receptor 1	285.983	0	20	0	up
Car8	NM_007592.3	mmu:12319	Carbonic anhydrase-related protein	116.546	0	20	0	up
LOC102638862				102.101	0	20	0	up
LOC100416360	LOC100416360		ribosomal protein S6 pseudogene	340.678	0	20	0	up
Cd82	NM_007656.5	mmu:12521	CD82 antigen, isoform CRA_a	144.116	0	20	0	up
Tmem176a	NM_025326.4	mmu:66058	Transmembrane protein 176A	262.517	0	20	0	up
Fgd3	NM_015759.2	mmu:30938	FYVE, RhoGEF and PH domain-containing protein 3	96.0251	0	20	0	up
A930003A15Rik	NR_015488.1	mmu:68162	Protein A930003A15Rik	256.029	0	20	0	up
LOC102635058				209.97	0	20	0	up
Lct	NM_001081078.1	mmu:226413	Protein Lct	121.451	0	20	0	up
Gna14	NM_008137.4	mmu:14675	Guanine nucleotide-binding protein subunit alpha-14	141.446	0	20	0	up
Mme	NM_008604.3	mmu:17380	Neprilysin	463.129	0	20	0	up
Slc6a16	XP_919782.4	mmu:381884	Transporter	133.251	0	20	0	up
Vav3	NM_146139.2	mmu:57257	Guanine nucleotide exchange factor VAV3	109.876	0	20	0	up
Sox1	NM_009233.3	mmu:20664	Transcription factor SOX-1	471.365	0	20	0	up
Ly86	NM_010745.2	mmu:17084	Lymphocyte antigen 86	110.404	0	20	0	up
Dlx1as	NR_002854.2	mmu:111970	distal-less homeobox 1, antisense	389.795	0	20	0	up
Itgb5	NM_010580.2	mmu:16419	Integrin beta-5	103.041	0	20	0	up
Prom1	NM_008935.2	mmu:19126	Prominin-1	215.947	0	20	0	up
Gdf10	NM_145741.2	mmu:14560	Bone morphogenetic protein 3B	202.827	0	20	0	up
Gm14204	NR_040358.1	mmu:100045469	predicted gene 14204	940.001	0	20	0	up
Ctsc	NM_009982.4	mmu:13032	Dipeptidyl peptidase 1	77.8646	0	20	0	up
Nynrin	NM_001040072.1	mmu:277154	Protein NYNRIN	111.614	0	20	0	up
Eya4	NM_010167.4	mmu:14051	Eyes absent homolog 4	208.049	0	20	0	up
Lama4	NM_010681.4	mmu:16775	Laminin subunit alpha-4	393.466	0	20	0	up
Gpr34	NM_011823.4	mmu:23890	Putative uncharacterized protein	170.585	0	20	0	up
Stk32a	NM_178749.3	mmu:269019	Serine/threonine-protein kinase 32A	232.234	0	20	0	up
Dlx6os1	NR_015388.1	mmu:320038	distal-less homeobox 6, opposite strand 1	235.375	0	20	0	up
Thbs3	NM_013691.2	mmu:21827	Thrombospondin-3	97.484	0	20	0	up
Thbs2	NM_011581.3	mmu:21826	Thrombospondin-2	282.703	0	20	0	up
Edaradd	NM_133643.4	mmu:171211	Putative uncharacterized protein	125.763	0	20	0	up
2610318N02Rik	NM_183287.2	mmu:70458	MCG131172, isoform CRA_a	107.732	0	20	0	up
Serpina3h	NM_001034870.2	mmu:546546	Serpina3h protein	363.923	0	20	0	up
Serpina3i	NM_001199940.1	mmu:628900	Protein Serpina3i	75.6443	0	20	0	up
Oxtr	NM_001081147.1	mmu:18430	Oxytocin receptor	979.207	0	20	0	up
Syndig1l	NM_001033334.2	mmu:627191	MCG5511, isoform CRA_a	78.6847	0	20	0	up
H2-Q7	NM_010394.4	mmu:15018	H-2 class I histocompatibility antigen, Q7 alpha chain	96.5492	0	20	0	up
Gm1604b	NM_001033442.3	mmu:381059	predicted gene 1604b	180.696	0	20	0	up
Calca	NM_007587.2	mmu:12310	Calcitonin	210.87	0	20	0	up
Aldh3a1	NM_007436.2	mmu:11670	Aldehyde dehydrogenase, dimeric NADP-preferring	93.6054	0	20	0	up
Barx2	NM_013800.2	mmu:12023	Homeobox protein BarH-like 2	326.708	0	20	0	up
Gjd2	NM_010290.2	mmu:14617	Gap junction delta-2 protein	104.11	0	20	0	up
LOC102639414				228.406	0	20	0	up
Ankrd55	NM_029898.3	mmu:77318	Ankyrin repeat domain 55	289.415	0	20	0	up
Acy1	NM_025371.3	mmu:109652	Aminoacylase-1	104.929	0	20	0	up
Rln1	NM_011272.2	mmu:19773	Prorelaxin 1	214.671	0	20	0	up
Slamf9	NM_029612.4	mmu:98365	CD84-H1	178.823	0	20	0	up
Tmem132c	NM_175432.3	mmu:208213	Transmembrane protein 132C	169.79	0	20	0	up
Ifit1	NM_008331.3	mmu:15957	Putative uncharacterized protein	196.867	0	20	0	up
Rnd2	NM_009708.1	mmu:11858	Rnd2 protein	236.699	0	20	0	up
Plin2	NM_007408.3	mmu:11520	Perilipin-2	183.11	0	20	0	up
AF529169	NM_153509.2	mmu:209743	cDNA sequence AF529169, isoform CRA_b	81.0009	0	20	0	up
Cdc42ep5	NM_021454.3	mmu:58804	Cdc42 effector protein 5	86.1347	0	20	0	up
Moxd1	NM_021509.5	mmu:59012	DBH-like monooxygenase protein 1	742.827	0	20	0	up
Gm5087	NM_177813.3	mmu:328354	Protein Gm5087	98.45	0	20	0	up
Dnaja1-ps	Hsj2-ps		DnaJ (Hsp40) homolog, subfamily A, member 1, pseudogene	132.716	0	20	0	up
C1qa	NM_007572.2	mmu:12259	Complement C1q subcomponent subunit A	92.4309	0	20	0	up
Ndnf	NM_172399.3	mmu:68169	Protein NDNF	99.7367	0	20	0	up
Prkcq	NM_008859.2	mmu:18761	Protein kinase C theta type	580.142	0.336254	10.7526	0	up
Gdpd3	NM_024228.2	mmu:68616	Glycerophosphodiester phosphodiesterase domain-containing protein 3	706.972	0.494693	10.4809	0	up
As3mt	NM_020577.2	mmu:57344	Putative uncharacterized protein	656.966	0.672509	9.93205	0	up
Pxdc1	NM_025831.3	mmu:66895	PX domain-containing protein 1	435.542	0.675622	9.33238	0	up
Slc32a1	NM_009508.2	mmu:22348	Vesicular inhibitory amino acid transporter	421.059	1.01343	8.69863	0	up
Pcdh18	NM_130448.3	mmu:73173	Protocadherin 18	906.494	2.36312	8.58346	0	up
Ccna1	NM_007628.3	mmu:12427	Cyclin-A1	388.388	1.01343	8.5821	0	up
AI506816	NR_015554.2	mmu:433855	expressed sequence AI506816	116.254	0.336254	8.43351	0	up
Abtb2	NM_178890.3	mmu:99382	Abtb2 protein	808.379	2.47346	8.35236	0	up
Sox2	NM_011443.3	mmu:20674	Transcription factor SOX-2	270.731	0.830947	8.34789	0	up
Gm5607	NM_001013812.1	mmu:434280	predicted gene 5607	426.547	1.83971	7.85708	0	up
Gm18736	Gm18736		mitochondrial ribosomal protein S10 pseudogene	291.602	1.50813	7.5951	0	up
Gm1604A	XR_385195.1	mmu:100040822	predicted gene 1604A	521.647	3.7991	7.10127	0	up
Pygo1	NM_028116.2	mmu:72135	Pygopus 1	88.6999	0.672509	7.04324	0	up
Hopx	NM_175606.3	mmu:74318	Homeodomain-only protein	553.451	4.2938	7.01006	0	up
Gm18999	Gm18999		DCP1 decapping enzyme homolog A pseudogene	533.568	4.36283	6.93427	0	up
Golm1	NM_027307.4	mmu:105348	Putative uncharacterized protein	768.56	8.25289	6.54111	0	up
Steap2	NM_028734.5	mmu:74051	Steap2 protein	531.908	7.34413	6.17844	0	up
Ltbp3	NM_008520.2	mmu:16998	Latent-transforming growth factor beta-binding protein 3	168.213	2.85937	5.87845	0	up
Masp1	NM_008555.2	mmu:17174	Mannan-binding lectin serine protease 1	660.936	11.3366	5.86545	0	up
Snx8	NM_172277.2	mmu:231834	Putative uncharacterized protein	256.189	4.94693	5.69453	0	up
N4bp2	NM_001024917.1	mmu:333789	Protein N4bp2	84.7083	1.97877	5.41983	0	up
Grik1	NM_146072.4	mmu:14805	Glutamate receptor ionotropic, kainate 1	550.463	14.5259	5.24395	0	up
H2-T10	NM_010395.7	mmu:15024	Protein H2-T10	632.447	16.9561	5.22107	0	up
C530008M17Rik	NM_001163793.1	mmu:320827	Protein C530008M17Rik	809.208	22.3673	5.17705	0	up
Cd59a	NM_007652.5	mmu:12509	Cd59a protein	764.006	27.8994	4.77528	0	up
Ptprz1	NM_178180.1	mmu:19283	Ptprz1 protein	502.148	20.7771	4.59505	0	up
Npas1	NM_008718.2	mmu:18142	Neuronal PAS domain protein 1	295.94	12.6559	4.54742	0	up
Rcan3	NM_022980.4	mmu:53902	Calcipressin-3	267.524	11.745	4.50955	0	up
Optn	NM_181848.4	mmu:71648	Optineurin	486.216	21.3684	4.50805	0	up
Trpc6	NM_013838.2	mmu:22068	Putative uncharacterized protein	764.017	36.9355	4.37052	0	up
Camk2n2	NM_028420.2	mmu:73047	Calcium/calmodulin-dependent protein kinase II inhibitor 2	710.943	35.7731	4.31278	0	up
Spats2l	NM_144882.4	mmu:67198	SPATS2-like protein	752.572	37.8865	4.31208	0	up
Gm5900	Gm5900		MAPK scaffold protein 1 pseudogene	948.008	51.0012	4.2163	0	up
LOC100861615	NM_001270812.1	mmu:100861615	alpha takusan-like	680.719	37.4923	4.18239	0	up
Rps18-ps3	UPI000024E7A8		Uncharacterized protein	504.515	28.899	4.12581	0	up
Klf5	NM_009769.4	mmu:12224	Klf5 protein	613.161	36.0461	4.08835	0	up
Gm13443	OTTMUSG00000012251		glyoxalase 1 pseudogene	293.385	17.261	4.0872	0	up
Napepld	NM_178728.5	mmu:242864	N-acyl-phosphatidylethanolamine-hydrolyzing phospholipase D	356.178	21.4827	4.05135	0	up
Nacc2	NM_026495.3	mmu:67991	Nucleus accumbens-associated protein 2	686.002	42.1102	4.02597	0	up
Grin3a	NM_001276355.1	mmu:242443	Protein Grin3a	6151.79	378.824	4.02141	0	up
Slc7a11	NM_011990.2	mmu:26570	Putative uncharacterized protein	2047.24	126.972	4.0111	0	up
Lhx6	NM_008500.2	mmu:16874	LIM/homeobox protein Lhx6	1525.36	95.9383	3.99089	0	up
Adcyap1r1	NM_007407.4	mmu:11517	Pituitary adenylate cyclase-activating polypeptide type I receptor	1525.21	98.1562	3.95778	0	up
Gm7868	Gm7868		thioredoxin domain containing 9 pseudogene	283.123	18.7179	3.91893	0	up
Cux2	NM_007804.2	mmu:13048	Homeobox protein cut-like 2	693.08	46.4302	3.89989	0	up
Gm8518	Gm8518		predicted gene 8518	119.474	8.18286	3.86795	0	up
Hpse	NM_152803.4	mmu:15442	Heparanase	538.079	37.4628	3.84429	0	up
Rasgrf2	NM_009027.3	mmu:19418	Ras-specific guanine nucleotide-releasing factor 2	2542.04	179.505	3.82389	0	up
Gm2897	NM_001177715.2	mmu:100040671	predicted gene 2897	373.501	28.0283	3.73616	0	up
Nek7	NM_021605.3	mmu:59125	Putative uncharacterized protein	2935.2	221.032	3.73113	0	up
Gm5436	Gm5436		ATP synthase, H+ transporting, mitochondrial F1 complex, O subunit pseudogene	282.79	21.5393	3.71469	0	up
LOC102633199				215.039	17.6936	3.6033	0	up
Abhd14b	NM_029631.3	mmu:76491	Alpha/beta hydrolase domain-containing protein 14B	204.735	17.4886	3.54927	0	up
Lrrc3b	NM_146052.4	mmu:218763	MCG1928	853.273	74.4939	3.51781	0	up
Rpl3-ps2	Rpl3-ps2		ribosomal protein L3, pseudogene 2	1101.75	97.6547	3.49596	0	up
Eya1	NM_010164.2	mmu:14048	Eyes absent homolog 1	315.456	29.0288	3.44188	0	up
Smc2	NM_008017.3	mmu:14211	Structural maintenance of chromosomes protein 2	2053.85	189.231	3.44011	0	up
Pcdhb3	NM_053128.2	mmu:93874	Protein Pcdhb3	252.975	24.54	3.36579	0	up
Gm5514	Gm5514	mmu:433229	lactate dehydrogenase B pseudogene	6862.58	670.595	3.35524	0	up
Creb3l2	NM_178661.4	mmu:208647	Cyclic AMP-responsive element-binding protein 3-like protein 2	408.406	40.1675	3.3459	0	up
Slc35g2	NM_001101483.1	mmu:245020	Solute carrier family 35 member G2	1600.1	158.539	3.33525	0	up
Gm11361	OTTMUSG00000000655		ribosomal protein S18 pseudogene	869.714	93.6596	3.21504	0	up
Utrn	NM_011682.4	mmu:22288	Protein Utrn	3622.77	394.805	3.19788	0	up
Grin2d	NM_008172.2	mmu:14814	NMDA ionotropic glutamate receptor epsilon 4 subunit type 1	164.236	17.904	3.19742	0	up
Cpne5	NM_153166.2	mmu:240058	Copine-5	3199.15	369.401	3.11443	0	up
Tmem130	NM_177735.4	mmu:243339	Transmembrane protein 130	4403.24	533.492	3.04503	0	up
Tmtc4	NM_028651.2	mmu:70551	Transmembrane and TPR repeat-containing protein 4	1477.96	179.07	3.04501	0	up
Tgfb3	NM_009368.3	mmu:21809	Transforming growth factor beta-3	145.536	18.298	2.99163	0	up
Gm3558	NM_001270842.1	mmu:100041874	predicted gene 3558	339.568	43.5451	2.96312	0	up
Marcksl1	NM_010807.4	mmu:17357	MARCKS-related protein	397.644	51.1907	2.95752	0	up
Akap5	NM_001101471.1	mmu:238276	A-kinase anchor protein 5	4730.56	630.873	2.90659	0	up
LOC102634068				119.107	15.9113	2.90413	0	up
Gm10409	NR_033121.1	mmu:100041530	predicted pseudogene 8348	176.606	24.2385	2.86516	0	up
Ppp1r15a	NM_008654.2	mmu:17872	Myeloid differentiation primary response gene 116	762.502	104.651	2.86516	0	up
Gm6197	Gm6197		predicted gene 6197	1273.45	175.684	2.85769	0	up
Epb4.1l2	NM_013511.3	mmu:13822	Erythrocyte protein band 4.1-like 2	467.35	64.4828	2.85752	0	up
Mdm1	NM_148922.3	mmu:17245	Nuclear protein MDM1	228.027	31.6706	2.84799	0	up
Rab11b-ps1	Rab11b-rs1		RAB11b, member RAS oncogene family, pseudogene 1	665.36	92.4141	2.84795	0	up
Gm6104	UPI0000022736		MCG114640	301.205	43.1512	2.80327	0	up
Ptpru	NM_011214.2	mmu:19273	Receptor-type tyrosine-protein phosphatase U	435.804	62.629	2.79878	0	up
Kcnc1	NM_177153.2	mmu:16502	Potassium voltage-gated channel subfamily C member 1	1089.61	157.428	2.79105	0	up
Pnck	NM_012040.3	mmu:93843	Calcium/calmodulin-dependent protein kinase type 1B	3253.99	471.639	2.78646	0	up
Kcnh6	NM_001037712.1	mmu:192775	Protein Kcnh6	2556.97	372.82	2.77788	0	up
Neto2	NM_001081324.1	mmu:74513	Neuropilin and tolloid-like protein 2	2908.03	435.647	2.73881	0	up
Gm14446	NM_001110517.1	mmu:667373	Protein Gm14446	392.913	58.9801	2.73591	0	up
Hmgb3	NM_008253.3	mmu:15354	High mobility group protein B3	1034.28	156.149	2.72764	0	up
Hexb	NM_010422.2	mmu:15212	Beta-hexosaminidase subunit beta	1467.35	223.237	2.71656	0	up
Fhl1	NM_010211.3	mmu:14199	Four and a half LIM domains protein 1	1764.57	277.199	2.67033	0	up
Mrpl48-ps	Mrpl48-ps		mitochondrial ribosomal protein L48 pseudogene	341.298	54.7148	2.64103	0	up
Scg5	NM_009162.3	mmu:20394	Neuroendocrine protein 7B2	55319.1	8960.58	2.62611	0	up
Cygb	NM_030206.4	mmu:114886	Cytoglobin	1145.19	185.783	2.6239	0	up
Dusp28	NM_175118.3	mmu:67446	Dual specificity phosphatase 28	190.498	30.9574	2.62142	0	up
Gm5855	Gm5855		enolase 1, alpha non-neuron pseudogene	166.663	27.6209	2.5931	0	up
Pea15a	NM_011063.2	mmu:18611	Astrocytic phosphoprotein PEA-15	7691.27	1300.77	2.56385	0	up
Gm8730	UPI00001C415E	mmu:667618	Uncharacterized protein	499.693	86.3537	2.53271	0	up
Rrp36	NM_144857.1	mmu:224823	Ribosomal RNA processing protein 36 homolog	362.634	62.6845	2.53233	0	up
Sfxn4	NM_053198.3	mmu:94281	Sideroflexin-4	1623.81	285.398	2.50834	0	up
Gm12892	OTTMUSG00000008948		brain creatine kinase pseudogene	1757.96	309.266	2.50698	0	up
LOC102635217				167.875	29.7732	2.4953	0	up
Adat2	NM_025748.4	mmu:66757	tRNA-specific adenosine deaminase 2	513.152	94.1844	2.44582	0	up
Zfp605	NM_001163996.1	mmu:675812	Protein Zfp605	933.915	173.652	2.42709	0	up
Fam65b	NM_178658.5	mmu:193385	Likely orthologue of H. sapiens chromosome 6 open reading frame 32 (C6orf32)	2145.16	399.895	2.42339	0	up
Gm2676	Gm2676		high mobility group protein 1 pseudogene	404.739	75.5514	2.42146	0	up
Chl1	NM_007697.2	mmu:12661	Neural cell adhesion molecule L1-like protein	12744	2390.23	2.4146	0	up
Gm6747	XP_899406.1	mmu:627352	predicted gene 6747	719.565	135.02	2.41396	0	up
Grm1	NM_016976.3	mmu:14816	Metabotropic glutamate receptor 1	2647.79	503.034	2.39606	0	up
Gm7110	Gm7110		peroxiredoxin 2 pseudogene	651.695	126.67	2.36312	0	up
Vstm2b	NM_021387.3	mmu:58188	V-set and transmembrane domain-containing protein 2B	1050.85	205.587	2.35374	0	up
Ugdh	NM_009466.2	mmu:22235	UDP-glucose 6-dehydrogenase	873.192	170.886	2.35327	0	up
Nipsnap3b	NM_025623.2	mmu:66536	Protein NipSnap homolog 3B	1681.23	331.218	2.34366	0	up
Pitpnc1	NM_145823.2	mmu:71795	Putative uncharacterized protein	4006.12	795.007	2.33317	0	up
Mtss1l	NM_198625.1	mmu:244654	MTSS1-like protein	623.284	124.597	2.32262	0	up
Pcbd1	NM_025273.3	mmu:13180	Pterin-4-alpha-carbinolamine dehydratase	600.272	120.179	2.32044	0	up
Nap1l5	NM_021432.2	mmu:58243	Putative uncharacterized protein	23747.5	4808.76	2.30404	0	up
Scn3b	NM_178227.4	mmu:235281	Sodium channel voltage-gated type III beta	1021.83	207.16	2.30234	0	up
Etl4	NM_178059.5	mmu:208618	Sickle tail protein	2630.24	535.591	2.29599	0	up
Pam	NM_013626.3	mmu:18484	Pam protein	2669.41	544.862	2.29256	0	up
Dnm3	NM_172646.2	mmu:103967	Dynamin-3	6827.78	1481.12	2.20473	0	up
Dgkg	NM_138650.2	mmu:110197	Diacylglycerol kinase gamma	3957.15	868.046	2.18862	0	up
Cdc7	NM_009863.3	mmu:12545	Cell division cycle 7-related protein kinase	233.344	51.2361	2.18723	0	up
Cnn3	NM_028044.2	mmu:71994	Cnn3 protein	560.735	124.812	2.16757	0	up
Cbx8	NM_013926.1	mmu:30951	Putative uncharacterized protein	126.749	28.2678	2.16474	0	up
LOC102639005				458.711	103.009	2.15482	0	up
Ache	NM_009599.3	mmu:11423	Acetylcholinesterase	1082.03	245.004	2.14287	0	up
Nrsn2	NM_001009948.1	mmu:228777	Neurensin-2	9860.72	2343.8	2.07284	0	up
Fndc5	NM_027402.3	mmu:384061	Fibronectin type III domain-containing protein 5	1128.13	269.953	2.06315	0	up
Ccdc136	NM_145574.3	mmu:232664	Coiled-coil domain-containing protein 136	1311.51	346.803	1.91904	0	up
Ndn	NM_010882.3	mmu:17984	Necdin	7253.8	1940.4	1.90238	0	up
Lyrm9	NM_001076681.2	mmu:66274	LYR motif-containing protein 9	622.74	168.94	1.88212	0	up
Cd81	NM_133655.2	mmu:12520	CD81 antigen	11619.2	3158.86	1.87903	0	up
Gm8797	Gm8797		ubiquitin B pseudogene	9145.46	2512.33	1.86403	0	up
Foxn3	NM_183186.2	mmu:71375	Forkhead box protein N3	2175.47	598.276	1.86244	0	up
Rpl3-ps1	Rpl3-ps1		ribosomal protein L3, pseudogene 1	3846.86	1061.19	1.858	0	up
Tmeff2	NM_019790.4	mmu:56363	Tomoregulin-2	4622.2	1298.72	1.83149	0	up
Dfna5	NM_018769.3	mmu:54722	Non-syndromic hearing impairment protein 5 homolog	437.384	123.727	1.82174	0	up
Alad	NM_008525.4	mmu:17025	Delta-aminolevulinic acid dehydratase	1310.57	372.542	1.81471	0	up
Pnpla6	NM_015801.2	mmu:50767	Neuropathy target esterase	522.757	148.849	1.81229	0	up
Gm6147	Gm6147		high mobility group protein 1 pseudogene	347.852	99.0762	1.81186	0	up
Gm12816	XP_006544705.1	mmu:433745	predicted gene 12816	247.831	71.8548	1.7862	0	up
Elp6	NM_001081381.1	mmu:72341	Elongator complex protein 6	417.552	122.633	1.76761	0	up
Rgs17	NM_019958.4	mmu:56533	Regulator of G-protein-signaling 17	7641.02	2245.28	1.76687	0	up
Sgce	NM_011360.3	mmu:20392	Epsilon-sarcoglycan	658.288	194.174	1.76137	0	up
Bcl11a	NM_016707.3	mmu:14025	Putative uncharacterized protein	3941.28	1164.91	1.75845	0	up
Vps36	NM_027338.1	mmu:70160	Vacuolar protein sorting 36 (Yeast)	865.381	255.954	1.75745	0	up
Osbpl9	NM_173350.3	mmu:100273	Oxysterol-binding protein-related protein 9	1122.94	339.077	1.72759	0	up
Pmvk	NM_027348.1	mmu:68603	Phosphomevalonate kinase	1887.01	579.574	1.70303	0	up
2410131K14Rik	NM_001081236.1	mmu:76792	UPF0454 protein C12orf49 homolog	475.315	147.376	1.68938	0	up
Mtfp1	NM_026443.4	mmu:67900	Putative uncharacterized protein	3383.75	1058.62	1.67644	0	up
Zwint	NM_025635.3	mmu:52696	ZW10 interactor	83564	26306.2	1.66748	0	up
2900092D14Rik	NR_027891.1	mmu:73100	RIKEN cDNA 2900092D14 gene	1392.61	443.777	1.64989	0	up
Gprasp2	NM_001163017.1	mmu:245607	Growth and differentiation factor-associated serum protein 2	3640.45	1178.54	1.62711	0	up
Psme1	NM_011189.1	mmu:19186	Proteasome activator complex subunit 1	1409.15	458.562	1.61964	0	up
Ahi1	NM_026203.3	mmu:52906	Jouberin	4263.23	1391.34	1.61547	0	up
Smarca2	NM_026003.2	mmu:67155	Probable global transcription activator SNF2L2	4529.92	1502.27	1.59234	0	up
Paip2	NM_026420.2	mmu:67869	Putative uncharacterized protein	9625.75	3207.39	1.5855	0	up
Rcan2	NM_207649.1	mmu:53901	Down syndrome critical region gene 1-like 1, isoform CRA_a	5607.88	1880.24	1.57654	0	up
Arl6ip5	NM_022992.2	mmu:65106	PRA1 family protein 3	6072.78	2041.2	1.57294	0	up
Eml2	NM_028153.1	mmu:72205	Echinoderm microtubule-associated protein-like 2	246.896	85.611	1.52803	0	up
Gm3756	Gm3756		tubulin, alpha 4A pseudogene	1295.67	449.633	1.52688	0	up
Echs1	NM_053119.2	mmu:93747	Enoyl-CoA hydratase, mitochondrial	1939.99	674.984	1.52313	0	up
Arhgef11	NM_001003912.1	mmu:213498	Protein Arhgef11	145.131	50.6704	1.51814	0	up
Oser1	NM_025699.2	mmu:66680	Putative uncharacterized protein	789.634	277.34	1.50953	0	up
Gm5506	NM_001025388.1	mmu:433182	MCG115657	2284.82	818.357	1.48128	0	up
Eci2	NM_011868.3	mmu:23986	Enoyl-CoA delta isomerase 2, mitochondrial	884.055	320.238	1.46499	0	up
Ccdc174	NM_172730.2	mmu:232236	C130022K22Rik protein	1338.72	493.687	1.43919	0	up
Safb	NM_001163300.1	mmu:224903	Scaffold attachment factor B1	381.155	142.888	1.4155	0	up
Ctsl	NM_009984.3	mmu:13039	Cathepsin L1	3294.83	1236.15	1.41435	0	up
Vcp-rs	Vcp-rs		valosin containing protein, related sequence	602.93	230.578	1.38673	0	up
Cacng2	NM_007583.2	mmu:12300	Voltage-dependent calcium channel gamma-2 subunit	405.37	157.079	1.36775	0	up
Bbs4	NM_175325.3	mmu:102774	Bardet-Biedl syndrome 4 homolog (Human)	2746.07	1076.71	1.35073	0	up
Smarcal1	NM_018817.2	mmu:54380	SWI/SNF-related matrix-associated actin-dependent regulator of chromatin subfamily A-like protein 1	727.799	288.446	1.33524	0	up
Zfp367	NM_175494.4	mmu:238673	Zinc finger protein 367	677.728	269.475	1.33055	0	up
Cdc5l	NM_152810.2	mmu:71702	Cdc5l protein	1661.6	661.162	1.3295	0	up
Rltpr	NM_001033320.2	mmu:234695	Rltpr protein	214.477	86.703	1.30667	0	up
Tspan7	NM_019634.2	mmu:21912	Tetraspanin-7	32009.3	13012.2	1.29862	0	up
Metap2	NM_019648.3	mmu:56307	Methionine aminopeptidase 2	2636.37	1072.52	1.29755	0	up
Lsm6	NM_030145.3	mmu:78651	U6 snRNA-associated Sm-like protein LSm6	1938.59	795.135	1.28574	0	up
Gm4735	NM_001134872.1		putative Eno1 pseudogene	2283.5	938.62	1.28263	0	up
Chd3os	NM_020591.1	mmu:80515	Putative uncharacterized protein RNF21	6081.39	2570.67	1.24226	0	up
Gpn1	NM_133756.4	mmu:74254	GPN-loop GTPase 1	1187	509.494	1.22018	0	up
41893				5615.09	2429.88	1.20842	0	up
Hccs	NM_008222.4	mmu:15159	Cytochrome c-type heme lyase	740.078	324.324	1.19024	0	up
Prps1	NM_021463.4	mmu:19139	Putative uncharacterized protein	3636.17	1604.34	1.18044	0	up
Ncam1	NM_010875.3	mmu:17967	Neural cell adhesion molecule 1	5976.71	2644.97	1.1761	0	up
Mfsd11	NM_178620.3	mmu:69900	UNC93-like protein MFSD11	505.114	231.841	1.12347	0	up
Stoml2	NM_023231.2	mmu:66592	Stomatin-like protein 2, mitochondrial	2354.54	1094.2	1.10556	0	up
Man2a2	NM_172903.4	mmu:140481	Mannosidase 2, alpha 2, isoform CRA_c	1044.25	490.015	1.09157	0	up
Tsen34	NM_024168.2	mmu:66078	tRNA-splicing endonuclease subunit Sen34	390.398	187.786	1.05586	0	up
Gm5518	Gm5518		predicted gene 5518	291.721	141.437	1.04443	0	up
Tapt1	NM_173764.3	mmu:231225	Transmembrane anterior posterior transformation protein 1	631.275	308.607	1.0325	0	up
Fez1	NM_183171.4	mmu:235180	Leucine zipper putative tumor suppressor 1	8491.43	4160.87	1.02912	0	up
Gm7743	Gm7743		calmodulin 2 pseudogene	289.507	582.15	-1.00779	0	down
Srsf9	NM_025573.3	mmu:108014	Serine/arginine-rich-splicing factor 9	486.344	981.148	-1.01249	0	down
Celsr2	NM_017392.3	mmu:53883	Cadherin EGF LAG seven-pass G-type receptor 2	1102.7	2231.05	-1.01668	0	down
Smap2	NM_133716.3	mmu:69780	Putative uncharacterized protein	698.04	1458.21	-1.06281	0	down
Syncrip	NM_019796.5	mmu:56403	Heterogeneous nuclear ribonucleoprotein Q	628.932	1338.65	-1.08981	0	down
Nudt3	NM_019837.2	mmu:56409	Diphosphoinositol polyphosphate phosphohydrolase 1	2513.51	5367.72	-1.0946	0	down
Ttyh1	NM_021324.5	mmu:57776	Protein tweety homolog 1	534.558	1143.91	-1.09755	0	down
Mfsd4	NM_172510.4	mmu:213006	Mfsd4 transcript variant c	603.208	1291.15	-1.09793	0	down
Cnr1	NM_007726.3	mmu:12801	Cannabinoid receptor 1	1633.45	3510.48	-1.10375	0	down
Sdcbp	NM_016807.2	mmu:53378	Syntenin-1	3208.94	6926.41	-1.11001	0	down
Mbnl2	NM_207515.2	mmu:105559	Muscleblind-like 2 isoform 3	2019.79	4377.59	-1.11594	0	down
Snph	NM_198214.2	mmu:241727	Syntaphilin	422.835	923.633	-1.12722	0	down
Emc2	NM_025736.2	mmu:66736	RIKEN cDNA 4921531G14	1791.46	3941.43	-1.13758	0	down
Srp9	NM_012058.3	mmu:27058	Signal recognition particle 9 kDa protein	1742.55	3850.72	-1.14393	0	down
Pcdh17	NM_001013753.2	mmu:219228	Protein Pcdh17	952.345	2121.62	-1.15561	0	down
Cacna1e	NM_009782.3	mmu:12290	Calcium channel, voltage-dependent, R type, alpha 1E subunit	619.983	1416.2	-1.19173	0	down
Lmo4	NM_010723.3	mmu:16911	LIM domain transcription factor LMO4	621.761	1426.07	-1.19761	0	down
Oxct1	NM_024188.6	mmu:67041	Succinyl-CoA:3-ketoacid CoA transferase	2124.99	4916.42	-1.21015	0	down
Epha4	NM_007936.3	mmu:13838	Ephrin type-A receptor 4	901.549	2089.88	-1.21294	0	down
Dpcd	NM_172639.2	mmu:226162	Protein DPCD	1352.86	3159.07	-1.22348	0	down
Tspan13	NM_025359.3	mmu:66109	Tetraspanin-13	2270.7	5307.81	-1.22498	0	down
Pbx1	NM_183355.2	mmu:18514	Pre-B-cell leukemia transcription factor 1	812.508	1901.64	-1.22679	0	down
Hmgcr	NM_008255.2	mmu:15357	3-hydroxy-3-methylglutaryl-coenzyme A reductase	1272.48	3033.39	-1.25329	0	down
Uxt	NM_013840.3	mmu:22294	Protein UXT	102.096	245.334	-1.26481	0	down
Dgkb	NM_178681.4	mmu:217480	Putative uncharacterized protein	831.726	1999.33	-1.26534	0	down
Matk	NM_010768.2	mmu:17179	Megakaryocyte-associated tyrosine kinase, isoform CRA_c	378.098	909.545	-1.26638	0	down
Kcnma1	NM_010610.3	mmu:16531	KCNMA1	2329.28	5665.04	-1.2822	0	down
Basp1	NM_027395.2	mmu:70350	Brain acid soluble protein 1	1796.75	4550.23	-1.34055	0	down
Eml6	NM_146016.2	mmu:237711	Echinoderm microtubule-associated protein-like 6	1209.46	3074.75	-1.3461	0	down
Rpl34	NM_026724.2	mmu:68436	60S ribosomal protein L34	897.242	2283.57	-1.34772	0	down
Kcnb1	NM_008420.4	mmu:16500	Potassium voltage gated channel Shab-related subfamily member 1	1114.5	2876.79	-1.36806	0	down
Lgi1	NM_020278.2	mmu:56839	Leucine-rich glioma-inactivated protein 1	727.402	1884.78	-1.37357	0	down
Ppp3r1	NM_024459.2	mmu:19058	Calcineurin subunit B type 1	3048.83	7962.01	-1.38488	0	down
Gm6788	NM_001177391.1	mmu:627788	dynein family member	655.745	1717.31	-1.38895	0	down
C78339	NM_001033192.2	mmu:97863	Putative uncharacterized protein	520.389	1364.43	-1.39064	0	down
Emb	NM_010330.4	mmu:13723	Embigin	446.663	1175.07	-1.39549	0	down
Atp2b2	NM_009723.5	mmu:11941	Plasma membrane calcium-ATPase 2	4742.66	12540.3	-1.4028	0	down
Gm14400	OTTMUSG00000016568		predicted gene 14400	345.297	915.838	-1.40725	0	down
Stk25	NM_021537.3	mmu:59041	Serine/threonine-protein kinase 25	563.074	1495.74	-1.40946	0	down
Myadm	NM_016969.2	mmu:50918	Myeloid-associated differentiation marker, isoform CRA_a	413.1	1101.64	-1.41509	0	down
Rab3c	NM_023852.5	mmu:67295	Ras-related protein Rab-3C	3337.15	8912.89	-1.41728	0	down
Fam135b	NM_177819.3	mmu:70363	Family with sequence similarity 135, member B	422.699	1131.24	-1.4202	0	down
Mef2c	NM_025282.3	mmu:17260	Myocyte enhancer factor 2C, isoform CRA_b	5964.03	16116.5	-1.43418	0	down
Hapln4	NM_177900.4	mmu:330790	Hyaluronan and proteoglycan link protein 4	580.056	1599.01	-1.46291	0	down
Dynll1	NM_019682.4	mmu:56455	Dynein light chain 1, cytoplasmic	8943.5	24690.2	-1.46503	0	down
Rbfox3	NM_001285438.1	mmu:52897	RNA-binding protein fox-1 homolog 3	450.133	1250.21	-1.47375	0	down
Tusc3	NM_030254.3	mmu:80286	Putative uncharacterized protein	2086.05	5813.02	-1.47851	0	down
Palm	NM_023128.4	mmu:18483	Putative uncharacterized protein	113.757	318.852	-1.48693	0	down
Akt3	NM_011785.3	mmu:23797	Thymoma viral proto-oncogene 3	338.312	954.616	-1.49656	0	down
Ppp3ca	NM_008913.4	mmu:19055	Serine/threonine-protein phosphatase 2B catalytic subunit alpha isoform	5812.45	16500.8	-1.50532	0	down
Cyfip2	NM_133769.3	mmu:76884	Cytoplasmic FMR1-interacting protein 2	2808.83	8011.83	-1.51216	0	down
Sort1	NM_019972.3	mmu:20661	Sortilin	783.943	2241.75	-1.5158	0	down
Plcb1	NM_019677.2	mmu:18795	1-phosphatidylinositol 4,5-bisphosphate phosphodiesterase beta-1	1235.83	3589.27	-1.53821	0	down
Bcl11b	NM_021399.2	mmu:58208	Putative uncharacterized protein	688.824	2016.6	-1.54972	0	down
Ppp1r12b	NM_001081307.1	mmu:329251	MCG130490	153.268	450.883	-1.5567	0	down
Actr3b	NM_001004365.1	mmu:242894	Actin-related protein 3B	518.766	1537.79	-1.5677	0	down
Kcnab2	NM_010598.3	mmu:16498	Voltage-gated potassium channel subunit beta-2	572.702	1703.95	-1.57302	0	down
Ptn	NM_008973.2	mmu:19242	Pleiotrophin	1577.48	4732.25	-1.5849	0	down
Gm21949	NM_001113419.2	mmu:100505386	predicted gene, 21949	859.028	2577.69	-1.5853	0	down
Zdhhc21	NM_026647.3	mmu:68268	Probable palmitoyltransferase ZDHHC21	282.712	854.082	-1.59504	0	down
Chn1	NM_175752.3	mmu:108699	Alpha1-chimerin	9543.05	28838.3	-1.59546	0	down
R3hdm1	NM_181750.2	mmu:226412	R3hdm1 protein	1421.89	4348.03	-1.61255	0	down
41887				748.356	2305.91	-1.62354	0	down
Olfm1	NM_019498.2	mmu:56177	Noelin	1150.22	3573.48	-1.63542	0	down
Homer1	NM_152134.3	mmu:26556	Homer protein homolog 1	1157.68	3607.77	-1.63987	0	down
Ppp1r9a	NM_181595.3	mmu:243725	Protein Ppp1r9a	1284.06	4002.12	-1.64006	0	down
41890				884.489	2759.1	-1.64128	0	down
Add3	NM_013758.4	mmu:27360	Add3 protein	161.563	504.624	-1.64311	0	down
Slc25a23	NM_025877.4	mmu:66972	Calcium-binding mitochondrial carrier protein SCaMC-3	379.066	1199.84	-1.66232	0	down
Dgkh	NM_001281794.1	mmu:380921	Dgkh protein	670.281	2137.77	-1.67327	0	down
Gm14295	NM_001205057.2	mmu:100039123	Protein Gm2004	3449.44	11062.3	-1.68121	0	down
Ephb6	NM_007680.4	mmu:13848	Ephrin type A receptor	220.902	708.535	-1.68143	0	down
Fbxw7	NM_080428.3	mmu:50754	F-box/WD repeat-containing protein 7	3182.32	10210.8	-1.68194	0	down
Kctd3	NM_172650.2	mmu:226823	Kctd3 protein	195.598	631.585	-1.69108	0	down
Wasf1	NM_031877.3	mmu:83767	Wiskott-Aldrich syndrome protein family member 1	1111.46	3590.74	-1.69183	0	down
Schip1	NM_013928.5	mmu:30953	Schwannomin-interacting protein 1	966.571	3136.75	-1.69832	0	down
Gm1976	NR_045963.1	mmu:100038746	predicted gene 1976	350.863	1140.34	-1.70049	0	down
Mgst3	NM_029392.1	mmu:66447	Microsomal glutathione S-transferase 3	2980.06	9750.56	-1.71014	0	down
Gnb1	NM_008142.4	mmu:14688	Guanine nucleotide-binding protein G(I)/G(S)/G(T) subunit beta-1	5622.4	18479.9	-1.7167	0	down
2510039O18Rik	NM_029841.3	mmu:77034	Uncharacterized protein KIAA2013	50.7511	166.859	-1.71712	0	down
Akap12	NM_031185.3	mmu:83397	A kinase (PRKA) anchor protein (Gravin) 12, isoform CRA_b	113.129	373.314	-1.72242	0	down
Ap1ar	NM_145964.2	mmu:211556	Protein Ap1ar	261.856	869.688	-1.73172	0	down
Tmem132a	NM_133804.2	mmu:98170	Transmembrane protein 132A	191.283	636.92	-1.7354	0	down
Rpl35a	NM_021338.3	mmu:57808	60S ribosomal protein L35a	841.961	2806.73	-1.73707	0	down
6330403A02Rik	NM_001081227.2	mmu:381310	Protein 6330403A02Rik	77.3688	259.118	-1.74379	0	down
Susd4	NM_144796.4	mmu:96935	Sushi domain-containing protein 4	342.746	1148.67	-1.74475	0	down
Osbpl1a	NM_207530.3	mmu:64291	Oxysterol-binding protein-related protein 1	1562.47	5377.75	-1.78317	0	down
Msra	NM_026322.4	mmu:110265	Mitochondrial peptide methionine sulfoxide reductase	339.426	1174.95	-1.79144	0	down
Ssbp3	NM_198438.1	mmu:72475	Single-stranded DNA-binding protein 3	486.004	1685.55	-1.79418	0	down
Zfp809	NM_172763.3	mmu:235047	Protein Zfp809	68.2771	239.095	-1.80811	0	down
Atp2b1	NM_026482.2	mmu:67972	Protein Atp2b1	5953.59	20859.9	-1.8089	0	down
R3hdm2	NM_027900.4	mmu:71750	R3H domain-containing protein 2	361.044	1290.54	-1.83773	0	down
Sipa1l1	NM_172579.3	mmu:217692	Sipa1l1 protein	455.83	1651.18	-1.85693	0	down
Ppapdc2	NM_028922.3	mmu:74411	Presqualene diphosphate phosphatase	200.079	727.768	-1.86291	0	down
Rragd	NM_027491.2	mmu:52187	Ras-related GTP-binding protein D	285.521	1044.01	-1.87047	0	down
Gucy1b3	NM_017469.4	mmu:54195	Guanylate cyclase soluble subunit beta-1	793.743	2914.99	-1.87675	0	down
Aifm3	NM_175178.3	mmu:72168	Apoptosis-inducing factor 3	100.613	374.057	-1.89445	0	down
Zfp365	NM_178679.2	mmu:216049	Protein ZNF365	1121.15	4182.75	-1.89947	0	down
Ralyl	NM_178631.4	mmu:76897	RNA-binding Raly-like protein	707.113	2695.64	-1.93061	0	down
Ppm1e	NM_177167.4	mmu:320472	Protein phosphatase 1E (PP2C domain containing)	981.984	3756.13	-1.93548	0	down
Hspa12a	NM_175199.3	mmu:73442	Putative uncharacterized protein	609.469	2348	-1.9458	0	down
Camk2a	NM_177407.4	mmu:12322	Calcium/calmodulin-dependent protein kinase type II subunit alpha	814.986	3154.07	-1.95237	0	down
Stx6	NM_021433.3	mmu:58244	Putative uncharacterized protein	172.597	669.735	-1.95618	0	down
Srr	NM_013761.4	mmu:27364	Serine racemase	321.1	1257.41	-1.96936	0	down
Nr4a1	NM_010444.2	mmu:15370	Nuclear receptor subfamily 4 group A member 1	346.453	1361.94	-1.97493	0	down
Gabrb2	NM_008070.3	mmu:14401	Gamma-aminobutyric acid receptor subunit beta-2	3505.48	13804.6	-1.97746	0	down
Camk4	NM_009793.3	mmu:12326	Calcium/calmodulin-dependent protein kinase type IV	744.256	2933.78	-1.97889	0	down
1700020I14Rik	NR_015473.1	mmu:66602	RIKEN cDNA 1700020I14 gene	479.183	1891.78	-1.9811	0	down
Dusp3	NM_028207.3	mmu:72349	Dual-specificity protein phosphatase 3	1528.05	6067.32	-1.98937	0	down
Ube2ql1	NM_001145162.1	mmu:76980	Ubiquitin-conjugating enzyme E2Q-like protein 1	737.864	2972.99	-2.01049	0	down
Npcd	NM_029079.2	mmu:504193	Protein Npcd	170.298	686.243	-2.01066	0	down
Nipa2	NM_023647.6	mmu:93790	Magnesium transporter NIPA2	133.799	539.537	-2.01166	0	down
B930095G15Rik	NM_177121.2	mmu:320268	RIKEN cDNA B930095G15 gene	240.961	972.062	-2.01225	0	down
Nrcam	NM_176930.4	mmu:319504	Nrcam protein	698.754	2822.28	-2.014	0	down
Rps18	NM_138946.1	mmu:20084	40S ribosomal protein S18	1191.3	4822.72	-2.01731	0	down
Unc5a	NM_153131.3	mmu:107448	Netrin receptor UNC5A	150.654	613.19	-2.0251	0	down
Zfp827	NM_178267.3	mmu:622675	Pnrc1 protein	42.5622	173.845	-2.03016	0	down
Mpdz	NM_010820.2	mmu:17475	Multiple PDZ domain protein	206.382	851.536	-2.04475	0	down
0610010B08Rik	NM_001177543.1	mmu:100039060	RIKEN cDNA 0610010B08 gene	97.0274	401.563	-2.04916	0	down
Rap1gap2	NM_001015046.2	mmu:380711	Rap1 GTPase-activating protein 2	165.374	686.528	-2.05359	0	down
Rap2a	NM_029519.3	mmu:76108	Ras-related protein Rap-2a	455.378	1893.25	-2.05573	0	down
Ccl27a	NM_011336.1	mmu:20301	Protein Ccl27a	1280.15	5462.67	-2.09329	0	down
Gda	NM_010266.2	mmu:14544	Guanine deaminase	1066.02	4618.73	-2.11526	0	down
Phyhip	NM_145981.3	mmu:105653	Phyhip protein	350.528	1519.65	-2.11614	0	down
Gm14410	NM_001113806.1	mmu:100043403	Protein Gm14410	61.6874	271.184	-2.13622	0	down
Nefl	NM_010910.1	mmu:18039	Neurofilament light polypeptide	718.938	3202.09	-2.15507	0	down
Ncan	NM_007789.3	mmu:13004	Neurocan core protein	488.391	2202.51	-2.17304	0	down
Tdg	NM_172552.3	mmu:21665	G/T mismatch-specific thymine DNA glycosylase	53.1894	244.095	-2.19823	0	down
Etv5	NM_023794.2	mmu:104156	ETS translocation variant 5	331.331	1524.61	-2.20209	0	down
Skil	NM_011386.3	mmu:20482	Ski-like protein	723.94	3338.02	-2.20505	0	down
LOC102640338				30.835	145.104	-2.23445	0	down
Dgat2	NM_026384.3	mmu:67800	Diacylglycerol O-acyltransferase 2	133.008	627.099	-2.23718	0	down
Mkl2	NM_181860.1	mmu:239719	Mkl2 protein	616.692	2913.07	-2.23992	0	down
Diap2	NM_172493.2	mmu:54004	Protein diaphanous homolog 2	80.2621	379.7	-2.24207	0	down
Gpr22	NM_175191.4	mmu:73010	Probable G-protein-coupled receptor 22	1021.17	4836.78	-2.24382	0	down
Rn7sk	NR_030687.1	mmu:19817	RNA, 7SK, nuclear	159.66	757.116	-2.24551	0	down
Gm2464	XR_400666.1	mmu:100039861	predicted gene 2464	40.062	192.508	-2.26461	0	down
Tbc1d8b	NM_001081499.2	mmu:245638	TBC1 domain family member 8B	53.2182	256.698	-2.27008	0	down
Ksr1	NM_013571.2	mmu:16706	Putative uncharacterized protein	54.9126	264.95	-2.27051	0	down
Sprn	NM_183147.2	mmu:212518	Shadow of prion protein	352.032	1701.23	-2.2728	0	down
Efhd2	NM_025994.3	mmu:27984	Efhd2 protein	637.655	3084.18	-2.27404	0	down
Zdbf2	NM_028673.1	mmu:73884	DBF4-type zinc finger-containing protein 2 homolog	138.561	679.15	-2.29321	0	down
Arhgap32	NM_177379.4	mmu:330914	GTPase-activating protein for Cdc42 and Rac1	396.144	1948.25	-2.29808	0	down
Sowaha	NM_183173.2	mmu:237761	Ankrd43 protein	132.097	650.796	-2.3006	0	down
1700019D03Rik	NM_144953.2	mmu:67080	Small membrane A-kinase anchor protein	190.087	939.45	-2.30516	0	down
Slc25a22	NM_026646.3	mmu:68267	Mitochondrial glutamate carrier 1	347.101	1719.21	-2.30832	0	down
1110008P14Rik	NM_198001.2	mmu:73737	UPF0184 protein C9orf16 homolog	1820.81	9063.72	-2.31552	0	down
D430041D05Rik	NM_001033347.2	mmu:241589	Protein D430041D05Rik	277.663	1392.72	-2.3265	0	down
Pgm2l1	NM_027629.3	mmu:70974	Glucose 1,6-bisphosphate synthase	2207.17	11096.8	-2.32987	0	down
Dlg1	NM_007862.3	mmu:13383	Disks large homolog 1	327.981	1652.33	-2.33282	0	down
Etv1	NM_007960.4	mmu:14009	ETS translocation variant 1	668.873	3385.3	-2.33948	0	down
Btbd10	NM_133700.2	mmu:68815	BTB/POZ domain-containing protein 10	607.326	3103.87	-2.35352	0	down
Gm18785	Gm18785		potassium channel modulatory factor 1 pseudogene	210.74	1080.54	-2.35822	0	down
Nptxr	NM_030689.4	mmu:73340	Neuronal pentraxin receptor	126.512	651.594	-2.3647	0	down
Ina	NM_146100.4	mmu:226180	Alpha-internexin	469.64	2454.96	-2.38608	0	down
Khdrbs3	NM_010158.2	mmu:13992	KH domain-containing, RNA-binding, signal transduction-associated protein 3	566.599	2974.36	-2.39218	0	down
Lrrtm4	NM_178731.5	mmu:243499	Leucine-rich repeat transmembrane neuronal protein 4	377.311	1986.78	-2.3966	0	down
Ntng1	NM_133488.1	mmu:80883	Netrin-G1	103.067	544.265	-2.40072	0	down
Cap2	NM_026056.4	mmu:67252	Adenylyl cyclase-associated protein 2	741.035	3944.63	-2.41228	0	down
Gm14434	NM_001101804.1	mmu:668039	predicted gene 14434	80.0346	431.332	-2.4301	0	down
Gm14308	NM_001099349.2	mmu:100043381	Protein Gm4631	79.9255	432.317	-2.43536	0	down
Camkk2	NM_145358.2	mmu:207565	Putative uncharacterized protein	204.11	1111.1	-2.44457	0	down
A330102I10Rik	NR_045073.1	mmu:77920	RIKEN cDNA A330102I10 gene	24.7555	135.09	-2.4481	0	down
Gm4724	NM_001256480.1	mmu:100043915	predicted gene 4724	75.5839	413.079	-2.45027	0	down
Git1	NM_001004144.1	mmu:216963	Putative uncharacterized protein	174.241	962.988	-2.46643	0	down
Ankrd34b	NM_175455.4	mmu:218440	Ankyrin repeat domain-containing protein 34B	88.4256	489.174	-2.46781	0	down
Adora1	NM_009629.3	mmu:11539	Putative uncharacterized protein	138.217	774.199	-2.48577	0	down
Syngap1	NM_001281491.1	mmu:240057	Ras/Rap GTPase-activating protein SynGAP	49.7244	278.727	-2.48683	0	down
Dgkz	NM_138306.2	mmu:104418	Diacylglycerol kinase zeta, isoform CRA_b	230.392	1300.1	-2.49646	0	down
Chst1	NM_023850.2	mmu:76969	Carbohydrate (Keratan sulfate Gal-6) sulfotransferase 1	184.692	1050.86	-2.50838	0	down
Glcci1	NM_133236.3	mmu:170772	Glucocorticoid-induced transcript 1 protein	116.374	663.31	-2.51092	0	down
Kcnn2	NM_080465.2	mmu:140492	Small conductance calcium-activated potassium channel protein 2	111.701	646.445	-2.53288	0	down
LOC102635533				28.7839	167.54	-2.54117	0	down
Phtf1	NM_013629.2	mmu:18685	Putative homeodomain transcription factor 1	103.356	605.678	-2.55093	0	down
Gpm6b	NM_023122.3	mmu:14758	Glycoprotein m6b, isoform CRA_a	1180.48	7021.16	-2.57234	0	down
Phactr1	NM_198419.3	mmu:218194	Phosphatase and actin regulator 1	466.072	2827	-2.60065	0	down
Mief2	NM_001009927.2	mmu:237781	Putative uncharacterized protein	82.9066	506.862	-2.61203	0	down
Ttc39b	NM_027238.2	mmu:69863	Tetratricopeptide repeat protein 39B	220.973	1373.79	-2.63622	0	down
Gm14419	XR_387518.1	mmu:627901	Protein Gm2004	30.3324	188.588	-2.63631	0	down
Snca	NM_009221.2	mmu:20617	Alpha-synuclein	2059.99	12823.5	-2.63809	0	down
N28178	NM_172690.2	mmu:230085	Protein N28178	440.303	2746.79	-2.64118	0	down
Syne1	NM_153399.2	mmu:64009	Synaptic nuclear envelope 1	1314.93	8269.97	-2.6529	0	down
Gm4798	NR_002887.1		ets variant gene 5 pseudogene	18.6854	117.633	-2.65432	0	down
Cdkl5	NM_001024624.2	mmu:382253	Cyclin-dependent kinase-like 5	54.42	344.529	-2.66242	0	down
Tyro3	NM_019392.2	mmu:22174	Tyrosine-protein kinase receptor TYRO3	75.3141	481.161	-2.67553	0	down
Kcnmb4os1	NM_026098.1	mmu:67342	potassium large conductance calcium-activated channel, subfamily M, beta member 4, opposite strand 1	11.2488	71.9805	-2.67783	0	down
Arpp19	NM_021548.4	mmu:59046	cAMP-regulated phosphoprotein 19	2362.57	15291.3	-2.69428	0	down
Dusp23	NM_026725.2	mmu:68440	Dual specificity protein phosphatase 23	30.2904	197.131	-2.70222	0	down
Klhl2	NM_178633.2	mmu:77113	MKIAA4249 protein	262.325	1712.68	-2.70683	0	down
Mir686	NR_030457.1	mmu:751525	microRNA 686	15.1181	99.5524	-2.71918	0	down
Klf10	NM_013692.2	mmu:21847	Krueppel-like factor 10	155.194	1047.38	-2.75464	0	down
Lingo1	NM_181074.4	mmu:235402	Leucine-rich repeat and immunoglobulin-like domain-containing nogo receptor-interacting protein 1	230.137	1562.71	-2.76348	0	down
Egr3	NM_018781.2	mmu:13655	Early growth response protein 3	325.183	2282.95	-2.81157	0	down
Sez6l	NM_019982.3	mmu:56747	Sez6l protein	189.66	1341.94	-2.82283	0	down
Arl15	NM_172595.4	mmu:218639	Arl15 protein	33.3735	238.17	-2.83522	0	down
Dusp14	NM_019819.3	mmu:56405	Dual-specificity protein phosphatase 14	325.714	2329.48	-2.83833	0	down
Vmn2r-ps16	Vmn2r-ps16		vomeronasal 2, receptor, pseudogene 16	356.029	2557.44	-2.84463	0	down
Tiam2	NM_011878.2	mmu:24001	T-lymphoma invasion and metastasis-inducing protein 2	143.71	1036.04	-2.84985	0	down
Rap2b	NM_028712.4	mmu:74012	Ras-related protein Rap-2b	135.041	977.383	-2.85553	0	down
Golga7b	NM_027694.2	mmu:71146	Golgin subfamily A member 7B	194.392	1412.99	-2.86171	0	down
Rtn4rl1	NM_177708.5	mmu:237847	Reticulon-4 receptor-like 1	84.2886	619.093	-2.87675	0	down
Invs	NM_010569.4	mmu:16348	Invs protein	12.701	93.7768	-2.88429	0	down
Plxna4	NM_175750.3	mmu:243743	Plexin A4	73.5879	544.418	-2.88717	0	down
Sec14l1	NM_028777.3	mmu:74136	SEC14-like 1 (S. cerevisiae), isoform CRA_a	290.944	2159.74	-2.89205	0	down
Ccl27b	NM_001199961.1	mmu:100040048	chemokine (C-C motif) ligand 27b	196.485	1468.73	-2.90208	0	down
Galnt9	NM_198306.3	mmu:231605	Protein Galnt9	195.027	1465.86	-2.91001	0	down
Fam81a	NM_029784.2	mmu:76886	Protein FAM81A	611.313	4637.53	-2.92337	0	down
Usp2	NM_198092.2	mmu:53376	Ubiquitin carboxyl-terminal hydrolase 2	132.144	1026.71	-2.95784	0	down
Klhl3	NM_001195075.1	mmu:100503085	Kelch-like protein 3	203.716	1591.45	-2.96571	0	down
Ier5	NM_010500.2	mmu:15939	Immediate early response gene 5 protein	110.82	866.051	-2.96624	0	down
Pcsk1	NM_013628.2	mmu:18548	Neuroendocrine convertase 1	172.301	1376.45	-2.99795	0	down
Hebp1	NM_013546.2	mmu:15199	Heme-binding protein 1	67.8644	544.781	-3.00495	0	down
Lypd1	NM_145100.3	mmu:72585	Ly6/PLAUR domain-containing protein 1	107.348	869.122	-3.01726	0	down
Fnbp1l	NM_153118.3	mmu:214459	Formin-binding protein 1-like	133.869	1086.27	-3.0205	0	down
Foxp1	NM_053202.2	mmu:108655	Forkhead box protein P1	368.896	3020.5	-3.03351	0	down
Rpl29	NM_009082.2	mmu:19944	60S ribosomal protein L29	441.302	3649.73	-3.04795	0	down
Dpy19l1	NM_172920.4	mmu:244745	Probable C-mannosyltransferase DPY19L1	328.273	2721.6	-3.05149	0	down
Stx1a	NM_016801.3	mmu:20907	Syntaxin-1A	192.702	1608.77	-3.06151	0	down
Cacna1h	NM_021415.4	mmu:58226	Voltage-dependent T-type calcium channel subunit alpha-1H	27.6002	230.851	-3.06421	0	down
Mmp17	NM_011846.4	mmu:23948	Matrix metalloproteinase-17	180.115	1507.17	-3.06485	0	down
Pcsk2	NM_008792.4	mmu:18549	Neuroendocrine convertase 2	542.798	4569.96	-3.07369	0	down
Icam5	NM_008319.2	mmu:15898	Intercellular adhesion molecule 5	11.4174	96.5796	-3.08049	0	down
Pter	NM_008961.2	mmu:19212	Phosphotriesterase-related protein	8.32959	71.3157	-3.0979	0	down
LOC102638331				55.0213	473.609	-3.10563	0	down
Gabra1	NM_010250.5	mmu:14394	Gamma-aminobutyric acid receptor subunit alpha-1	1349.36	12040.2	-3.15751	0	down
Fam131a	NM_133778.2	mmu:78408	Protein FAM131A	401.482	3592.17	-3.16145	0	down
Dusp6	NM_026268.3	mmu:67603	Dual specificity protein phosphatase 6	143.99	1303.45	-3.1783	0	down
Sox9	NM_011448.4	mmu:20682	Sox9 isoform 1	32.6439	298.53	-3.19299	0	down
LOC102637243				11.4287	107.09	-3.22809	0	down
Sgcz	NM_145841.2	mmu:244431	Zeta-sarcoglycan	25.9703	244.624	-3.23563	0	down
Cacnb2	NM_023116.4	mmu:12296	Voltage-dependent L-type calcium channel subunit beta-2	23.5052	222.405	-3.24214	0	down
Kcnip4	NM_030265.3	mmu:80334	Kv channel-interacting protein 4	161.359	1545.25	-3.25949	0	down
Synpo	NM_177340.2	mmu:104027	Synaptopodin	59.2046	587.419	-3.31061	0	down
Gm13306	NM_001199963.1	mmu:100039863	predicted gene 13306	219.285	2195.42	-3.32362	0	down
Itgav	NM_008402.3	mmu:16410	Integrin alpha-V light chain	148.959	1506.83	-3.33853	0	down
Pex5l	NM_021483.3	mmu:58869	PEX5-related protein	176.229	1788.57	-3.34329	0	down
Galnt13	NM_173030.2	mmu:271786	UDP-N-acetyl-alpha-D-galactosamine:polypeptide N-acetylgalactosaminyltransferase 13, isoform CRA_a	145.324	1475.61	-3.34397	0	down
Dkk3	NM_015814.2	mmu:50781	Dickkopf-related protein 3	322.198	3289.35	-3.35178	0	down
Mid1	NM_183151.1	mmu:17318	E3 ubiquitin-protein ligase Midline-1	7.59555	77.7442	-3.35551	0	down
Fam212b	NM_175398.4	mmu:109050	Protein FAM212B	97.7308	1034.05	-3.40335	0	down
Kcnmb4os2	XR_393258.1	mmu:100504412	potassium large conductance calcium-activated channel, subfamily M, beta member 4, opposite strand 2	8.27666	89.4473	-3.43392	0	down
Gca	NM_145523.3	mmu:227960	Grancalcin	130.162	1446.88	-3.47457	0	down
Sntb2	NM_009229.4	mmu:20650	Sntb2 protein	23.524	265.24	-3.4951	0	down
2900009J06Rik	NR_045298.1	mmu:100502745	RIKEN cDNA 2900009J06 gene	8.32959	94.4586	-3.50337	0	down
Myo1e	NM_181072.3	mmu:71602	Unconventional myosin-Ie	6.91142	79.8909	-3.53098	0	down
Alg10b	NM_001033441.3	mmu:380959	Putative Dol-P-Glc:Glc(2)Man(9)GlcNAc(2)-PP-Dol alpha-1,2-glucosyltransferase	7.00704	81.2954	-3.5363	0	down
Rtn4rl2	NM_199223.1	mmu:269295	Reticulon-4 receptor-like 2	21.6774	253.034	-3.54507	0	down
Tesc	NM_021344.3	mmu:57816	Tescalcin variant 1	9.97453	119.234	-3.57941	0	down
Gabrb1	NM_008069.4	mmu:14400	Gamma-aminobutyric acid receptor subunit beta-1	142.056	1720.09	-3.59795	0	down
Grm3	NM_181850.2	mmu:108069	Grm3 protein	47.0322	571.519	-3.60308	0	down
Galnt18	NM_173739.3	mmu:233733	Polypeptide N-acetylgalactosaminyltransferase 18	25.2353	325.132	-3.68751	0	down
Prkcb	NM_008855.2	mmu:18751	Protein kinase C beta type	1469.14	19508.1	-3.73103	0	down
Psd3	NM_177698.4	mmu:234353	PH and SEC7 domain-containing protein 3	367.126	4937.37	-3.7494	0	down
Lrrc8c	NM_133897.2	mmu:100604	Leucine-rich repeat-containing protein 8C	26.0235	351.964	-3.75754	0	down
Pttg1	NM_013917.2	mmu:30939	Securin	179.462	2460.82	-3.77738	0	down
Necab1	NM_178617.4	mmu:69352	N-terminal EF-hand calcium-binding protein 1	92.0323	1267.89	-3.78414	0	down
Nrgn	NM_022029.2	mmu:64011	Neurogranin	666.847	9437.42	-3.82296	0	down
Itpr1	NM_010585.5	mmu:16438	Inositol 1,4,5-trisphosphate receptor type 1	260.408	3788.36	-3.86273	0	down
Hs6st2	NM_015819.3	mmu:50786	Heparan-sulfate 6-O-sulfotransferase 2	89.434	1303.59	-3.86553	0	down
Nos1ap	NM_027528.2	mmu:70729	Uncharacterized protein	292.028	4273.36	-3.87119	0	down
Tgfb2	NM_009367.3	mmu:21808	Transforming growth factor beta-2	11.9946	178.098	-3.89222	0	down
H2-T23	NM_010398.3	mmu:15040	MHC classIb Qa1	33.3734	503.213	-3.9144	0	down
LOC102635069				4.37754	66.4876	-3.9249	0	down
Igfbp4	NM_010517.3	mmu:16010	Insulin-like growth factor-binding protein 4	194.832	2987.01	-3.9384	0	down
Egr4	NM_020596.2	mmu:13656	Putative uncharacterized protein	11.991	185.285	-3.94972	0	down
LOC102638986				6.49335	101.704	-3.96927	0	down
Lrrc4c	NM_178725.5	mmu:241568	Leucine-rich repeat-containing protein 4C	158.448	2549.27	-4.008	0	down
Zfp703	NM_001110508.1	mmu:353310	Zeppo1	37.492	608.008	-4.01944	0	down
Nr4a3	NM_015743.2	mmu:18124	Nr4a3 protein	35.3454	595.629	-4.07482	0	down
Sez6	NM_021286.3	mmu:20370	Seizure protein 6	65.1231	1101.59	-4.08028	0	down
Baiap2	NM_130862.4	mmu:108100	Brain-specific angiogenesis inhibitor 1-associated protein 2	151.931	2570.18	-4.08038	0	down
Bhlhe40	NM_011498.4	mmu:20893	Class E basic helix-loop-helix protein 40	170.712	2980.89	-4.1261	0	down
Cckbr	NM_007627.4	mmu:12426	Gastrin/cholecystokinin type B receptor	29.5062	532.868	-4.17469	0	down
Cdh6	NM_007666.3	mmu:12563	Cadherin-6	59.2973	1143.03	-4.26876	0	down
Ngef	NM_019867.2	mmu:53972	Ephexin-1	46.0955	904.015	-4.29365	0	down
Gm5468	NM_001013791.2	mmu:432939	predicted gene 5468	5.22743	104.298	-4.31847	0	down
Tmem159	NM_145586.1	mmu:233806	Promethin	29.6533	601.928	-4.34333	0	down
Ppp1r37	NM_199149.3	mmu:232947	Protein phosphatase 1 regulatory subunit 37	3.30606	68.415	-4.37113	0	down
St6galnac5	NM_012028.4	mmu:26938	ST6 (Alpha-N-acetyl-neuraminyl-2,3-beta-galactosyl-1, 3)-N-acetylgalactosaminide alpha-2,6-sialyltransferase 5	31.426	656.437	-4.38463	0	down
6430573F11Rik	NM_176952.4	mmu:319582	Protein 6430573F11Rik	17.5359	369.034	-4.39537	0	down
Ryr3	NM_177652.2	mmu:20192	Ryanodine receptor 3	14.5734	309.556	-4.40879	0	down
LOC102640144				24.2258	517.3	-4.41639	0	down
Cdh20	NM_011800.4	mmu:23836	Cadherin-20	6.33049	136.249	-4.42779	0	down
H2-DMa	NM_010386.4	mmu:14998	Class II histocompatibility antigen, M alpha chain	12.4573	269.858	-4.43714	0	down
Cmya5	NM_028225.1	mmu:76469	Cardiomyopathy-associated protein 5	7.96044	172.715	-4.4394	0	down
Lmo7	NM_201529.2	mmu:380928	LIM domain only 7	22.9897	499.286	-4.44081	0	down
Gucy2g	NM_001081076.2	mmu:73707	Guanylate cyclase 2G	12.661	277.595	-4.45452	0	down
Fam84b	NM_207269.1	mmu:399603	Protein Fam84b	36.9766	851.204	-4.52482	0	down
Bcl6	NM_009744.3	mmu:12053	B-cell lymphoma 6 protein homolog	21.9382	506.6	-4.52933	0	down
Cox7a1	NM_009944.3	mmu:12865	Cytochrome c oxidase subunit 7A1, mitochondrial	10.1418	238.791	-4.55736	0	down
Gcnt2	NM_133219.1	mmu:14538	Beta-1,6-N-acetylglucosaminyltransferase B	11.8139	279.261	-4.56305	0	down
Gpd1	NM_010271.2	mmu:14555	Glycerol-3-phosphate dehydrogenase [NAD(+)], cytoplasmic	15.5934	369.421	-4.56626	0	down
Tekt5	NM_001099275.1	mmu:70426	Tektin 5	25.8836	616.443	-4.57386	0	down
Il11ra2	NM_010550.3	mmu:16158	Interleukin-11 receptor subunit alpha-2	39.8739	955.505	-4.58275	0	down
Ptprk	NM_008983.2	mmu:19272	Ptprk protein	5.66412	137.639	-4.6029	0	down
9530080O11Rik	NM_175680.2	mmu:319247	RIKEN cDNA 9530080O11 gene	6.33049	166.309	-4.71541	0	down
9330102E08Rik	NR_077223.1	mmu:330427	RIKEN cDNA 9330102E08 gene	7.45169	210.207	-4.8181	0	down
Zfp831	NM_001099328.1	mmu:100043757	Protein Zfp831	7.64183	215.67	-4.81876	0	down
Cd276	NM_133983.4	mmu:102657	CD276 antigen	3.56662	100.89	-4.82208	0	down
Maob	NM_172778.2	mmu:109731	Amine oxidase [flavin-containing] B	2.95813	87.1078	-4.88005	0	down
5330426P16Rik	NR_028300.1	mmu:68190	Putative uncharacterized protein	2.71162	81.0043	-4.90077	0	down
Tmem163	NM_028135.2	mmu:72160	Transmembrane protein 163	16.6029	532.449	-5.00314	0	down
Extl1	NM_019578.2	mmu:56219	Exostoses (Multiple)-like 1	8.3658	273.965	-5.03334	0	down
Inf2	NM_198411.2	mmu:70435	Inverted formin-2	12.9042	458.658	-5.15151	0	down
Trpc7	NM_012035.2	mmu:26946	Transient receptor potential cation channel subfamily M member 2	2.2186	79.3028	-5.15965	0	down
Sox5	NM_011444.3	mmu:20678	Transcription factor SOX-5	25.6192	955.289	-5.22064	0	down
Ovol2	NM_152947.2	mmu:107586	Putative uncharacterized protein	5.66412	215.275	-5.24819	0	down
Gm21093	XR_390713.1	mmu:100861635	predicted gene, 21093	4.45828	172.119	-5.27077	0	down
Gm3883	XR_390716.1	mmu:100042519	predicted gene 3883	4.45828	175.96	-5.30262	0	down
Slitrk1	NM_199065.2	mmu:76965	SLIT and NTRK-like family, member 1	19.4743	796.672	-5.35434	0	down
Tanc1	NM_198294.2	mmu:66860	Tanc1 protein	7.46643	321.462	-5.42809	0	down
Bcar3	NM_013867.2	mmu:29815	Breast cancer anti-estrogen resistance protein 3	4.8109	216.249	-5.49024	0	down
LOC102639585				1.48609	70.4123	-5.56623	0	down
Rab40b	NM_139147.3	mmu:217371	Rab40b, member RAS oncogene family	5.91626	282.393	-5.57688	0	down
Cd34	NM_133654.3	mmu:12490	Putative uncharacterized protein	18.6583	944.432	-5.66156	0	down
Arhgdib	NM_007486.4	mmu:11857	Rho GDP-dissociation inhibitor 2	8.61934	456.521	-5.72696	0	down
LOC101056144	XR_390712.1	mmu:101056144	protein FAM205A-like	0.891656	49.7197	-5.80119	0	down
LOC102631510				0.891656	52.5713	-5.88164	0	down
Kcnt2	NM_001081027.2	mmu:240776	Protein Kcnt2	15.5729	957.405	-5.94202	0	down
Cdh12	NM_001008420.2	mmu:215654	Cadherin-12	9.61392	606.594	-5.97946	0	down
Stmn1-rs2	Stmn1-rs2		stathmin 1, related sequence 2	8.31331	559.845	-6.07346	0	down
Stard8	NM_199018.2	mmu:236920	StAR-related lipid transfer protein 8	0.912878	66.7567	-6.19235	0	down
A230056P14Rik	NM_001033396.1	mmu:320845	Putative uncharacterized protein	0.986043	72.9421	-6.20896	0	down
Prss12	NM_008939.2	mmu:19142	Neurotrypsin	5.66412	439.32	-6.27728	0	down
Pdgfb	NM_011057.3	mmu:18591	Platelet-derived growth factor subunit B	2.95744	235.629	-6.31602	0	down
Gm2163	XR_390501.1	mmu:100039331	predicted gene 2163	1.48609	119.19	-6.3256	0	down
LOC102632621				4.78196	452.007	-6.5626	0	down
Gdpd5	NM_201352.2	mmu:233552	Glycerophosphodiester phosphodiesterase domain-containing protein 5	1.66592	159.129	-6.57774	0	down
Scn4b	NM_001013390.2	mmu:399548	Sodium channel, type IV, beta	6.12543	724.376	-6.88578	0	down
LOC102635783				0.666367	97.6452	-7.19509	0	down
Spink10	NM_177829.3	mmu:328971	Serine protease inhibitor Kazal-type 10	2.2186	329.4	-7.21405	0	down
Tmem200a	NM_029881.3	mmu:77220	Putative uncharacterized protein	4.16106	649.655	-7.28658	0	down
Ppard	NM_011145.3	mmu:19015	Peroxisome proliferator-activated receptor delta	0.246511	44.7397	-7.50376	0	down
A630081J09Rik	XP_006544074.1	mmu:619309	Protein A630081J09Rik	0.493021	91.6332	-7.53808	0	down
LOC102631690				0.594437	113.365	-7.57523	0	down
Ak4	NM_009647.5	mmu:11639	Adenylate kinase 4, mitochondrial	0.739532	149.476	-7.65908	0	down
Neurl1b	NM_001081656.2	mmu:240055	E3 ubiquitin-protein ligase NEURL1B	0.99955	208.891	-7.70726	0	down
Gm3893	NR_033506.1	mmu:100042539	predicted gene 3893	1.18887	249.855	-7.71535	0	down
Csmd3	NM_001081391.2	mmu:239420	CUB and sushi domain-containing protein 3	3.20464	763.004	-7.89538	0	down
Otx1	NM_011023.3	mmu:18423	Homeobox protein OTX1	0.493021	120.059	-7.92787	0	down
LOC102632868				0.666367	164.113	-7.94416	0	down
4930429B21Rik	NR_027966.1	mmu:67576	Protein 4930429B21Rik	0.630402	155.759	-7.94883	0	down
Gstm6	NM_008184.3	mmu:14867	Glutathione S-transferase Mu 6	0.246511	61.7198	-7.96794	0	down
LOC101056232	XP_006538463.1	mmu:101056232	protein FAM205A-like	0.927621	246.608	-8.05447	0	down
Hsbp1l1	NM_001136181.1	mmu:66255	Heat shock factor-binding protein 1-like protein 1	0.246511	74.3082	-8.23573	0	down
Vipr1	NM_011703.4	mmu:22354	Vasoactive intestinal polypeptide receptor 1	0.333183	107.987	-8.34032	0	down
LOC101056185	XR_390714.1	mmu:101056185	protein FAM205A-like	0.594437	203.179	-8.41701	0	down
Gm21075	XR_406704.1	mmu:100861610	predicted gene, 21075	0.594437	222.236	-8.54635	0	down
Gm5859	XR_390504.1	mmu:545605	predicted pseudogene 5859	0.297219	132.708	-8.80251	0	down
LOC101056225	XR_390711.1	mmu:101056225	protein FAM205A-like	0.297219	133.201	-8.80786	0	down
Herc6	NM_028861.1	mmu:67138	E3 ISG15--protein ligase Herc6	0.333183	160.342	-8.91062	0	down
Ppp1r1b	NM_144828.1	mmu:19049	Protein phosphatase 1 regulatory subunit 1B	0.333183	171.622	-9.0087	0	down
B3gat1	NM_029792.1	mmu:76898	MKIAA4235 protein	1.23255	659.242	-9.06301	0	down
Grp	NM_175012.3	mmu:225642	Gastrin-releasing peptide	0.297219	175.999	-9.20983	0	down
Rasal1	NM_013832.4	mmu:19415	RasGAP-activating-like protein 1	0.543729	382.286	-9.45755	0	down
Ptgs2	NM_011198.3	mmu:19225	Prostaglandin G/H synthase 2	0.246511	176.994	-9.48783	0	down
LOC102632545				0.246511	193.524	-9.61664	0	down
Igfbp5	NM_010518.2	mmu:16011	Insulin-like growth factor-binding protein 5	0.246511	215.477	-9.77167	0	down
Plekha2	NM_031257.3	mmu:83436	Pleckstrin homology domain-containing family A member 2	0.333183	343.036	-10.0078	0	down
Dtl	NM_029766.2	mmu:76843	Denticleless protein homolog	0.333183	438.832	-10.3631	0	down
LOC101056001	XR_389034.1	mmu:101056001	uncharacterized LOC101056001	0.246511	343.424	-10.4441	0	down
Sgpp2	NM_001004173.2	mmu:433323	Sphingosine-1-phosphate phosphatase 2	0.493021	687.202	-10.4449	0	down
Gcnt4	NM_001166065.1	mmu:218476	Beta-1,3-galactosyl-O-glycosyl-glycoprotein beta-1,6-N-acetylglucosaminyltransferase 4	0.246511	384.379	-10.6067	0	down
Kcnip3	NM_019789.3	mmu:56461	Calsenilin isoform 4	0.579694	909.274	-10.6152	0	down
Hs3st2	NM_177575.2	mmu:195646	Heparan sulfate glucosamine 3-O-sulfotransferase 2	0.579694	928.267	-10.645	0	down
Tpd52l1	NM_009413.1	mmu:21987	Tpd52l1 protein	0.246511	420.735	-10.737	0	down
Sorcs1	NM_021377.3	mmu:58178	VPS10 domain-containing receptor SorCS1	0.493021	878.263	-10.7988	0	down
Grm8	NM_008174.2	mmu:14823	Glutamate receptor, metabotropic 8	0.246511	466.577	-10.8862	0	down
Krt12	NM_010661.2	mmu:268482	Keratin, type I cytoskeletal 12	0.333183	655.818	-10.9428	0	down
Tbr1	NM_009322.3	mmu:21375	T-box brain protein 1	0.333183	655.821	-10.9428	0	down
Syt17	NM_138649.1	mmu:110058	Synaptotagmin-17	0.246511	510.27	-11.0154	0	down
Meis2	NM_010825.3	mmu:17536	Homeobox protein Meis2	0.246511	593.126	-11.2325	0	down
Sdk2	NM_172800.2	mmu:237979	Protein sidekick-2	0	409.088	-20	0	down
Foxp2	NM_212435.1	mmu:114142	Forkhead box protein P2	0	355.955	-20	0	down
1700034G24Rik	NR_045396.1	mmu:67325	RIKEN cDNA 1700034G24 gene	0	89.1861	-20	0	down
Neurod2	NM_010895.3	mmu:18013	Neurogenic differentiation factor 2	0	644.835	-20	0	down
Neurod1	NM_010894.2	mmu:18012	Neurod1 protein	0	109.256	-20	0	down
Gm19410	XP_006544394.1	mmu:100502846	predicted gene, 19410	0	800.399	-20	0	down
Hgf	NM_010427.4	mmu:15234	Hepatocyte growth factor	0	68.6227	-20	0	down
Slco4c1	NM_172658.3	mmu:227394	Solute carrier organic anion transporter family member 4C1	0	73.6211	-20	0	down
Anxa4	NM_013471.2	mmu:11746	Annexin A4	0	142.156	-20	0	down
A230065H16Rik	NM_001101503.1	mmu:380787	Protein A230065H16Rik	0	94.4946	-20	0	down
Tcf19	NM_025674.2	mmu:106795	Transcription factor 19-like protein	0	112.784	-20	0	down
LOC102633211				0	97.0287	-20	0	down
4833415N18Rik	XR_396851.1	mmu:73761	RIKEN cDNA 4833415N18 gene	0	439.06	-20	0	down
Hrk	NM_007545.2	mmu:12123	Activator of apoptosis harakiri	0	173.889	-20	0	down
Gm3510	XR_402329.1	mmu:100041781	predicted gene 3510	0	115.381	-20	0	down
Tnfrsf19	NM_013869.5	mmu:29820	Putative uncharacterized protein	0	93.6855	-20	0	down
LOC102635670				0	89.9589	-20	0	down
LOC102635685				0	194.418	-20	0	down
Cd7	NM_009854.2	mmu:12516	T-cell antigen CD7	0	76.579	-20	0	down
Sptssb	NM_133675.3	mmu:66183	Serine palmitoyltransferase small subunit B	0	137.118	-20	0	down
Cda	NM_028176.1	mmu:72269	Cytidine deaminase	0	185.551	-20	0	down
Sstr3	NM_009218.3	mmu:20607	Somatostatin receptor type 3	0	69.5954	-20	0	down
Sstr2	NM_009217.4	mmu:20606	Somatostatin receptor type 2	0	491.384	-20	0	down
Arhgap10	NM_030113.2	mmu:78514	Rho GTPase-activating protein 10	0	84.5846	-20	0	down
Yap1	NM_009534.3	mmu:22601	Yorkie homolog	0	104.859	-20	0	down
Medag	NM_027519.3	mmu:70717	Mesenteric estrogen-dependent adipogenesis protein	0	312.555	-20	0	down
Rspo3	NM_028351.3	mmu:72780	R-spondin-3	0	278.136	-20	0	down
Smad3	NM_016769.4	mmu:17127	Mothers against decapentaplegic homolog 3	0	390.522	-20	0	down
4833412C05Rik	NR_045954.1	mmu:73904	RIKEN cDNA 4833412C05 gene	0	117.615	-20	0	down
LOC102635461				0	66.951	-20	0	down
Scara3	NM_172604.3	mmu:219151	Scavenger receptor class A member 3	0	141.169	-20	0	down
Ddx4	NM_010029.2	mmu:13206	Ddx4 protein	0	98.3488	-20	0	down
Tmem74	NM_175502.3	mmu:239408	Transmembrane protein 74	0	176.636	-20	0	down
Gm17750	XR_395410.1	mmu:553095	predicted gene, 17750	0	71.1396	-20	0	down
Hmgn5	NM_016710.2	mmu:50887	High mobility group nucleosome-binding domain-containing protein 5	0	188.399	-20	0	down
Llgl2	NM_145438.2	mmu:217325	Lethal(2) giant larvae protein homolog 2	0	77.0942	-20	0	down
LOC102635171				0	135.727	-20	0	down
Mgp	NM_008597.3	mmu:17313	Matrix Gla protein	0	460.937	-20	0	down
Fancd2	NM_001033244.3	mmu:211651	Fanconi anemia, complementation group D2	0	88.3567	-20	0	down
Col6a1	NM_009933.4	mmu:12833	Procollagen type VI alpha 1	0	244.087	-20	0	down
Rtn4r	NM_022982.2	mmu:65079	Reticulon-4 receptor	0	290.468	-20	0	down
Hspb3	NM_019960.2	mmu:56534	Heat shock protein beta-3	0	128.005	-20	0	down
1700028P14Rik	NM_026188.2	mmu:67483	Uncharacterized protein C9orf135 homolog	0	92.8525	-20	0	down
Shisa9	NM_028277.2	mmu:72555	Protein shisa-9	0	315.343	-20	0	down
Ndst3	NM_031186.2	mmu:83398	Bifunctional heparan sulfate N-deacetylase/N-sulfotransferase 3	0	620.141	-20	0	down
Ajap1	NM_001099299.1	mmu:230959	Adherens junction-associated protein 1	0	365.075	-20	0	down
Pou3f1	NM_011141.2	mmu:18991	POU domain, class 3, transcription factor 1	0	603.535	-20	0	down
Wfdc18	NM_007969.4	mmu:14038	WAP four-disulfide core domain protein 18	0	220.26	-20	0	down
Adamts3	NM_177872.2	mmu:330119	Adamts3 protein	0	214.337	-20	0	down
Dkkl1	NM_015789.3	mmu:50722	Putative uncharacterized protein	0	507.466	-20	0	down
Serinc2	NM_172702.3	mmu:230779	Serine incorporator 2	0	118.152	-20	0	down
Emx1	NM_010131.2	mmu:13796	Homeobox protein EMX1	0	134.894	-20	0	down
Gm10591	NM_001193668.1	mmu:100504239	predicted gene 10591	0	72.2416	-20	0	down
Cmbl	NM_181588.3	mmu:69574	Carboxymethylenebutenolidase homolog	0	104.453	-20	0	down
Ipcef1	NM_001170802.1	mmu:320495	Interactor protein for cytohesin exchange factors 1	0	770.912	-20	0	down
Itga4	NM_010576.3	mmu:16401	Integrin alpha-4	0	113.64	-20	0	down
2900079G21Rik	NR_015468.1	mmu:620760	RIKEN cDNA 2900079G21 gene	0	102.384	-20	0	down
Bmp3	NM_173404.3	mmu:110075	Bone morphogenetic protein 3	0	316.524	-20	0	down
Prr16	NM_001081224.2	mmu:71373	Proline-rich protein 16	0	93.4454	-20	0	down
Echdc2	NM_026728.4	mmu:52430	Enoyl-CoA hydratase domain-containing protein 2, mitochondrial	0	74.9175	-20	0	down
Gfra2	NM_008115.2	mmu:14586	GDNF family receptor alpha-2	0	779.159	-20	0	down
LOC100861727	XR_401560.1	mmu:100861727	protein FAM205A-like	0	90.9951	-20	0	down
Sftpc	NM_011359.2	mmu:20389	Pulmonary surfactant-associated protein C	0	107.613	-20	0	down
Cdc25c	NM_009860.2	mmu:12532	M-phase inducer phosphatase 3	0	95.0473	-20	0	down
LOC102640573				0	119.417	-20	0	down
LOC102640498				0	193.439	-20	0	down
Mas1	NM_008552.4	mmu:17171	Proto-oncogene Mas	0	454.196	-20	0	down
1700003M07Rik	NR_040647.1	mmu:72225	RIKEN cDNA 1700003M07 gene	0	79.1147	-20	0	down
5930438M14Rik	NR_046158.1	mmu:328324	RIKEN cDNA 5930438M14 gene	0	97.1986	-20	0	down
Spink8	NM_183136.2	mmu:78709	Serine protease inhibitor Kazal-type 8	0	154.29	-20	0	down
9930014A18Rik	NM_177166.2	mmu:320469	RIKEN cDNA 9930014A18 gene	0	90.5439	-20	0	down
Adam18	NM_010084.2	mmu:13524	A disintegrin and metallopeptidase domain 18	0	123.359	-20	0	down
AA388235	NM_001013793.2	mmu:433100	expressed sequence AA388235	0	63.1788	-20	0	down
Asb11	NM_026853.1	mmu:68854	Ankyrin repeat and SOCS box protein 11	0	220.087	-20	0	down
Rbm24	NM_001081425.1	mmu:666794	RNA-binding protein 24	0	353.556	-20	0	down
Zbtb46	NM_028125.3	mmu:72147	Zinc finger and BTB domain-containing protein 46	0	185.839	-20	0	down
Gm2102	XP_006496650.1	mmu:100039210	predicted gene 2102	0	143.804	-20	0	down
Stk32c	NM_021302.3	mmu:57740	Serine/threonine-protein kinase 32C	0	125.516	-20	0	down
Dcdc2a	NM_177577.3	mmu:195208	Doublecortin domain-containing protein 2	0	497.233	-20	0	down
Panct2	XR_398758.1	mmu:329217	pluripotency-associated noncoding transcript 2	0	78.1663	-20	0	down
Grm2	NM_001160353.1	mmu:108068	Metabotropic glutamate receptor 2	0	100.47	-20	0	down
9130024F11Rik	NR_024325.1	mmu:329160	RIKEN cDNA 9130024F11 gene	0	311.066	-20	0	down
Pcdh20	NM_178685.5	mmu:219257	Protocadherin 20	0	156.535	-20	0	down
Pappa2	NM_001085376.2	mmu:23850	Protein Pappa2	0	90.6747	-20	0	down
3110045C21Rik	NR_040438.1	mmu:67303	RIKEN cDNA 3110045C21 gene	0	77.0012	-20	0	down
Kcng1	NM_001081134.1	mmu:241794	Potassium voltage-gated channel subfamily G member 1	0	304.045	-20	0	down
C030004G16Rik	XR_397940.1	mmu:78536	RIKEN cDNA C030004G16 gene	0	60.9072	-20	0	down
Sorcs3	NM_025696.3	mmu:66673	VPS10 domain-containing receptor SorCS3	0	316.996	-20	0	down
LOC102637737				0	70.2849	-20	0	down
Amdhd1	NM_027908.1	mmu:71761	Probable imidazolonepropionase	0	105.246	-20	0	down
Bhlhe22	NM_021560.4	mmu:59058	Class E basic helix-loop-helix protein 22	0	343.51	-20	0	down
Trbc2	Trbc2		T cell receptor beta, constant 2	0	283.265	-20	0	down
Lrriq1	NM_029134.2	mmu:74978	Leucine-rich repeat and IQ domain-containing protein 1	0	170.558	-20	0	down
LOC102637514				0	97.4889	-20	0	down
Syt2	NM_009307.3	mmu:20980	Synaptotagmin-2	0	226.527	-20	0	down
Syt9	NM_021889.4	mmu:60510	Synaptotagmin-9	0	110.561	-20	0	down
Pgam2	NM_018870.3	mmu:56012	Phosphoglycerate mutase 2, isoform CRA_b	0	173.271	-20	0	down
LOC102637464				0	270.521	-20	0	down
Sema3c	NM_013657.5	mmu:20348	Semaphorin-3C	0	568.716	-20	0	down
Mup5	NM_008649.2	mmu:17844	Major urinary protein 5	0	78.5464	-20	0	down
LOC102631898				0	128.319	-20	0	down
LOC102636041				0	207.195	-20	0	down
Htr2c	NM_008312.4	mmu:15560	5-hydroxytryptamine receptor 2C	0	170.121	-20	0	down
Chst8	NM_175140.4	mmu:68947	Carbohydrate sulfotransferase 8	0	314.067	-20	0	down
Slc22a1	NM_009202.5	mmu:20517	Solute carrier family 22 member 1	0	80.1414	-20	0	down
LOC102639499				0	69.7007	-20	0	down
Pbx3	NM_016768.1	mmu:18516	Pre-B-cell leukemia transcription factor 3	0	114.37	-20	0	down
Ccl21a	NM_011124.4	mmu:18829	C-C motif chemokine 21a	0	112.319	-20	0	down
Ccl21b	NM_011335.2	mmu:100042493	C-C motif chemokine 21b	0	71.7485	-20	0	down
LOC102639175				0	123.213	-20	0	down
LOC102637059				0	389.306	-20	0	down
Atp6ap1l	NM_001145879.1	mmu:435376	Protein Atp6ap1l	0	259.254	-20	0	down
Slc24a4	NM_172152.2	mmu:238384	Slc24a4 protein	0	115.803	-20	0	down
LOC102631841				0	86.5347	-20	0	down
Wnt9a	NM_139298.2	mmu:216795	Protein Wnt-9a	0	87.0009	-20	0	down
Frzb	NM_011356.4	mmu:20378	Secreted frizzled-related protein 3	0	150.026	-20	0	down
Hs3st4	NM_001252072.1	mmu:628779	Protein Hs3st4	0	133.967	-20	0	down
Rprm	NM_023396.5	mmu:67874	Protein reprimo	0	76.2143	-20	0	down
Sebox	NM_008759.2	mmu:18292	Homeobox protein SEBOX	0	311.005	-20	0	down
Adamtsl2	NM_029981.1	mmu:77794	ADAMTS-like 2	0	103.061	-20	0	down
Mapk4	NM_172632.2	mmu:225724	Mitogen-activated protein kinase 4	0	76.6064	-20	0	down
Krt80	NM_028770.2	mmu:74127	Keratin, type II cytoskeletal 80	0	145.442	-20	0	down
Gm13304	NM_001193666.1	mmu:100504346	predicted gene 13304	0	69.7472	-20	0	down
Pdlim1	NM_016861.4	mmu:54132	PDZ and LIM domain protein 1	0	796.774	-20	0	down
LOC102633912				0	101.599	-20	0	down
Penk	NM_001002927.2	mmu:18619	Proenkephalin-A	0	387.489	-20	0	down
Rpl34-ps1	NM_001199350.1	mmu:619547	ribosomal protein L34, pseudogene 1	1391.12	15.8695	6.45385	1.11022e-16	up
Dock11	NM_177745.2	mmu:75974	Dedicator of cytokinesis protein 11	339.149	6.41841	5.72356	1.11022e-16	up
Dnajc12	NM_013888.3	mmu:30045	DnaJ homolog subfamily C member 12	1113.01	498.012	1.16021	1.11022e-16	up
Ctnna2	NM_145732.2	mmu:12386	Catenin alpha-2	502.243	1697.76	-1.75717	1.11022e-16	down
Ccdc155	NM_201374.2	mmu:384619	Protein KASH5	15.7526	169.337	-3.42624	1.11022e-16	down
Appl2	NM_145220.2	mmu:216190	DCC-interacting protein 13-beta	147.372	21.7287	2.76179	2.22045e-16	up
Sh3kbp1	NM_021389.5	mmu:58194	SH3 domain-containing kinase-binding protein 1	1171.61	342.762	1.77321	2.22045e-16	up
Dclk1	NM_019978.3	mmu:13175	Dclk1 protein	4709.57	11195.1	-1.2492	2.22045e-16	down
Hivep1	NM_007772.2	mmu:110521	Zinc finger protein 40	202.09	614.6	-1.60465	2.22045e-16	down
Cyb561	NM_007805.4	mmu:13056	Cytochrome b561	312.219	1439.4	-2.20484	2.22045e-16	down
Zdhhc23	NM_001007460.1	mmu:332175	Palmitoyltransferase ZDHHC23	28.8418	481.964	-4.06269	2.22045e-16	down
Lyzl4	NM_026915.2	mmu:69032	Lysozyme-like protein 4	0	69.2605	-20	2.22045e-16	down
Kcng2	NM_001190373.1	mmu:240444	Protein Kcng2	0	67.3597	-20	2.22045e-16	down
Gm21541	NM_001270360.1	mmu:100862177	predicted gene, 21541	0	68.2406	-20	2.22045e-16	down
Timp3	NM_011595.2	mmu:21859	Metalloproteinase inhibitor 3	1764.04	28.7387	5.93974	3.33067e-16	up
Lats2	NM_153382.1	mmu:50523	Serine/threonine-protein kinase LATS2	788.159	51.3547	3.93992	3.33067e-16	up
Shisa4	NM_175259.4	mmu:77552	Protein shisa-4	404.168	1079.72	-1.41763	3.33067e-16	down
Prmt8	NM_201371.2	mmu:381813	Protein arginine N-methyltransferase 8	52.4702	794.095	-3.91974	3.33067e-16	down
Bcl2l11	NM_207681.2	mmu:12125	Bcl-2-like protein 11	262.355	18.5796	3.81973	4.44089e-16	up
Ankmy1	NM_172850.3	mmu:241158	Ankyrin repeat and MYND domain-containing protein 1	363.504	892.077	-1.2952	4.44089e-16	down
Fam131b	NM_029528.5	mmu:76156	Fam131b protein	100.082	324.323	-1.69624	5.55112e-16	down
Prune2	NM_181348.4	mmu:353211	Neuronal protein	710.333	2333.53	-1.71595	5.55112e-16	down
Cnih3	NM_028408.3	mmu:72978	Protein cornichon homolog 3	99.5379	1285.68	-3.69114	5.55112e-16	down
Kcnj4	NM_008427.4	mmu:16520	Inward rectifier potassium channel 4	3.86384	103.119	-4.73813	5.55112e-16	down
Col6a2	NM_146007.2	mmu:12834	Collagen alpha-2(VI) chain	0.333183	30.5064	-6.51665	5.55112e-16	down
Kif18a	NM_139303.1	mmu:228421	Kif18a protein	0	68.2505	-20	5.55112e-16	down
Lphn3	NM_198702.2	mmu:319387	Latrophilin-3	4548.58	1699.08	1.42066	6.66134e-16	up
Ctxn2	NM_001162934.1	mmu:381418	Cortexin-2	1480.77	438.843	1.75457	7.77156e-16	up
Gm10601	Gm10601		predicted pseudogene 10601	0.297219	27.7899	-6.54689	7.77156e-16	down
Gm4024	XP_006543111.1	mmu:100042773	predicted pseudogene 4024	198.278	58.6773	1.75665	8.88178e-16	up
Grip1	NM_133442.2	mmu:74053	Nuclear receptor coactivator 2	1056.33	97.7298	3.43412	9.99201e-16	up
LOC101055754	XR_168519.1	mmu:101055754	uncharacterized LOC101055754	305.646	33.2687	3.19962	9.99201e-16	up
ATP8	V00711	mmu:17706	ATP synthase protein 8	3036.79	7139.3	-1.23324	9.99201e-16	down
4930555G01Rik	NM_175393.4	mmu:108978	Protein 4930555G01Rik	181.437	4.5313	5.3234	1.11022e-15	up
Rasgrp2	NM_011242.2	mmu:19395	RAS guanyl-releasing protein 2	719.405	135.239	2.41129	1.11022e-15	up
Gsg1l	NM_001101488.1	mmu:269994	Germ cell-specific gene 1-like protein	0	66.1624	-20	1.11022e-15	down
Pgap1	NM_175508.2	mmu:241062	Putative uncharacterized protein	631.899	218.326	1.53321	1.22125e-15	up
Gm3526	Gm3526		predicted gene 3526	52.0446	6.22658	3.06324	1.33227e-15	up
Sphkap	NM_172430.3	mmu:77629	A-kinase anchor protein SPHKAP	274.012	1599.47	-2.54529	1.44329e-15	down
LOC102636498				47.364	3.95754	3.58112	1.55431e-15	up
Synj2	NM_011523.2	mmu:20975	Synaptojanin-2	92.5297	628.502	-2.76393	1.55431e-15	down
Hyls1	NM_029762.1	mmu:76832	Hydrolethalus syndrome protein 1 homolog	140.089	16.3602	3.09809	1.88738e-15	up
Gm10600	Gm10600		predicted gene 10600	1.18887	119.467	-6.65087	2.10942e-15	down
Cox6b2	NM_183406.2	mmu:333182	Cytochrome c oxidase subunit VIb polypeptide 2	44.3417	0.989385	5.48599	2.33147e-15	up
Nckap1	NM_016965.2	mmu:50884	Nckap1 protein	2199.95	6370.47	-1.53393	2.66454e-15	down
Klhl23	NM_177784.4	mmu:277396	Kelch-like protein 23	107.224	654.925	-2.6107	2.88658e-15	down
Nlgn1	NM_138666.3	mmu:192167	Neuroligin-1	612.548	2133.37	-1.80024	2.9976e-15	down
Zfp120	NM_181267.2	mmu:104348	Zinc finger protein 120	95.4467	270.601	-1.5034	3.66374e-15	down
D130043K22Rik	NM_001081051.1	mmu:210108	Protein D130043K22Rik	81.8138	382.677	-2.22571	3.77476e-15	down
Acad11	NM_175324.3	mmu:102632	Acyl-CoA dehydrogenase family member 11	8.01554	184.395	-4.52386	3.77476e-15	down
Kcns3	NM_173417.3	mmu:238076	Putative uncharacterized protein	975.38	53.2562	4.19494	3.88578e-15	up
Gm12261	OTTMUSG00000005793		high mobility group box 1-like pseudogene	3.42098	38.5659	-3.49484	3.9968e-15	down
Hsdl2	NM_024255.3	mmu:72479	Hydroxysteroid dehydrogenase-like protein 2	416.793	156.069	1.41715	4.21885e-15	up
Bend5	NM_026279.3	mmu:67621	BEN domain-containing protein 5	76.648	338.341	-2.14216	4.21885e-15	down
Rin1	NM_145495.2	mmu:225870	Ras and Rab interactor 1	2.616	345.199	-7.04393	4.32987e-15	down
Daam2	NM_001008231.2	mmu:76441	Disheveled-associated activator of morphogenesis 2	246.574	17.1848	3.84282	4.88498e-15	up
Tmem150c	NM_182841.1	mmu:231503	Transmembrane protein 150C	110.318	346.625	-1.65171	4.996e-15	down
Gm6576	UPI00027471C6		Uncharacterized protein	44.4388	3.01158	3.88323	5.10703e-15	up
Nrxn3	NM_172544.3	mmu:18191	Neurexin-3	12633.9	5057.34	1.32084	5.10703e-15	up
Rhobtb2	NM_153514.5	mmu:246710	Putative uncharacterized protein	111.783	373.921	-1.74204	5.21805e-15	down
Myl12a	NM_026064.2	mmu:67268	Protein Myl12a	2248.58	368.663	2.60864	5.32907e-15	up
Dlx5	NM_198854.2	mmu:13395	Homeobox protein DLX-5	846.469	0.494693	10.7407	6.32827e-15	up
Crls1	NM_025646.3	mmu:66586	Cardiolipin synthase	155.434	474.889	-1.61129	7.21645e-15	down
LOC102637387				0	58.5939	-20	7.54952e-15	down
Rims3	NM_182929.2	mmu:242662	Regulating synaptic membrane exocytosis 3	1352.22	299.244	2.17593	7.88258e-15	up
Gls	NM_001113383.1	mmu:14660	Glutaminase kidney isoform, mitochondrial	1425.68	4026.54	-1.4979	7.88258e-15	down
Gm10154	Gm10154	mmu:100040611	ribosomal protein L34 pseudogene	519.771	6.38346	6.34739	8.21565e-15	up
Eef1e1	NM_025380.2	mmu:66143	Eukaryotic translation elongation factor 1 epsilon 1	4331.33	1280.27	1.75836	8.54872e-15	up
Tcf4	NM_013685.2	mmu:21413	Transcription factor 7-like 2	10969.1	3769.89	1.54085	9.32587e-15	up
Gm3696	NM_001024712.2	mmu:100042149	Alpha5-takusan	459.105	85.1105	2.43141	1.0103e-14	up
Gm4924	XR_393078.1	mmu:237412	Inhibitor of four 1	235.105	48.7692	2.26926	1.02141e-14	up
2610203C20Rik	NM_001033153.1	mmu:100042464	Putative uncharacterized protein	914.364	40.3206	4.50318	1.04361e-14	up
LOC102632404				44.3469	5.17595	3.09894	1.05471e-14	up
Lix1	NM_025681.2	mmu:66643	Putative uncharacterized protein	92.6076	813.059	-3.13416	1.09912e-14	down
Shisa6	NM_001034874.3	mmu:380702	Protein shisa-6 homolog	1141.09	88.441	3.68955	1.19904e-14	up
Bcl2	NM_177410.2	mmu:12043	Apoptosis regulator Bcl-2	50.4751	161.43	-1.67726	1.19904e-14	down
Tpst2	NM_009419.3	mmu:22022	Protein-tyrosine sulfotransferase 2	16.0118	157.926	-3.30204	1.22125e-14	down
LOC102638475				0	66.0311	-20	1.25455e-14	down
Trmt5	NM_029580.3	mmu:76357	tRNA (guanine(37)-N1)-methyltransferase	516.197	224.978	1.19814	1.36557e-14	up
Kcnv1	NM_026200.3	mmu:67498	Potassium voltage-gated channel subfamily V member 1	19.3192	840.876	-5.44379	1.37668e-14	down
Creb3	NM_013497.3	mmu:12913	Cyclic AMP-responsive element-binding protein 3	3189.87	1277.16	1.32056	1.38778e-14	up
Csmd2	NM_001281955.1	mmu:329942	Putative uncharacterized protein	3.91153	233.823	-5.90154	1.55431e-14	down
Tmem209	NM_178625.3	mmu:72649	Transmembrane protein 209	107.136	301.743	-1.49388	1.56541e-14	down
LOC102635184				0	59.0436	-20	1.79856e-14	down
Rps2-ps10	Rps2-ps10		ribosomal protein S2, pseudogene 10	582.266	36.4527	3.99758	2.0095e-14	up
Sema7a	NM_011352.2	mmu:20361	Semaphorin-7A	88.9392	274.7	-1.62697	2.08722e-14	down
Ddn	NM_001013741.1	mmu:13199	Dendrin	87.8698	954.308	-3.44101	2.29816e-14	down
C730002L08Rik	NR_045778.1	mmu:320155	RIKEN cDNA C730002L08 gene	0.666367	431.034	-9.33727	2.30926e-14	down
Slc39a6	NM_139143.3	mmu:106957	Zinc transporter ZIP6	1161.23	256.648	2.17779	2.60902e-14	up
Mrap2	NM_001177731.1	mmu:244958	Melanocortin-2 receptor aCCessory protein 2	1276.72	43.5989	4.87201	2.73115e-14	up
Unc119b	NM_175352.4	mmu:106840	Protein unc-119 homolog B	3.81258	103.998	-4.76965	2.79776e-14	down
Eif2ak2	NM_011163.4	mmu:19106	Interferon-induced, double-stranded RNA-activated protein kinase	120.189	15.8283	2.92472	2.88658e-14	up
Diras2	NM_001024474.2	mmu:68203	Putative uncharacterized protein	358.074	2662.45	-2.89442	2.91989e-14	down
Kdm3b	NM_029518.1	mmu:277250	Lysine-specific demethylase 3B	39.2122	199.588	-2.34765	3.10862e-14	down
Asap1	NM_010026.3	mmu:13196	Arf-GAP with SH3 domain, ANK repeat and PH domain-containing protein 1	773.556	1887.26	-1.28671	3.36398e-14	down
Tdo2	NM_019911.2	mmu:56720	Putative tryptophan 2,3-dioxygenase variant2	0.579694	147.297	-7.98922	3.61933e-14	down
AW209491	NM_134067.4	mmu:105351	UPF0415 protein C7orf25 homolog	1635.87	792.869	1.0449	3.67484e-14	up
Anks1b	NM_181398.3	mmu:77531	Ankyrin repeat and sterile alpha motif domain-containing protein 1B	1853.63	3931.05	-1.08456	3.93019e-14	down
Pcp4l1	NM_025557.1	mmu:66425	Purkinje cell protein 4-like protein 1	2819.38	115.032	4.61527	4.05231e-14	up
Tbc1d31	NM_199300.1	mmu:210544	TBC1 domain family member 31	328.721	29.9912	3.45425	4.21885e-14	up
Dnah7c	XP_006543635.1	mmu:100101919	Protein Dnah7c	4.33138	50.1041	-3.53203	4.32987e-14	down
4930447C04Rik	NM_029444.2	mmu:75801	Six6os1 protein	103.283	610.496	-2.56338	4.72955e-14	down
Gm6969	Gm6969	mmu:629383	cytochrome c oxidase subunit VIIa polypeptide 2-like pseudogene	1831.11	432.796	2.08096	4.78506e-14	up
H2-T24	NM_008207.3	mmu:15042	Protein H2-T24	0.99955	89.3174	-6.48152	5.35127e-14	down
Edil3	NM_010103.4	mmu:13612	EGF-like repeat and discoidin I-like domain-containing protein 3	320.946	2542.64	-2.98592	5.52891e-14	down
Filip1	NM_001081243.1	mmu:70598	Filamin-A-interacting protein 1	406.112	9.02073	5.49249	5.68434e-14	up
Arhgef2	NM_008487.3	mmu:16800	Rho guanine nucleotide exchange factor 2	299.583	679.214	-1.18091	5.79536e-14	down
Kcnmb4	NM_021452.1	mmu:58802	Calcium-activated potassium channel subunit beta-4	67.8887	441.651	-2.70166	5.83977e-14	down
Tfcp2	NM_033476.2	mmu:21422	Putative uncharacterized protein	249.842	117	1.09451	5.85088e-14	up
Gm13394	OTTMUSG00000011820		glyceraldehyde-3-phosphate dehydrogenase pseudogene	12889.4	2904.86	2.14965	6.03961e-14	up
Gm6404	XP_892698.2	mmu:623174	predicted gene 6404	124.76	2.49595	5.64342	6.20615e-14	up
Galnt16	NM_001081421.1	mmu:108760	MKIAA1130 protein	283.578	1046.58	-1.88386	6.4504e-14	down
Fntb	NM_145927.2	mmu:110606	Protein farnesyltransferase subunit beta	351.596	107.685	1.7071	6.9833e-14	up
LOC102640408				1.47906	31.4058	-4.40827	7.26086e-14	down
Rfwd2	NM_011931.3	mmu:26374	Ring finger and WD repeat domain 2	323.742	770.845	-1.2516	7.58282e-14	down
Plxdc1	NM_028199.3	mmu:72324	Plexin domain-containing protein 1	0.493021	187.932	-8.57434	7.91589e-14	down
LOC102637856				230.276	694.733	-1.5931	8.50431e-14	down
Fkbp1a	NM_008019.2	mmu:14225	Peptidyl-prolyl cis-trans isomerase FKBP1A	5473.49	11679.3	-1.09343	9.81437e-14	down
Acvr1c	NM_001111030.1	mmu:269275	Activin receptor type-1C	0.333183	426.464	-10.3219	9.9809e-14	down
Prkce	NM_011104.3	mmu:18754	Protein kinase C epsilon type	2409.36	6449.2	-1.42047	1.05027e-13	down
Myo5b	NM_201600.2	mmu:17919	Unconventional myosin-Vb	11.8213	135.545	-3.51932	1.05582e-13	down
Gm18860	Gm18860		CCR4-NOT transcription complex, subunit 8 pseudogene	83.6869	8.52379	3.29543	1.06137e-13	up
Car12	NM_178396.4	mmu:76459	Carbonic anhydrase 12	0.246511	86.4883	-8.45471	1.11799e-13	down
Ramp1	NM_178401.3	mmu:51801	Receptor activity-modifying protein 1	64.8531	754.751	-3.54075	1.25344e-13	down
2010300C02Rik	NM_028096.1	mmu:72097	Protein 2010300C02Rik	118.57	640.511	-2.43349	1.25455e-13	down
Slc1a2	NM_011393.2	mmu:20511	Solute carrier family 1 (Glial high affinity glutamate transporter), member 2, isoform CRA_b	305.57	2515.41	-3.04122	1.2812e-13	down
LOC102637736				40.074	3.03719	3.72186	1.31228e-13	up
Gm12906	OTTMUSG00000009006		translocase of outer mitochondrial membrane 22 pseudogene	124.687	36.4481	1.77439	1.35558e-13	up
Micu3	NM_030110.1	mmu:78506	Efha2 protein	3337.98	7980.33	-1.25747	1.36002e-13	down
Rbms3	NM_178660.4	mmu:207181	Rbms3 protein	2694.43	102.453	4.71694	1.40221e-13	up
LOC102634039				158.632	4.70756	5.07456	1.59428e-13	up
Gm3375	Gm3375		proteasome subunit beta type 5 precursor (proteasome epsilon chain) (Macropain epsilon chain) (multicatalytic endopeptidase complex epsilon chain) (proteasome subunit X) (proteasome chain 6)	1869.55	307.404	2.60448	1.64868e-13	up
Tpm1	NM_024427.4	mmu:22003	Tpm1 protein	988.003	2774.39	-1.48958	1.70308e-13	down
Serpine2	NM_009255.4	mmu:20720	Glia-derived nexin	225.807	2814.61	-3.63977	1.77525e-13	down
LOC102632388				18.26	213.266	-3.5459	1.79745e-13	down
Nhsl1	NM_173390.3	mmu:215819	NHS-like protein 1	22.903	158.573	-2.79154	1.9984e-13	down
Fhl2	NM_010212.3	mmu:14200	Four and a half LIM domains protein 2	78.6026	1059	-3.75199	2.00173e-13	down
Gm6724	NM_001195766.1	mmu:100503331	high mobility group nucleosomal binding domain 2 pseudogene	129.394	15.8982	3.02483	2.13163e-13	up
Csk	NM_007783.2	mmu:12988	Tyrosine-protein kinase CSK	274.558	46.6855	2.55607	2.1394e-13	up
Stx3	NM_152220.2	mmu:20908	Putative uncharacterized protein	69.7501	259.77	-1.89697	2.21045e-13	down
5033417F24Rik	XR_398750.1	mmu:75995	RIKEN cDNA 5033417F24 gene	147.153	32.3003	2.1877	2.25375e-13	up
Gaa	NM_008064.3	mmu:14387	Lysosomal alpha-glucosidase	2983.8	956.657	1.64108	2.30593e-13	up
Psrc1	NM_019976.3	mmu:56742	Proline/serine-rich coiled-coil protein 1	0	74.3329	-20	2.59903e-13	down
Clcn2	NM_009900.2	mmu:12724	Chloride channel protein 2	81.3868	418.724	-2.36313	2.62124e-13	down
Rgs14	NM_016758.3	mmu:51791	Regulator of G-protein-signaling 14	11.8887	195.199	-4.03728	2.639e-13	down
Mylip	NM_153789.3	mmu:218203	Putative uncharacterized protein	0.333183	346.141	-10.0208	2.73226e-13	down
Fkbp9	NM_012056.2	mmu:27055	Peptidyl-prolyl cis-trans isomerase FKBP9	5.66975	102.085	-4.17034	2.78222e-13	down
Rab8b	NM_173413.3	mmu:235442	Ras-related protein Rab-8B	237.607	1016.08	-2.09636	3.03202e-13	down
Arl4c	NM_177305.4	mmu:320982	ADP-ribosylation factor-like protein 4C	1045.81	213.472	2.2925	3.5294e-13	up
Map3k5	NM_008580.4	mmu:26408	Mitogen-activated protein kinase kinase kinase 5	176.802	363.886	-1.04135	4.06564e-13	down
LOC102638219				0.246511	187.037	-9.56745	4.18998e-13	down
Gm20878	NM_001270431.1	mmu:100041579	predicted gene, 20878	8.89053	67.5857	-2.92638	4.65961e-13	down
Lrrc20	NM_153542.1	mmu:216011	Leucine-rich repeat-containing protein 20	35.8658	188.658	-2.3951	4.865e-13	down
Zfp33b	NM_027142.1	mmu:69623	zinc finger protein 33B	0	59.0813	-20	5.14255e-13	down
Wdfy1	NM_027057.3	mmu:69368	Protein Wdfy1	1188.52	193.053	2.6221	5.86198e-13	up
Sptb	NM_013675.3	mmu:20741	Spectrin beta 1	645.175	108.796	2.56807	6.114e-13	up
Gm7658	Gm7658		eukaryotic translation initiation factor 3, subunit M pseudogene	276.536	46.3347	2.5773	6.12954e-13	up
Stk39	NM_016866.2	mmu:53416	Serine/threonine kinase 39, STE20/SPS1 homolog (Yeast)	457.419	1573.84	-1.7827	6.66134e-13	down
LOC102639597				0.297219	38.773	-7.02738	6.9611e-13	down
Etohi1	NM_001177400.1	mmu:626848	Protein Etohi1	322.439	775.608	-1.2663	6.98441e-13	down
Mcm2	NM_008564.2	mmu:17216	DNA replication licensing factor MCM2	0	65.2242	-20	7.8848e-13	down
Slitrk2	NM_198863.2	mmu:245450	Slitrk2 protein	44.8807	299.85	-2.74007	7.97029e-13	down
TrnS1	TrnS1	mmu:17742	tRNA	1562.68	3136.35	-1.00506	8.25118e-13	down
A930017M01Rik	NR_033609.2	mmu:239410	Smg-5 homolog, nonsense mediated mRNA decay factor pseudogene	270.047	43.8891	2.62128	8.37108e-13	up
Dock3	NM_153413.2	mmu:208869	Dedicator of cytokinesis protein 3	915.36	1857.62	-1.02104	8.5143e-13	down
Rimbp2	NM_001081388.1	mmu:231760	RIMS-binding protein 2	186.407	627.291	-1.75068	9.04388e-13	down
Ptpn22	NM_008979.2	mmu:19260	Tyrosine-protein phosphatase non-receptor type 22	63.4613	0	20	9.166e-13	up
Mrpl55	NM_026035.2	mmu:67212	39S ribosomal protein L55, mitochondrial	627.843	1684.82	-1.42412	9.1871e-13	down
Ryr1	NM_009109.2	mmu:20190	Ryanodine receptor 1	0.246511	115.419	-8.87102	1.02895e-12	down
Slc20a1	NM_015747.2	mmu:20515	Sodium-dependent phosphate transporter 1	680.817	1598.77	-1.23162	1.04139e-12	down
Psg16	NM_007676.4	mmu:26436	Pregnancy-specific glycoprotein	9.0851	55.142	-2.60158	1.09257e-12	down
Wnt7b	NM_009528.3	mmu:22422	Protein Wnt-7b	4.16106	104.505	-4.65047	1.109e-12	down
Rpf1	NM_027371.3	mmu:70285	Ribosome production factor 1	307.903	62.0604	2.31073	1.17861e-12	up
A730056A06Rik	NR_040324.1	mmu:319783	RIKEN cDNA A730056A06 gene	0	59.6879	-20	1.24167e-12	down
Akap13	NM_029332.1	mmu:75547	Protein Akap13	751.607	257.438	1.54575	1.32372e-12	up
Kctd8	NM_175519.5	mmu:243043	BTB/POZ domain-containing protein KCTD8	648.748	207.506	1.6445	1.40488e-12	up
Scube1	NM_022723.3	mmu:64706	Signal peptide, CUB and EGF-like domain-containing protein 1	0.594437	242.122	-8.66999	1.43552e-12	down
2810011L19Rik	NR_045047.1	mmu:69952	RIKEN cDNA 2810011L19 gene	524.931	8.40978	5.96392	1.48359e-12	up
Nlk	NM_008702.3	mmu:18099	Serine/threonine-protein kinase NLK	984.258	2256.9	-1.19723	1.4887e-12	down
Ift46	NM_023831.3	mmu:76568	Intraflagellar transport protein 46 homolog	1813.79	575.182	1.65691	1.56664e-12	up
Fry	NM_178781.2	mmu:320365	Protein furry homolog	1067.47	3147.35	-1.55995	1.62581e-12	down
Nhp2	NM_026631.3	mmu:52530	H/ACA ribonucleoprotein complex subunit 2	765.027	2046.4	-1.4195	1.66878e-12	down
Herc3	NM_028705.3	mmu:73998	Protein Herc3	1126.93	2883.25	-1.35529	1.70608e-12	down
Rgma	NM_177740.5	mmu:244058	Repulsive guidance molecule A	1.12342	85.8122	-6.25521	1.77458e-12	down
Alcam	NM_009655.2	mmu:11658	CD166 antigen	929.845	1910.92	-1.03921	1.78857e-12	down
Snn	NM_009223.3	mmu:20621	Stannin	200.677	990.21	-2.30286	2.16371e-12	down
Gm3012	XR_383063.1	mmu:100040870	predicted gene 3012	43.4823	1.01032	5.42754	2.20723e-12	up
Dclk3	NM_172928.5	mmu:245038	Serine/threonine-protein kinase DCLK3	0	56.3736	-20	2.24065e-12	down
Spock3	NM_023689.3	mmu:72902	Putative uncharacterized protein	8343.59	303.115	4.78273	2.2935e-12	up
Car4	NM_007607.2	mmu:12351	Carbonic anhydrase 4	710.531	3.46285	7.6808	2.30771e-12	up
Rps2-ps13	Rps2-ps13		ribosomal protein S2, pseudogene 13	367.843	27.4211	3.74573	2.4083e-12	up
Arrb1	NM_178220.3	mmu:109689	Beta-arrestin-1	774.91	387.44	1.00006	2.51421e-12	up
Tmem39b	NM_199305.1	mmu:230770	Transmembrane protein 39B	285.422	130.089	1.13359	2.55285e-12	up
Gm12429	NM_001277167.1	mmu:433698	predicted gene 12429	7.34904	58.9589	-3.00408	2.56084e-12	down
Cxxc5	NM_133687.2	mmu:67393	CXXC-type zinc finger protein 5	185.441	767.366	-2.04896	2.70517e-12	down
Plxdc2	NM_026162.5	mmu:67448	Plexin domain-containing protein 2	16.5725	182.178	-3.45848	2.72404e-12	down
Dyrk2	NM_001014390.2	mmu:69181	Dual specificity tyrosine-phosphorylation-regulated kinase 2	311.837	796.428	-1.35275	2.76767e-12	down
Trpc3	NM_019510.2	mmu:22065	Transient receptor potential cation channel, subfamily C, member 3	46.1407	213.997	-2.21348	2.80709e-12	down
Zbtb20	NM_181058.1	mmu:56490	Zinc finger and BTB domain-containing protein 20	982.725	36.6542	4.74474	2.84639e-12	up
Gm12226	NM_001099322.2		oxidative stress responsive 1 pseudogene	424.09	161.475	1.39306	3.2172e-12	up
Lgalsl	NM_173752.4	mmu:216551	Galectin-related protein	401.061	924.269	-1.20449	3.48344e-12	down
Elavl2	NM_207686.1	mmu:15569	ELAV-like protein 2	4898.17	1914.63	1.35518	3.51885e-12	up
Gmeb1	NM_020273.2	mmu:56809	Putative uncharacterized protein	123.725	318.115	-1.36241	3.64142e-12	down
Tuba1c	NM_009448.4	mmu:22146	Tubulin alpha-1C chain	8290.92	4044.62	1.03553	3.69627e-12	up
Pvrl2	NM_008990.3	mmu:19294	Poliovirus receptor-related protein 2	58.7111	2.35378	4.64058	3.95772e-12	up
Hecw1	NM_178809.1	mmu:94253	E3 ubiquitin-protein ligase HECW1	767.187	1568.15	-1.03141	4.00768e-12	down
Sptbn2	NM_021287.1	mmu:20743	Beta III spectrin	575.91	1493.23	-1.37452	4.21074e-12	down
Efnb2	NM_010111.5	mmu:13642	Ephrin-B2	291.511	994.286	-1.77011	4.36462e-12	down
Tram1	NM_028173.4	mmu:72265	Putative uncharacterized protein	210.184	587.82	-1.48372	4.578e-12	down
Uimc1	NM_011307.2	mmu:20184	BRCA1-A complex subunit RAP80	353.322	149.283	1.24294	4.67137e-12	up
LOC102634073				0	66.8804	-20	4.68914e-12	down
Gm13298	NM_001085530.1	mmu:545611	Protein FAM205A	10.7983	91.5504	-3.08377	5.06162e-12	down
Gm18406	Gm18406		REV1 homolog pseudogene	0.99955	56.0917	-5.81037	5.33862e-12	down
Zc2hc1a	NM_173181.3	mmu:67306	Zinc finger C2HC domain-containing protein 1A	633.216	2603.58	-2.03973	5.42977e-12	down
Zyg11b	NM_001033634.3	mmu:414872	Protein zyg-11 homolog B	1251.44	3126.15	-1.32079	5.62705e-12	down
Rps2-ps8	Rps2-ps8		ribosomal protein S2, pseudogene 8	98.8427	13.0551	2.92052	5.83777e-12	up
Alg13	NM_026247.3	mmu:67574	Putative bifunctional UDP-N-acetylglucosamine transferase and deubiquitinase ALG13	25.8717	168.968	-2.7073	5.96423e-12	down
Gm7859	Gm7859		NFU1 iron-sulfur cluster scaffold homolog pseudogene	134.024	7.03348	4.25211	6.24911e-12	up
Trak2	NM_172406.3	mmu:70827	Protein Trak2	296.827	827.45	-1.47905	6.4978e-12	down
Zfp414	NM_026712.3	mmu:328801	Zinc finger protein 414	1005.49	369.505	1.44423	6.5935e-12	up
Zfp202	NM_030713.2	mmu:80902	Protein Zfp202	6.99408	48.6247	-2.79748	6.66656e-12	down
Btnl7-ps	NM_001081663.1	mmu:195349	butyrophilin-like 7, pseudogene	14.188	62.181	-2.13181	6.75138e-12	down
Trem2	NM_031254.3	mmu:83433	Putative uncharacterized protein	77.9446	0	20	6.92812e-12	up
Gm3500	NM_001256886.1	mmu:100041678	predicted gene 3500	270.764	21.5026	3.65445	6.95011e-12	up
Ptpn3	NM_011207.2	mmu:545622	Tyrosine-protein phosphatase non-receptor type 3	52.9763	535.317	-3.33698	6.98219e-12	down
Cdk18	NM_008795.2	mmu:18557	Cyclin-dependent kinase 18	17.6078	178.573	-3.34222	7.30105e-12	down
Sh3bgrl	NM_019989.2	mmu:56726	SH3 domain-binding glutamic acid-rich-like protein	259.573	2260.9	-3.12268	7.31082e-12	down
Fam173b	NM_026546.3	mmu:68073	Protein FAM173B	245.873	110.373	1.15552	7.49767e-12	up
Itfg2	NM_133927.1	mmu:101142	Putative uncharacterized protein	510.491	179.335	1.50923	7.91167e-12	up
Syt7	NM_173068.2	mmu:54525	Synaptotagmin-7	302.067	1268.83	-2.07056	8.01414e-12	down
Tbkbp1	NM_198100.2	mmu:73174	TANK-binding kinase 1-binding protein 1	17.9688	81.0667	-2.17361	8.07021e-12	down
LOC102638372				36.528	190.875	-2.38555	8.08198e-12	down
Fam101b	NM_029658.1	mmu:76566	Protein FAM101B	0	62.6516	-20	8.1688e-12	down
Tmem181c-ps	NR_028305.2	mmu:100040525	transmembrane protein 181C, pseudogene	51.1822	217.387	-2.08655	8.55926e-12	down
Afap1	NM_027373.2	mmu:70292	Actin filament-associated protein 1	940.538	222.275	2.08114	8.68261e-12	up
Cdh4	NM_009867.2	mmu:12561	Cadherin-4	325.68	59.5214	2.45198	1.001e-11	up
Shroom3	NM_015756.2	mmu:27428	Shroom3 protein	0	66.7956	-20	1.07732e-11	down
Pdxk	NM_172134.2	mmu:216134	Pyridoxal kinase	1881.72	541.253	1.79767	1.09646e-11	up
Ppp2r5a	NM_144880.4	mmu:226849	Putative uncharacterized protein	85.0882	735.077	-3.11086	1.16143e-11	down
Ikbip	NM_027078.2	mmu:67454	Inhibitor of nuclear factor kappa-B kinase-interacting protein	216.572	19.5077	3.47273	1.16768e-11	up
Vav2	NM_009500.1	mmu:22325	Guanine nucleotide exchange factor VAV2	376.987	25.2487	3.90023	1.16812e-11	up
Gm3226	Gm3226		tubulin, alpha 1B pseudogene	2836.74	1400.34	1.01846	1.21293e-11	up
Fam49a	NM_029758.4	mmu:76820	Protein FAM49A	1641.7	3803.39	-1.21209	1.21837e-11	down
Rasgef1b	NM_181318.4	mmu:320292	Ras-GEF domain-containing family member 1B	48.1919	279.929	-2.5382	1.37909e-11	down
Traip	NM_011634.3	mmu:22036	TRAF-interacting protein	0.246511	102.603	-8.7012	1.46879e-11	down
Mapk3	NM_011952.2	mmu:26417	Mitogen-activated protein kinase 3	1260.11	484.356	1.37941	1.48486e-11	up
Zfp280c	NM_153532.3	mmu:208968	Zinc finger protein 280C	124.838	306.028	-1.29361	1.50077e-11	down
Ccdc85a	NM_181577.4	mmu:216613	Coiled-coil domain-containing protein 85A	213.225	1000.82	-2.23074	1.60093e-11	down
Prkab2	NM_182997.2	mmu:108097	5'-AMP-activated protein kinase subunit beta-2	163.857	671.368	-2.03466	1.65815e-11	down
Magel2	NM_013779.2	mmu:27385	MAGE-like protein 2	74.5507	0	20	1.77718e-11	up
Fam161a	NM_028672.2	mmu:73873	Protein FAM161A	0	62.621	-20	1.88307e-11	down
Znfx1	NM_001033196.2	mmu:98999	NFX1-type zinc finger-containing protein 1	76.5627	367.447	-2.26282	1.88521e-11	down
Camk2b	NM_007595.5	mmu:12323	Calcium/calmodulin-dependent protein kinase type II subunit beta	1605.95	3469.04	-1.11111	1.88651e-11	down
Bcl9	NM_029933.4	mmu:77578	B-cell CLL/lymphoma 9 protein	444.39	187.348	1.24611	1.93059e-11	up
Frmd5	NM_172673.3	mmu:228564	FERM domain-containing protein 5	743.994	203.6	1.86955	1.96131e-11	up
L3hypdh	NM_026038.2	mmu:67217	Trans-L-3-hydroxyproline dehydratase	199.413	10.6897	4.22146	1.98824e-11	up
Ddx25	NM_013932.4	mmu:30959	ATP-dependent RNA helicase DDX25	1803.91	673.008	1.42244	2.03656e-11	up
Sulf2	NM_028072.5	mmu:72043	MKIAA1247 protein	404.022	1232.2	-1.60873	2.06412e-11	down
Psmc3ip	NM_008949.3	mmu:19183	GT198a	618	53.2593	3.5365	2.14451e-11	up
Dbndd1	NM_028146.4	mmu:72185	Dysbindin domain-containing protein 1	346.224	36.5628	3.24326	2.20355e-11	up
Srfbp1	NM_026040.3	mmu:67222	Serum response factor-binding protein 1	309.132	135.071	1.19451	2.33965e-11	up
Gm2694	NR_033430.1	mmu:100040294	predicted gene 2694	2.95813	160.368	-5.76056	2.52748e-11	down
Nmnat3	NM_144533.2	mmu:74080	Nicotinamide mononucleotide adenylyltransferase 3	0.246511	75.2316	-8.25354	2.58108e-11	down
Snx9	NM_025664.5	mmu:66616	Sorting nexin-9	45.3226	4.79005	3.24212	2.75462e-11	up
Slc41a1	NM_173865.3	mmu:98396	Solute carrier family 41 member 1	28.4309	137.388	-2.27272	2.76491e-11	down
Zfp133-ps	NR_033459.1	mmu:668917	zinc finger protein 133, pseudogene	13.4997	134.452	-3.31609	2.86174e-11	down
Gm11942	OTTMUSG00000004999	mmu:665298	ribosomal protein, large, P1 pseudogene	515.08	13.7198	5.23046	2.8909e-11	up
Gm6311	Gm6311		ribosomal protein S2 pseudogene	132.006	25.5783	2.36761	3.01185e-11	up
Cbln2	NM_172633.3	mmu:12405	Cerebellin-2	2.71162	883.27	-8.34756	3.43551e-11	down
ND5	UPI0002D253C7	mmu:17721	NADH-ubiquinone oxidoreductase chain 5	23023.6	57415.4	-1.31832	3.51489e-11	down
Mtpn	NM_008098.4	mmu:14489	Myotrophin	2192.05	6451.65	-1.55739	3.52647e-11	down
LOC102639435				68.6561	0	20	3.87098e-11	up
Ucp2	NM_011671.4	mmu:22228	Mitochondrial uncoupling protein 2	218.967	2.85937	6.25887	4.60585e-11	up
Gm3373	XR_383019.1	mmu:100036568	predicted gene 3373	390.016	22.3351	4.12615	5.07924e-11	up
LOC102632662				0.333183	98.8464	-8.21273	5.26633e-11	down
Map6	NM_010837.3	mmu:17760	Microtubule-associated protein 6	535.107	1279.72	-1.25792	5.63253e-11	down
Fhod3	NM_175276.3	mmu:225288	Fhod3 protein	79.8538	603.331	-2.91752	5.84548e-11	down
Zfp467	NM_020589.2	mmu:68910	Zinc finger protein 467, isoform CRA_c	190.547	19.6904	3.27459	6.23152e-11	up
Crip2	NM_024223.2	mmu:68337	Cysteine rich protein 2, isoform CRA_b	667.782	4316.72	-2.69249	6.33918e-11	down
Nup54	NM_183392.2	mmu:269113	Nuclear pore complex protein Nup54	538.206	151.27	1.83103	6.5502e-11	up
LOC101056057	XR_168445	mmu:101056057	uncharacterized LOC101056057	282.594	104.08	1.44104	6.60606e-11	up
Nkain2	NM_001025286.2	mmu:432450	Sodium/potassium-transporting ATPase subunit beta-1-interacting protein 2	88.9985	401.125	-2.1722	7.07299e-11	down
Tmcc3	NM_177026.1	mmu:319880	Transmembrane and coiled-coil domains protein 3	428.584	53.4715	3.00274	7.54453e-11	up
LOC102631617				0	59.0145	-20	7.77695e-11	down
Cd164l2	NM_027152.1	mmu:69655	CD164 sialomucin-like 2	16.3586	212.017	-3.69606	9.34222e-11	down
Gm3002	NR_033388.1	mmu:100040852	alpha-takusan pseudogene	119.9	24.4303	2.29509	1.0435e-10	up
Gm13305	NM_001099348.1	mmu:100042555	predicted gene 13305	4.52387	60.3396	-3.73748	1.05468e-10	down
Coro2b	NM_175484.3	mmu:235431	Coronin-2B	351.286	1181.53	-1.74994	1.07643e-10	down
Fstl4	NM_177059.3	mmu:320027	Putative uncharacterized protein	29.7655	300.731	-3.33676	1.12624e-10	down
Aacs	NM_030210.1	mmu:78894	SUR5	115.276	333.285	-1.53166	1.16341e-10	down
Lmo3	NM_207222.2	mmu:109593	LIM domain only protein 3	1082.1	3402.89	-1.65293	1.30101e-10	down
LOC102633149				208.655	20.3791	3.35596	1.32177e-10	up
Nedd4l	NM_031881.2	mmu:83814	E3 ubiquitin-protein ligase NEDD4-like	663.271	1547	-1.22181	1.41944e-10	down
Mcc	NM_001085374.1	mmu:328949	Protein Mcc	463.525	10.761	5.42876	1.44364e-10	up
Pdzd9	NM_001040137.2	mmu:67983	Uncharacterized protein	135.806	293.762	-1.1131	1.45504e-10	down
Nptx1	NM_008730.2	mmu:18164	Nptx1 protein	59.7825	602.716	-3.33368	1.4906e-10	down
Pdlim5	NM_022554.3	mmu:56376	ENH isoform 1b	590.185	7.7582	6.2493	1.51911e-10	up
Slc8a1	NM_011406.3	mmu:20541	Solute carrier family 8 (Sodium/calcium exchanger), member 1, isoform CRA_f	2998.63	8515.92	-1.50586	1.53532e-10	down
Tube1	NM_028006.2	mmu:71924	Tubulin epsilon chain	146.785	9.89385	3.89103	1.5507e-10	up
Onecut2	NM_194268.2	mmu:225631	One cut domain family member 2	11.6614	188.688	-4.01619	1.66349e-10	down
Gm5796	NM_001029930.2	mmu:545007	Protein Gm5796	212.892	19.4851	3.44968	1.67903e-10	up
Gm3488	NM_001256885.1	mmu:100041735	predicted gene, 3488	69.7851	15.495	2.17111	1.75959e-10	up
Pkp2	NM_026163.2	mmu:67451	Protein Pkp2	5.64715	94.1056	-4.05868	1.77009e-10	down
Cyb5r3	NM_029787.2	mmu:109754	NADH-cytochrome b5 reductase 3	1272.53	549.384	1.21182	1.77417e-10	up
Tmem87a	NM_173734.3	mmu:211499	Transmembrane protein 87A	544.405	81.7783	2.73489	1.8424e-10	up
Trpv2	NM_011706.2	mmu:22368	Transient receptor potential cation channel subfamily V member 2	33.542	164.42	-2.29334	1.85896e-10	down
Slc39a10	NM_172653.2	mmu:227059	Zinc transporter ZIP10	770.149	2274.57	-1.56239	1.86213e-10	down
Tcerg1l	NM_183289.3	mmu:70571	Transcription elongation regulator 1-like protein	28.5217	250.874	-3.13683	1.8823e-10	down
Gm21158	XR_140633	mmu:100861715	predicted gene, 21158	4.18173	646.606	-7.27264	1.91554e-10	down
Cav2	NM_016900.4	mmu:12390	Caveolin-2	23.3228	464.405	-4.31557	1.94036e-10	down
Cers2	NM_029789.1	mmu:76893	Ceramide synthase 2	320.815	56.9293	2.4945	1.94332e-10	up
Tarsl2	NM_172310.2	mmu:272396	Probable threonine--tRNA ligase 2, cytoplasmic	211.328	723.852	-1.77621	2.00765e-10	down
Rgs7	NM_011880.3	mmu:24012	Regulator of G-protein signaling 7 isoform B	357.951	973.205	-1.44298	2.13179e-10	down
Actr2	NM_146243.2	mmu:66713	ARP2 actin-related protein 2 homolog (Yeast)	12590	30393	-1.27146	2.13237e-10	down
Grm5	NM_001143834.1	mmu:108071	Metabotropic glutamate receptor subtype 5b	1601.72	4516.24	-1.4955	2.23249e-10	down
Dock4	NM_172803.2	mmu:238130	Dock4 protein	51.0522	364.988	-2.83781	2.32373e-10	down
BC048546	NM_001001179.3	mmu:232400	Putative uncharacterized protein	380.739	923.196	-1.27784	2.45197e-10	down
Gm11744	NM_001163318.1	mmu:100038570	Progressive rod-cone degeneration protein homolog	97.8194	17.8089	2.45752	2.49694e-10	up
Rnf24	NM_178607.4	mmu:51902	Putative uncharacterized protein	172.774	535.329	-1.63154	2.49729e-10	down
Tmem200c	NM_001206661.1	mmu:622645	Protein Tmem200c	8.61934	130.104	-3.91594	2.52287e-10	down
Anln	NM_028390.3	mmu:68743	Actin-binding protein anillin	364.631	22.0791	4.04569	2.53448e-10	up
3300002P13Rik	XR_406773.1	mmu:70230	RIKEN cDNA 3300002P13 gene	991.76	287.214	1.78786	2.6382e-10	up
Csgalnact1	NM_172753.5	mmu:234356	Chondroitin sulfate N-acetylgalactosaminyltransferase 1	33.6515	228.494	-2.76341	2.80276e-10	down
Serpinb8	NM_011459.4	mmu:20725	Serpin B8	0.246511	220.37	-9.80406	2.82074e-10	down
Kdelc2	NM_212445.2	mmu:68304	Protein Kdelc2	14.3865	83.1758	-2.53144	2.9052e-10	down
Samd5	NM_177271.3	mmu:320825	Sterile alpha motif domain-containing protein 5	260.335	10.0988	4.68811	3.16706e-10	up
Soga3	NM_026138.2	mmu:67412	Protein SOGA3	522.404	1509.52	-1.53085	3.8329e-10	down
Wwc1	NM_170779.1	mmu:211652	Protein KIBRA	36.0601	251.621	-2.80278	3.8789e-10	down
Ccng1	NM_009831.2	mmu:12450	Cyclin-G1	153.425	1411.38	-3.20151	3.91189e-10	down
Gria2	NM_013540.2	mmu:14800	AMPA-selective glutamate receptor 2 flop type	5254.9	13834.3	-1.39652	4.00134e-10	down
Kctd15	NM_146188.1	mmu:233107	BTB/POZ domain-containing protein KCTD15	3.2187	37.6161	-3.5468	4.18638e-10	down
Cluh	NM_001081158.2	mmu:74148	Putative uncharacterized protein	223.36	474.18	-1.08606	4.19016e-10	down
Slc4a10	NM_033552.3	mmu:94229	Solute carrier family 4 sodium bicarbonate cotransporter member 10 variant NBCn2-C	1086.72	3755.45	-1.78901	4.24668e-10	down
Tph2	NM_173391.3	mmu:216343	Tryptophan 5-hydroxylase 2	62.2191	0	20	4.31252e-10	up
Limch1	NM_001256122.1	mmu:77569	LIM and calponin homology domains-containing protein 1	1628.77	87.9061	4.21168	4.60478e-10	up
Klhdc8a	NM_144810.5	mmu:213417	Putative uncharacterized protein	187.018	7.06134	4.72709	4.72147e-10	up
5730408K05Rik	NR_027866.1	mmu:67531	RIKEN cDNA 5730408K05 gene	62.3617	12.2994	2.34207	4.85573e-10	up
Sntg1	NM_027671.4	mmu:71096	Gamma-1-syntrophin	1583.52	448.834	1.81888	4.88282e-10	up
9230114K14Rik	NR_015537.2	mmu:414108	RIKEN cDNA 9230114K14 gene	84.001	323.76	-1.94645	4.88635e-10	down
Tet3	NM_183138.2	mmu:194388	TET3 isoform 2	188.317	388.729	-1.0456	4.96511e-10	down
Dlgap4	NM_146128.6	mmu:228836	Disks large-associated protein 4	433.842	1628.25	-1.90808	5.03295e-10	down
Unc80	NM_175510.3	mmu:329178	Protein unc-80 homolog	1640.16	4144.76	-1.33745	5.07682e-10	down
Enc1	NM_007930.4	mmu:13803	Ectoderm-neural cortex protein 1	2300.78	17355.1	-2.91517	5.13839e-10	down
Ccdc41	NM_029852.2	mmu:77048	Putative uncharacterized protein	141.357	472.728	-1.74167	5.59441e-10	down
Krt20	NM_023256.1	mmu:66809	Keratin, type I cytoskeletal 20	0.246511	46.868	-7.57081	5.90804e-10	down
Adam11	NM_009613.2	mmu:11488	Putative uncharacterized protein	61.0988	320.24	-2.38994	6.25618e-10	down
2010015L04Rik	NM_177674.5	mmu:544678	Protein 2010015L04Rik	0.840948	186.348	-7.79177	6.48755e-10	down
Chrm1	NM_007698.3	mmu:12669	Muscarinic acetylcholine receptor M1	160.335	817.819	-2.35069	6.93597e-10	down
Gm6182	XR_168653.1		zinc finger protein 845-like	3.33431	86.8358	-4.70283	7.09818e-10	down
Plcxd2	NM_001134480.1	mmu:433022	Protein Plcxd2	552.307	2349.96	-2.08909	7.28339e-10	down
Raet1d	NM_020030.2	mmu:56554	Retinoic acid early transcript 1D	0	55.7393	-20	7.49109e-10	down
B230206L02Rik	XR_393484.1	mmu:100039440	RIKEN cDNA B230206L02 gene	3.23165	80.2988	-4.63503	7.50601e-10	down
Sat2	NM_026991.2	mmu:69215	Putative uncharacterized protein	577.995	198.655	1.54079	7.51462e-10	up
Igsf3	NM_207205.2	mmu:78908	Immunoglobulin superfamily member 3	633.35	23.5096	4.75169	7.55902e-10	up
Daam1	NM_172464.3	mmu:208846	MKIAA0666 protein	1035.91	174.07	2.57316	7.61364e-10	up
Rorb	NM_146095.4	mmu:225998	Nuclear receptor ROR-beta	2.26035	204.122	-6.49674	7.6992e-10	down
Mapk8ip1	NM_011162.5	mmu:19099	Putative uncharacterized protein	144.945	329.747	-1.18586	7.76888e-10	down
Plagl1	NM_009538.2	mmu:22634	Pleiomorphic adenoma gene-like 1	309.257	43.639	2.82512	8.49295e-10	up
BC061194	NM_001001334.2	mmu:381350	Protein BC061194	0	57.653	-20	8.66744e-10	down
Atrnl1	NM_181415.4	mmu:226255	Attractin-like protein 1	140.577	1389.03	-3.30464	8.98557e-10	down
Hmgcl	NM_008254.2	mmu:15356	Hydroxymethylglutaryl-CoA lyase, mitochondrial	1045.26	389.232	1.42516	9.90461e-10	up
Cln8	NM_012000.3	mmu:26889	Protein CLN8	412.651	85.226	2.27555	9.97211e-10	up
LOC102637743				27.0211	1.68594	4.00246	1.01983e-09	up
Micalcl	NM_027587.2	mmu:100504195	MICAL C-terminal-like protein	54.6894	1.82033	4.90899	1.02791e-09	up
Gm10043	Gm10043		LSM6 homolog, U6 small nuclear RNA associated pseudogene	73.3247	1.16876	5.97125	1.04623e-09	up
Megf9	NM_172694.2	mmu:230316	Multiple epidermal growth factor-like domains protein 9	82.7901	361.944	-2.12823	1.07058e-09	down
Gm5801	NR_002889.2	mmu:545056	ubiquitin-conjugating enzyme E2, J2 homolog pseudogene	50.7449	2.51689	4.33355	1.08389e-09	up
Pianp	NM_175696.4	mmu:319352	PILR alpha-associated neural protein	723.962	1852.99	-1.35587	1.1063e-09	down
Rcor1	NM_198023.2	mmu:217864	REST corepressor 1	158.293	331.259	-1.06536	1.11672e-09	down
Tenm3	NM_011857.3	mmu:23965	Odz3 protein	28.265	817.004	-4.85325	1.13132e-09	down
1500009C09Rik	NR_037697.1	mmu:76505	Protein 1500009C09Rik	436.916	178.484	1.29156	1.13645e-09	up
Zfp462	NM_172867.3	mmu:242466	Zinc finger protein 462	722.106	198.207	1.8652	1.14109e-09	up
Tsc22d4	NM_029805.1	mmu:78829	TSC22 domain family protein 4	131.704	30.3855	2.11585	1.15443e-09	up
LOC102633072				11.6701	50.6337	-2.11729	1.20432e-09	down
Klhl17	NM_198305.2	mmu:231003	Kelch-like 17 (Drosophila), isoform CRA_a	38.4096	97.3804	-1.34216	1.21686e-09	down
Arhgap39	NM_198420.2	mmu:223666	DNA segment, Chr 15, Wayne State University 169, expressed, isoform CRA_a	55.486	196.623	-1.82524	1.23737e-09	down
2810403D21Rik	NR_015493.2	mmu:69964	RIKEN cDNA 2810403D21 gene	2.67497	38.7683	-3.85728	1.24146e-09	down
Abhd1	NM_021304.3	mmu:57742	Abhydrolase domain-containing protein 1	292.299	11.2195	4.70337	1.3081e-09	up
Cdh22	NM_174988.3	mmu:104010	Cdh22 protein	18.5885	105.85	-2.50954	1.34397e-09	down
Trpc4	NM_016984.3	mmu:22066	Transient receptor potential cation channel, subfamily C, member 4	118.122	268.511	-1.1847	1.41234e-09	down
BB557941	NR_040356.1	mmu:767815	expressed sequence BB557941	0	53.6061	-20	1.46199e-09	down
Creg2	NM_170597.4	mmu:263764	Putative uncharacterized protein	348.278	1549.75	-2.15372	1.49871e-09	down
Ldha	NM_010699.2	mmu:16828	L-lactate dehydrogenase A chain	3075.99	7302.58	-1.24736	1.54025e-09	down
Zfp536	NM_172385.2	mmu:243937	Zinc finger protein 536	1167.55	11.9756	6.60724	1.56389e-09	up
Dagla	NM_198114.2	mmu:269060	Dagla protein	94.7194	375.231	-1.98605	1.59462e-09	down
Atf6	NM_001081304.1	mmu:226641	Cyclic AMP-dependent transcription factor ATF-6 alpha	330.21	1383.1	-2.06645	1.61114e-09	down
Gm11578	XP_006543673.1	mmu:100042533	predicted gene 11578	8.50664	89.8251	-3.40046	1.6847e-09	down
Zfp608	NM_175751.4	mmu:269023	Zinc finger protein 608	245.348	89.9372	1.44784	1.72321e-09	up
Khdrbs2	NM_133235.2	mmu:170771	Putative uncharacterized protein	46.6538	281.77	-2.59445	1.72398e-09	down
A330093E20Rik	NR_040342.1	mmu:107003	RIKEN cDNA A330093E20 gene	38.9221	294.809	-2.92112	1.73091e-09	down
Ifit2	NM_008332.3	mmu:15958	Interferon-induced protein with tetratricopeptide repeats 2	936.097	13.8067	6.08322	1.73865e-09	up
Cdk5r2	NM_009872.3	mmu:12570	Cyclin-dependent kinase 5 activator 2	76.0779	230.073	-1.59654	1.80389e-09	down
Fscn1	NM_007984.2	mmu:14086	Fascin	394.951	1284.47	-1.70143	1.80514e-09	down
Prickle1	NM_001033217.4	mmu:106042	Prickle-like protein 1	217.859	738.654	-1.76151	1.85762e-09	down
Cacna2d3	NM_009785.1	mmu:12294	Voltage-dependent calcium channel subunit alpha-2/delta-3	2532.15	958.615	1.40134	1.8621e-09	up
Clmp	NM_133733.4	mmu:71566	Putative uncharacterized protein	494.668	163.537	1.59685	1.86224e-09	up
Hddc3	NM_026812.2	mmu:68695	Guanosine-3',5'-bis(diphosphate) 3'-pyrophosphohydrolase MESH1	1736.14	193.858	3.16281	2.17256e-09	up
Phactr2	NM_001195096.1	mmu:215789	Phactr2 protein	257.139	27.0672	3.24793	2.20521e-09	up
Top1	NM_009408.2	mmu:21969	DNA topoisomerase 1	1950.77	958.495	1.0252	2.25794e-09	up
Hmgcll1	NM_173731.2	mmu:208982	3-hydroxymethyl-3-methylglutaryl-CoA lyase, cytoplasmic	487.077	128.741	1.91968	2.34961e-09	up
LOC102639426				11.6701	51.6456	-2.14583	2.81477e-09	down
Chrd	NM_009893.2	mmu:12667	Chordin	19.03	178.445	-3.22913	2.8163e-09	down
LOC102637891				2280.98	473.837	2.26719	2.98712e-09	up
Appbp2	NM_025825.3	mmu:66884	Amyloid protein-binding protein 2	1143.09	549.715	1.05618	3.03681e-09	up
LOC102635290				404.348	0.337811	10.2252	3.11506e-09	up
Gm7432	Gm7432		ribosomal protein S2 pseudogene	71.7676	12.0448	2.57493	3.18635e-09	up
Tmem132d	NM_172885.2	mmu:243274	Transmembrane protein 132D	71.7464	396.695	-2.46705	3.6412e-09	down
Ankrd50	NM_001167883.1	mmu:99696	Ankyrin repeat domain 50	778.303	232.075	1.74574	3.95244e-09	up
Ppapdc3	NM_145521.3	mmu:227721	Probable lipid phosphate phosphatase PPAPDC3	67.1387	332.805	-2.30946	3.98615e-09	down
Rai2	NM_198409.3	mmu:24004	Retinoic acid induced 2	343.927	29.8806	3.52482	4.13458e-09	up
Gm9625	Gm9625		ribosomal protein, large, P0 pseudogene	145.537	18.8183	2.95118	4.22657e-09	up
Trib2	NM_144551.5	mmu:217410	Tribbles homolog 2	8.6046	312.429	-5.18228	4.26844e-09	down
Fxyd7	NM_022007.1	mmu:57780	FXYD domain-containing ion transport regulator 7	638.646	1767.2	-1.46838	4.35498e-09	down
Psme3	NM_011192.3	mmu:19192	Proteasome activator complex subunit 3	394.609	841.049	-1.09177	4.36716e-09	down
Senp1	NM_144851.5	mmu:223870	Sentrin-specific protease 1	4.07137	70.2701	-4.10933	4.60403e-09	down
Btbd11	NM_028709.2	mmu:74007	BTB (POZ) domain containing 11	202.19	0.675622	8.22528	4.62422e-09	up
B3galtl	NM_001081204.1	mmu:381694	Beta-1,3-glucosyltransferase	26.9068	115.806	-2.10567	4.64894e-09	down
Atp2a2	NM_009722.3	mmu:11938	Sarcoplasmic/endoplasmic reticulum calcium ATPase 2	4792.58	11419.3	-1.2526	4.69015e-09	down
Nr3c2	NM_001083906.1	mmu:110784	Nr3c2 protein	39.4458	310.179	-2.97515	4.73449e-09	down
Leo1	NM_001039522.1	mmu:235497	RNA polymerase-associated protein LEO1	762.117	189.586	2.00716	4.77979e-09	up
Tmem107	NM_028336.3	mmu:66910	Transmembrane protein 107	152.619	421.5	-1.4656	4.80594e-09	down
Gm5454	XP_484312.1	mmu:432800	predicted gene 5454	40.07	210.369	-2.39233	4.8401e-09	down
Kri1	NM_145416.3	mmu:215194	Protein KRI1 homolog	235.376	98.5813	1.25558	4.94942e-09	up
Npas2	NM_008719.2	mmu:18143	Neuronal PAS domain-containing protein 2	26.7981	268.823	-3.32646	4.96361e-09	down
Gabrb3	NM_008071.3	mmu:14402	Gamma-aminobutyric acid receptor subunit beta-3	810.719	2876.4	-1.82699	4.99267e-09	down
Abca9	NM_147220.2	mmu:217262	Putative uncharacterized protein	74.5801	0	20	5.17329e-09	up
LOC102633864				423.335	846.681	-1.00002	5.27663e-09	down
Gm9825	UPI0001552D5B		Uncharacterized protein	917.976	346.094	1.40729	5.41087e-09	up
Soga1	NM_001164663.1	mmu:320706	Protein SOGA1	107.857	0.494693	7.76837	5.47226e-09	up
Ift57	NM_028680.3	mmu:73916	Intraflagellar transport 57 homolog (Chlamydomonas)	105.236	552.724	-2.39292	5.57878e-09	down
Exph5	NM_176846.3	mmu:320051	Exophilin-5	0.246511	188.381	-9.57779	5.6787e-09	down
Kpna4	NM_008467.4	mmu:16649	Importin subunit alpha-3	346.637	1064.8	-1.61908	5.74139e-09	down
Trib1	NM_144549.4	mmu:211770	Tribbles homolog 1	165.526	475.91	-1.52363	5.9704e-09	down
Fam76a	NM_145553.2	mmu:230789	Protein FAM76A	130.413	626.039	-2.26317	6.15816e-09	down
LOC102639578				11.9166	51.9818	-2.12504	6.36335e-09	down
Usp11	NM_145628.4	mmu:236733	Putative uncharacterized protein	2371.18	722.505	1.71453	6.47911e-09	up
Prokr2	NM_144944.3	mmu:246313	Prokineticin receptor 2	546.661	34.5863	3.98237	6.51427e-09	up
Gm10338	XR_382967.1	mmu:100042304	Protein Gm10338	41.0286	7.84505	2.38678	6.62879e-09	up
Zfp688	NM_026999.4	mmu:69234	Protein Zfp688	297.591	84.3413	1.81902	6.75714e-09	up
Mmd	NM_026178.2	mmu:67468	Putative uncharacterized protein	566.817	2133.04	-1.91196	6.87921e-09	down
Dnpep	NM_016878.4	mmu:13437	Putative uncharacterized protein	236.116	566.2	-1.26181	6.8959e-09	down
LOC102632340				3.20464	97.8734	-4.93268	6.96438e-09	down
Thbs1	NM_011580.3	mmu:21825	Thrombospondin-1	123.198	13.1139	3.23181	6.97404e-09	up
Eif4ebp3	NM_201256.4	mmu:108112	Eukaryotic translation initiation factor 4E-binding protein 3	73.4155	19.7307	1.89564	7.02191e-09	up
Strbp	NM_176932.2	mmu:20744	Spermatid perinuclear RNA-binding protein	2621.49	5707.36	-1.12243	7.03225e-09	down
Nmral1	NM_026393.1	mmu:67824	NmrA-like family domain-containing protein 1	341.613	82.7928	2.04478	7.53218e-09	up
AW551984	NM_178737.5	mmu:244810	Protein AW551984	257.861	0.337811	9.57616	7.78724e-09	up
Gm6139	XP_922457.1	mmu:620248	Protein Gm6139	120.123	44.3281	1.43822	8.27729e-09	up
Slc39a7	NM_008202.2	mmu:14977	Zinc transporter SLC39A7	741.608	161.892	2.19562	8.31129e-09	up
Gm14305	NM_001099327.1	mmu:100043387	Novel KRAB box and zinc finger, C2H2 type domain containing protein	36.0657	378.65	-3.39216	8.90877e-09	down
Sdr42e1	NM_028725.3	mmu:74032	Short-chain dehydrogenase/reductase family 42E member 1	4.60337	33.6492	-2.86981	9.03297e-09	down
Cept1	NM_133869.3	mmu:99712	Choline/ethanolaminephosphotransferase 1	2019.95	885.561	1.18966	9.04363e-09	up
Map4k5	NM_201519.2	mmu:399510	Mitogen-activated protein kinase kinase kinase kinase 5	54.2185	234.569	-2.11315	9.0899e-09	down
Mcee	NM_028626.1	mmu:73724	Methylmalonyl-CoA epimerase, mitochondrial	345.049	883.987	-1.35722	9.09357e-09	down
Synpr	NM_028052.4	mmu:72003	Synaptoporin	25323.2	2009.5	3.65555	9.29237e-09	up
Gm19093	Gm19093		zinc finger and SCAN domain containing 4, pseudogene 2 pseudogene	37.1037	1.84594	4.32914	9.32998e-09	up
LOC102632890				0.99955	30.0536	-4.91011	9.52607e-09	down
Manba	NM_027288.3	mmu:110173	Beta-mannosidase	125.79	46.4418	1.43752	9.63259e-09	up
Btg3	NM_009770.2	mmu:12228	B cell translocation gene 3	36.6044	222.882	-2.60619	9.84015e-09	down
Unc13b	NM_021468.2	mmu:22249	Protein unc-13 homolog B	62.1785	287.031	-2.20672	9.88552e-09	down
Shq1	NM_181590.4	mmu:72171	Protein SHQ1 homolog	102.608	17.1214	2.58327	1.07474e-08	up
Magi2	NM_015823.3	mmu:50791	Membrane-associated guanylate kinase, WW and PDZ domain-containing protein 2	1306.36	555.124	1.23466	1.10179e-08	up
Mast3	NM_199308.2	mmu:546071	Microtubule-associated serine/threonine-protein kinase 3	183.017	632.222	-1.78845	1.11039e-08	down
Col25a1	NM_198711.3	mmu:77018	Col25a1 protein	894.408	25.2128	5.14871	1.11172e-08	up
Glt8d2	NM_029102.3	mmu:74782	Glycosyltransferase 8 domain-containing protein 2	6.99685	213.032	-4.92822	1.15099e-08	down
Ptges3l	NM_026865.2	mmu:73635	Putative protein PTGES3L	0.297219	86.853	-8.19091	1.15377e-08	down
Cdk9	NM_130860.3	mmu:107951	Cyclin-dependent kinase 9	198.639	462.14	-1.21818	1.21204e-08	down
Gm13841	OTTMUSG00000014710	mmu:665032	ribosomal protein L29	1130.65	119.181	3.24592	1.25172e-08	up
Cast	NM_009817.3	mmu:12380	Calpastatin	67.0776	232.719	-1.79469	1.2918e-08	down
Nfe2l2	NM_010902.3	mmu:18024	Nfe2l2 protein	55.1375	0.494693	6.80036	1.34741e-08	up
LOC102640856				89.6486	11.5945	2.95084	1.36e-08	up
LOC102639136				4.33138	43.5841	-3.3309	1.41809e-08	down
Cnih2	NM_009920.3	mmu:12794	Protein cornichon homolog 2	56.7039	288.635	-2.34773	1.49955e-08	down
Lingo3	NM_001013758.2	mmu:237403	Leucine-rich repeat and immunoglobulin-like domain-containing nogo receptor-interacting protein 3	48.0032	249.85	-2.37986	1.53295e-08	down
Ncs1	NM_019681.3	mmu:14299	Neuronal calcium sensor 1	619.653	1404.58	-1.18061	1.54496e-08	down
Gprasp1	NM_026081.5	mmu:67298	Growth and differentiation factor-associated serum protein 1	7956.42	3309.75	1.2654	1.56131e-08	up
Klhl13	NM_026167.3	mmu:67455	Kelch-like protein 13	418.745	38.2459	3.45269	1.6365e-08	up
Nudc-ps1	Nudc-ps1		nuclear distribution gene C homolog (Aspergillus), pseudogene 1	254.234	18.3724	3.79055	1.69241e-08	up
Insr	NM_010568.2	mmu:16337	Insulin receptor isoform B	82.8469	350.993	-2.08293	1.70894e-08	down
Pllp	NM_026385.4	mmu:67801	Plasmolipin	572.661	83.7771	2.77305	1.72456e-08	up
Fmnl2	NM_172409.2	mmu:71409	Formin-like protein 2	51.8794	271.931	-2.39001	1.75996e-08	down
Soat1	NM_009230.3	mmu:20652	Sterol O-acyltransferase 1	36.8522	200.488	-2.44369	1.79765e-08	down
Tppp	NM_182839.2	mmu:72948	RIKEN cDNA 2900041A09, isoform CRA_a	1514.28	3192.61	-1.07611	1.80132e-08	down
Slc26a4	NM_011867.3	mmu:23985	Solute carrier family 26, member 4	0.666367	168.303	-7.98053	1.8029e-08	down
Fbxo47	NM_001081435.1	mmu:72973	F-box only protein 47	6.92339	126.154	-4.18757	1.81094e-08	down
Lamb1	NM_008482.2	mmu:16777	Laminin B1 subunit 1	199.657	45.4803	2.13421	1.81998e-08	up
Ttll1	NM_178869.4	mmu:319953	Probable tubulin polyglutamylase TTLL1	1271.04	627.849	1.01752	1.84871e-08	up
Fam32a	NM_026455.4	mmu:67922	Putative uncharacterized protein	3200.21	1165.37	1.45738	1.8571e-08	up
9630033F20Rik	NM_177003.5	mmu:319801	RIKEN cDNA 9630033F20, isoform CRA_a	204.543	595.969	-1.54283	1.89266e-08	down
Ccdc37	NM_173775.3	mmu:243538	Coiled-coil domain-containing protein 37	1.49257	22.1061	-3.88857	1.89521e-08	down
Psmc6	NM_025959.3	mmu:67089	26S protease regulatory subunit 10B	6099.42	2943.53	1.05113	1.9979e-08	up
Cmpk2	NM_020557.4	mmu:22169	UMP-CMP kinase 2, mitochondrial	150.735	438.219	-1.53964	2.02196e-08	down
Bscl2	NM_008144.4	mmu:14705	Seipin	4127.15	1705.06	1.27532	2.02531e-08	up
Rdh14	NM_023697.2	mmu:105014	Putative uncharacterized protein	186.151	498.422	-1.4209	2.044e-08	down
Hecw2	NM_172655.3	mmu:329152	HECT, C2 and WW domain containing E3 ubiquitin protein ligase 2, isoform CRA_b	301.936	778.033	-1.36559	2.08224e-08	down
Prmt2	NM_133182.2	mmu:15468	Protein arginine N-methyltransferase 2	1796.56	613.48	1.55015	2.10017e-08	up
Fam126a	NM_053090.2	mmu:84652	Hyccin	68.0343	482.491	-2.82617	2.10146e-08	down
Ncmap	NM_181047.1	mmu:230822	Noncompact myelin-associated protein	61.415	0	20	2.16087e-08	up
Gm13607	OTTMUSG00000012925		actin-like 6A pseudogene	0	56.3547	-20	2.23695e-08	down
Zscan18	NM_001017955.2	mmu:232875	Protein Zscan18	270.951	40.8597	2.72928	2.24132e-08	up
Zw10	NM_012039.2	mmu:26951	Centromere/kinetochore protein zw10 homolog	81.4047	204.985	-1.33233	2.34758e-08	down
Rnf150	NM_177378.4	mmu:330812	Putative uncharacterized protein	195.381	633.371	-1.69676	2.41351e-08	down
Pih1d2	NM_028300.2	mmu:72614	PIH1 domain-containing protein 2	9.35764	65.7575	-2.81294	2.44597e-08	down
Slc27a2	NM_011978.2	mmu:26458	Very long-chain acyl-CoA synthetase	267.804	0.830947	8.3322	2.45764e-08	up
Furin	NM_011046.2	mmu:18550	Furin	140.575	37.4172	1.90956	2.47246e-08	up
Vmn2r-ps23	Vmn2r-ps23		vomeronasal 2, receptor, pseudogene 23	665.524	202.9	1.71372	2.57322e-08	up
Frmpd3	NM_177750.6	mmu:245643	Protein Frmpd3	168.363	21.5218	2.9677	2.65106e-08	up
Tmem53	NM_029589.1	mmu:68777	Transmembrane protein 53	350.733	151.177	1.21414	2.71511e-08	up
D3Bwg0562e	NM_177664.5	mmu:229791	Lipid phosphate phosphatase-related protein type 4	1352.17	3050.17	-1.17362	2.71636e-08	down
Fam213a	NM_027464.3	mmu:70564	Redox-regulatory protein FAM213A	1604.21	588.458	1.44685	2.78177e-08	up
F630111L10Rik	NR_045641.1	mmu:320463	RIKEN cDNA F630111L10 gene	25.7833	194.981	-2.91883	2.80095e-08	down
LOC102634309				0.333183	27.8568	-6.38557	2.90158e-08	down
Dok7	NM_172708.3	mmu:231134	Dok7 protein	9.26146	78.6078	-3.08536	2.93846e-08	down
Thnsl1	NM_177588.2	mmu:208967	Threonine synthase-like 1 (Bacterial)	106.393	336.513	-1.66126	3.08261e-08	down
Zfp790	NM_146185.2	mmu:233056	Protein Zfp790	718.861	324.893	1.14575	3.09061e-08	up
Ramp3	NM_019511.3	mmu:56089	Receptor activity-modifying protein 3	63.638	521.391	-3.03441	3.13941e-08	down
Gm5823	Gm5823		predicted gene 5823	29.5525	2.33752	3.66023	3.15515e-08	up
Fras1	NM_175473.3	mmu:231470	Extracellular matrix protein FRAS1	30.5673	398.111	-3.70311	3.21343e-08	down
2610035D17Rik	NR_015556.1	mmu:72386	RIKEN cDNA 2610035D17 gene	24.0536	195.35	-3.02173	3.3111e-08	down
Asrgl1	NM_025610.3	mmu:66514	Isoaspartyl peptidase/L-asparaginase	1248.81	269.739	2.21091	3.32833e-08	up
A330076H08Rik	NR_015599.2	mmu:320026	RIKEN cDNA A330076H08 gene	3304.28	529.304	2.64217	3.3608e-08	up
Fndc1	NM_001081416.1	mmu:68655	Protein Fndc1	183.147	0.337811	9.08257	3.42517e-08	up
Camkv	NM_145621.2	mmu:235604	CaM kinase-like vesicle-associated protein	260.471	1432.08	-2.45891	3.46829e-08	down
LOC102633569				0.333183	63.6786	-7.57835	3.51982e-08	down
Frrs1l	NM_001142965.1	mmu:230235	DOMON domain-containing protein FRRS1L	982.799	2687.8	-1.45145	3.54098e-08	down
Fam120b	NM_024203.3	mmu:67544	Constitutive coactivator of peroxisome proliferator-activated receptor gamma	949.371	408.675	1.21602	3.5531e-08	up
Rps6ka2	NM_011299.4	mmu:20112	Putative uncharacterized protein	149.661	68.8602	1.11996	3.56634e-08	up
St3gal5	NM_011375.3	mmu:20454	Lactosylceramide alpha-2,3-sialyltransferase	496.591	1286.7	-1.37355	3.69936e-08	down
Jsrp1	NM_028001.3	mmu:71912	Junctional sarcoplasmic reticulum protein 1, isoform CRA_b	5.33094	116.192	-4.44597	3.72626e-08	down
Sst	NM_009215.1	mmu:20604	Somatostatin	325861	4685.9	6.11978	3.88212e-08	up
Shd	NM_009168.2	mmu:20420	SH2 domain-containing adapter protein D	553.539	128.783	2.10375	3.92731e-08	up
Dusp10	NM_022019.5	mmu:63953	Dual-specificity protein phosphatase 10	664.784	2.02687	8.35749	4.17645e-08	up
Gm14164	NR_033505.1	mmu:791417	predicted gene 14164	162.057	29.038	2.48049	4.31199e-08	up
Dedd	NM_011615.3	mmu:21945	Death effector domain-containing protein	168.768	29.0781	2.53704	4.39395e-08	up
Fgf10	NM_008002.4	mmu:14165	Fibroblast growth factor 10	17.0725	223.322	-3.70938	4.45023e-08	down
Lrpap1	NM_013587.2	mmu:16976	Alpha-2-macroglobulin receptor-associated protein	5570.54	2050.6	1.44177	4.49371e-08	up
Slx4ip	NM_028834.2	mmu:74243	Protein SLX4IP	232.404	72.2274	1.68601	4.60144e-08	up
Mob3a	NM_172457.2	mmu:208228	MOB kinase activator 3A	167.122	37.2669	2.16494	4.69471e-08	up
Gm3095	XP_006518318.1	mmu:100041012	Alpha41-takusan	159.294	27.0389	2.55858	4.75939e-08	up
Htr1f	NM_008310.3	mmu:15557	5-hydroxytryptamine receptor 1F	64.8897	234.75	-1.85506	4.8166e-08	down
Zdhhc24	NM_027476.3	mmu:70605	Probable palmitoyltransferase ZDHHC24	42.3098	160.445	-1.92302	4.90045e-08	down
Celf6	NM_175235.3	mmu:76183	CUGBP Elav-like family member 6	444.338	71.9726	2.62614	4.90056e-08	up
Gm3383	NM_001205306.1	mmu:100041515	predicted gene 3383	221.425	37.1762	2.57437	4.94815e-08	up
Gm3642	XP_006518227.1	mmu:100042054	Protein Gm3642	212.618	35.6727	2.57537	4.9829e-08	up
Fam26e	NM_178908.3	mmu:103511	Putative uncharacterized protein	3.9982	208.618	-5.70537	4.99239e-08	down
Ppib	NM_011149.2	mmu:19035	Peptidyl-prolyl cis-trans isomerase B	1195.75	471.861	1.34149	5.04258e-08	up
Gm8210	XP_990228.1	mmu:666642	predicted pseudogene 8210	946.53	111.157	3.09005	5.04889e-08	up
LOC102634178				4.7555	85.044	-4.16054	5.04944e-08	down
Ppfia2	NM_177373.4	mmu:327814	Liprin-alpha 2	798.595	2460.22	-1.62325	5.08367e-08	down
Kif26b	NM_177757.3	mmu:269152	Putative uncharacterized protein	137.18	12.3066	3.47856	5.13688e-08	up
B230209E15Rik	NR_045727.1	mmu:319752	RIKEN cDNA B230209E15 gene	825.215	1922.3	-1.21999	5.53581e-08	down
Kctd4	NM_026214.3	mmu:67516	BTB/POZ domain-containing protein KCTD4	45.8172	397.136	-3.11567	5.56864e-08	down
Cnksr2	NM_177751.2	mmu:245684	Connector enhancer of kinase suppressor of ras 2	329.425	1448.41	-2.13645	5.67035e-08	down
Ano4	NM_178773.4	mmu:320091	Anoctamin-4	200.254	462.816	-1.2086	5.68603e-08	down
Npas3	NM_013780.2	mmu:27386	Neuronal PAS domain-containing protein 3	524.413	20.3305	4.68899	5.78644e-08	up
Tecpr2	NM_175336.2	mmu:104859	Uncharacterized protein	160.336	451.524	-1.4937	5.84992e-08	down
Pigw	NM_027388.2	mmu:70325	Phosphatidylinositol glycan anchor biosynthesis, class W, isoform CRA_a	0	58.3514	-20	6.00647e-08	down
Cdk17	NM_146239.2	mmu:237459	Pctk2 protein	974.922	3198.66	-1.71411	6.03539e-08	down
Coro1a	NM_009898.2	mmu:12721	Coronin-1A	1270.88	2834.09	-1.15706	6.14095e-08	down
Frg1	NM_013522.3	mmu:14300	Protein FRG1	1424.52	621.841	1.19586	6.21259e-08	up
C2cd2	NM_174847.2	mmu:207781	Protein C2cd2	182.025	48.7224	1.90148	6.44753e-08	up
Gng12	NM_025278.5	mmu:14701	Guanine nucleotide-binding protein G(I)/G(S)/G(O) subunit gamma-12	154.728	469.943	-1.60275	6.5555e-08	down
Cuzd1	NM_008411.3	mmu:16433	CUB and zona pellucida-like domains 1	4.16106	34.9617	-3.07075	6.57907e-08	down
Eps8	NM_007945.3	mmu:13860	Epidermal growth factor receptor kinase substrate 8	265.26	1.34502	7.62364	6.63373e-08	up
3110039M20Rik	NR_026733.1	mmu:67293	Protein 3110039M20Rik	110.292	496.812	-2.17137	6.92071e-08	down
Zfp708	NM_001012449.2	mmu:432769	Protein Zfp708	7.94237	54.8415	-2.78763	7.11574e-08	down
Rerg	NM_181988.2	mmu:232441	Ras-related and estrogen-regulated growth inhibitor	866.823	5.44162	7.31556	7.12018e-08	up
Clu	NM_013492.2	mmu:12759	Clusterin	7460.88	2529.41	1.56054	7.12359e-08	up
Sorl1	NM_011436.3	mmu:20660	Sortilin-related receptor	483.15	3362.21	-2.79887	7.264e-08	down
Aifm2	NM_178058.4	mmu:71361	Apoptosis-inducing factor 2	174.754	28.812	2.60058	7.51053e-08	up
Adipor2	NM_197985.3	mmu:68465	Adiponectin receptor 2, isoform CRA_a	359.198	132.191	1.44216	7.57154e-08	up
Tet2	NM_145989.1	mmu:214133	Tet oncogene 2	1011.26	498.069	1.02174	7.75969e-08	up
Tbpl1	NM_011603.5	mmu:237336	TATA box-binding protein-like protein 1	530.357	1060.93	-1.00029	8.02126e-08	down
Pip4k2a	NM_008845.4	mmu:18718	Phosphatidylinositol 5-phosphate 4-kinase type-2 alpha	200.665	1299.19	-2.69475	8.33342e-08	down
Fpgs	NM_010236.2	mmu:14287	Folylpolyglutamate synthase, mitochondrial	0.594437	27.5711	-5.53549	8.41953e-08	down
Actl6a	NM_019673.2	mmu:56456	Actin-like protein 6A	37.5496	144.299	-1.9422	8.45895e-08	down
Mxra7	NM_026280.3	mmu:67622	Matrix-remodeling-associated protein 7	149.521	13.2929	3.49162	8.57967e-08	up
Gnl3l	NM_198110.2	mmu:237107	Guanine nucleotide-binding protein-like 3-like protein	1456.39	3150.4	-1.11314	8.59417e-08	down
Sox8	NM_011447.3	mmu:20681	Transcription factor SOX-8	28.6538	176.988	-2.62685	8.61752e-08	down
Pex19	NM_023041.3	mmu:19298	Peroxisome biogenesis factor 19, isoform CRA_e	415.355	1140.96	-1.45783	8.83844e-08	down
5031426D15Rik	NM_026575.1	mmu:68144	RIKEN cDNA 5031426D15 gene	39.0489	712.798	-4.19014	9.34136e-08	down
Traf3ip1	NM_028718.2	mmu:74019	TRAF3-interacting protein 1	452.337	140.251	1.68939	9.4316e-08	up
Plec	NM_201394.2	mmu:18810	Plectin	922.758	2493.07	-1.4339	9.52065e-08	down
Arf3	NM_007478.3	mmu:11842	ADP-ribosylation factor 3	2016.43	5900.73	-1.54909	9.59446e-08	down
Tmem151a	NM_001001885.1	mmu:381199	Transmembrane protein 151A	824.563	1665.96	-1.01465	1.03361e-07	down
Epha7	NM_010141.3	mmu:13841	Ephrin type-A receptor 7	333.241	1527.73	-2.19675	1.05458e-07	down
Bmp1	NM_009755.3	mmu:12153	Bone morphogenetic protein 1	19.6173	90.7475	-2.20973	1.05481e-07	down
Pced1b	NM_172293.4	mmu:239647	PC-esterase domain-containing protein 1B	2.99865	32.0533	-3.41809	1.12134e-07	down
LOC102640507				27.2839	0.494693	5.78537	1.12157e-07	up
Osbpl8	NM_175489.3	mmu:237542	Oxysterol-binding protein	573.246	2000.77	-1.80333	1.14619e-07	down
Atp1b3	NM_007502.4	mmu:11933	Sodium/potassium-transporting ATPase subunit beta-3	968.683	445.256	1.12139	1.14801e-07	up
2700038G22Rik	NR_045040.1	mmu:67194	RIKEN cDNA 2700038G22 gene	99.6893	3.03252	5.03885	1.16191e-07	up
Emc10	NM_197991.2	mmu:69683	ER membrane protein complex subunit 10	400.815	845.488	-1.07685	1.17378e-07	down
Hars	NM_008214.4	mmu:15115	Putative uncharacterized protein	3461.35	1530.82	1.17703	1.19923e-07	up
Dynlt1f	NM_001199948.1	mmu:100040531	Transmembrane protein 181	217.572	74.8335	1.53974	1.2119e-07	up
Gm3591	XR_383008.1	mmu:100041958	predicted gene 3591	69.202	11.7566	2.55734	1.22655e-07	up
Cep41	NM_031998.2	mmu:83922	Centrosomal protein of 41 kDa	31.733	166.583	-2.39218	1.27489e-07	down
Kcnj3	NM_008426.1	mmu:16519	G protein-activated inward rectifier potassium channel 1	720.182	2800.82	-1.95941	1.28681e-07	down
Uchl5	NM_019562.2	mmu:56207	Ubiquitin carboxyl-terminal hydrolase isozyme L5	4166.54	1583.11	1.39609	1.30174e-07	up
Tox3	NM_172913.3	mmu:244579	TOX high mobility group box family member 3	920.981	56.5052	4.02671	1.41195e-07	up
Mgll	NM_011844.4	mmu:23945	Monoglyceride lipase	1017.04	409.811	1.31134	1.42065e-07	up
Arhgef10	NM_172751.3	mmu:234094	Rho guanine nucleotide exchange factor 10	103.201	15.0804	2.77471	1.44606e-07	up
Hcrtr2	NM_198962.3	mmu:387285	Hypocretin (Orexin) receptor 2	5.49503	90.3548	-4.0394	1.46641e-07	down
Rnf149	NM_001033135.3	mmu:67702	E3 ubiquitin-protein ligase RNF149	828.569	309.558	1.42041	1.5587e-07	up
Slc6a20a	NM_139142.2	mmu:102680	Sodium- and chloride-dependent transporter XTRP3A	0.666367	27.679	-5.37633	1.58957e-07	down
D2hgdh	NM_178882.3	mmu:98314	D-2-hydroxyglutarate dehydrogenase, mitochondrial	34.0619	132.802	-1.96305	1.61151e-07	down
LOC102633586				64.4526	139.307	-1.11196	1.61199e-07	down
L3mbtl4	NM_177278.5	mmu:320858	Lethal(3)malignant brain tumor-like protein 4	0.666367	73.92	-6.7935	1.64981e-07	down
LOC102640986				1.48609	65.3178	-5.45788	1.66396e-07	down
Acap2	NM_030138.2	mmu:78618	Centaurin beta 2	320.982	689.313	-1.10267	1.73362e-07	down
Pnmal2	NM_001099636.2	mmu:434128	MCG16539	1894.84	600.63	1.65753	1.81223e-07	up
Ppp4r1l-ps	NM_001039579.1	mmu:100043911	protein phosphatase 4, regulatory subunit 1-like, pseudogene	140.639	4.85752	4.85564	1.82133e-07	up
Rab40c	NM_139154.2	mmu:224624	Ras-related protein Rab-40C	27.1465	168.176	-2.63113	1.85634e-07	down
Sh3yl1	NM_013709.4	mmu:24057	SH3 domain-containing YSC84-like protein 1	400.655	52.3993	2.93474	1.8953e-07	up
Ltbp4	NM_175641.2	mmu:108075	Latent transforming growth factor beta binding protein 4	76.3651	12.4236	2.61983	2.12082e-07	up
Anks1	NM_181413.4	mmu:224650	Ankyrin repeat and SAM domain-containing protein 1A	384.848	11.1882	5.10424	2.12131e-07	up
Gm13880	OTTMUSG00000014892	mmu:433458	predicted gene 13880	222.923	53.149	2.06843	2.16347e-07	up
Tnfaip3	NM_009397.3	mmu:21929	Tumor necrosis factor alpha-induced protein 3	4.79146	34.8459	-2.86245	2.18966e-07	down
Ccne1	NM_007633.2	mmu:12447	Ccne1 protein	577.07	222.007	1.37814	2.23159e-07	up
Gusb	NM_010368.1	mmu:110006	Beta-glucuronidase	299.826	118.517	1.33903	2.24218e-07	up
Gm6430	UPI00001E2F88		MCG129396	209.699	81.3447	1.3662	2.29178e-07	up
Asah1	NM_019734.2	mmu:11886	Acid ceramidase	1376.44	533.452	1.36751	2.32118e-07	up
Itpkb	NM_001081175.1	mmu:320404	Protein Itpkb	58.1991	15.4317	1.9151	2.35082e-07	up
Gm13308	NM_001177580.1	mmu:621580	predicted gene 13308	14.6868	88.4607	-2.59052	2.35249e-07	down
LOC102640896				54.0241	1.01343	5.73628	2.37278e-07	up
Vps54	NM_139061.4	mmu:245944	Putative uncharacterized protein	84.3608	275.763	-1.70879	2.45505e-07	down
Rad51ap2	NM_001111118.1	mmu:209550	Protein Rad51ap2	2.2186	64.6935	-4.8659	2.50706e-07	down
Exoc6	NM_175353.2	mmu:107371	Exocyst complex component 6	151.45	384.788	-1.34522	2.50719e-07	down
Gbp7	NM_145545.4	mmu:229900	MFLJ00316 protein	184.39	0.336254	9.09899	2.52868e-07	up
Gm5874	Gm5874		predicted gene 5874	68.6975	20.3442	1.75564	2.55342e-07	up
Pacrg	NM_027032.2	mmu:69310	Park2 co-regulated, isoform CRA_a	658.086	240.151	1.45434	2.56877e-07	up
Gm9602	XP_006518257.1	mmu:673676	Protein Gm9602	55.349	0.675622	6.3562	2.61642e-07	up
Dlx2	NM_010054.2	mmu:13392	Homeobox protein DLX-2	255.656	0.336254	9.57044	2.63501e-07	up
Rad23b	NM_009011.4	mmu:19359	UV excision repair protein RAD23 homolog B	436.315	964.474	-1.14437	2.65599e-07	down
Lancl3	NM_173414.3	mmu:236285	LanC-like protein 3	841.213	7.37977	6.83275	2.66622e-07	up
Ttc28	NM_024477.3	mmu:209683	Putative uncharacterized protein	184.87	7.91508	4.54576	2.71481e-07	up
Grip2	NM_001159507.1	mmu:243547	Protein Grip2	260.386	81.189	1.6813	2.75189e-07	up
Sec14l2	NM_144520.2	mmu:67815	SEC14-like protein 2	70.7326	7.23379	3.28955	2.76515e-07	up
Kpna1	NM_008465.5	mmu:16646	Importin subunit alpha-5	745.533	2078.21	-1.47899	2.78512e-07	down
Rabgap1l	NM_013862.5	mmu:29809	Rab GTPase-activating protein 1-like	918.81	2162.31	-1.23474	2.82127e-07	down
Zranb3	NM_027678.3	mmu:226409	DNA annealing helicase and endonuclease ZRANB3	5.32045	131.19	-4.62397	2.83215e-07	down
Palld	NM_001081390.1	mmu:72333	Palladin	11.582	54.241	-2.2275	3.02119e-07	down
Gabra4	NM_010251.2	mmu:14397	GABA-A receptor alpha-4 subunit	314.971	1582.5	-2.32891	3.04549e-07	down
Rtp4	NM_023386.5	mmu:67775	Rtp4 protein	279.723	0.672509	8.70023	3.09519e-07	up
Eif4enif1	NM_023743.2	mmu:74203	Eukaryotic translation initiation factor 4E transporter	122.451	408.895	-1.73953	3.10174e-07	down
A830018L16Rik	NM_177173.6	mmu:320492	Protein A830018L16Rik	497.611	1552.41	-1.64142	3.12606e-07	down
Arhgap24	NM_146161.3	mmu:231532	Rho GTPase-activating protein 24	125.631	4.45223	4.81852	3.12635e-07	up
Ifitm10	NM_177265.4	mmu:320802	Interferon-induced transmembrane protein 10	632.154	165.502	1.93343	3.16214e-07	up
AI504432	NM_173787.3	mmu:229694	expressed sequence AI504432	2433.64	305.031	2.99609	3.17401e-07	up
Uap1	NM_133806.4	mmu:107652	Putative uncharacterized protein	210.185	759.126	-1.85268	3.17497e-07	down
Fkbp4	NM_010219.3	mmu:14228	Peptidyl-prolyl cis-trans isomerase FKBP4	2108.35	854.906	1.30228	3.43487e-07	up
D15Ertd621e	NM_145959.3	mmu:210998	Skeletal muscle cells re-entry induced	376.317	808.424	-1.10317	3.65917e-07	down
Nos1	NM_008712.2	mmu:18125	Nitric oxide synthase, brain	84.9503	1.17031	6.18165	3.72186e-07	up
Sh3bp5	NM_011894.2	mmu:24056	SH3 domain-binding protein 5	135.58	367.974	-1.44045	3.75337e-07	down
2610507I01Rik	NR_037964.1	mmu:72203	RIKEN cDNA 2610507I01 gene	15.3703	100.376	-2.70719	3.78197e-07	down
Nr2f2	NM_183261.3	mmu:11819	COUP transcription factor 2	31.8938	392.937	-3.62295	3.79638e-07	down
Atp8a1	NM_009727.3	mmu:11980	Atp8a1 protein	557.673	1431.97	-1.36051	3.80262e-07	down
Fosl2	NM_008037.4	mmu:14284	Fos-related antigen 2	164.832	722.499	-2.132	3.83285e-07	down
Olfm3	NM_153458.3	mmu:229759	Noelin-3	150.736	696.919	-2.20896	3.86708e-07	down
E2f1	NM_007891.4	mmu:13555	E2F1	5.17673	70.8914	-3.7755	3.98827e-07	down
Lurap1l	NM_026821.5	mmu:52829	Leucine rich adaptor protein 1-like	1106.18	149.005	2.89215	3.99057e-07	up
Nudt19	NM_033080.2	mmu:110959	Nucleoside diphosphate-linked moiety X motif 19, mitochondrial	793.914	1888.12	-1.2499	4.04552e-07	down
Ddb2	NM_028119.5	mmu:107986	DNA damage-binding protein 2	305.972	65.3318	2.22754	4.06914e-07	up
Cdc42se2	NM_178626.3	mmu:72729	CDC42 small effector protein 2	479.566	1105.79	-1.20528	4.16297e-07	down
Ccdc176	NM_028377.3	mmu:72873	Coiled-coil domain-containing protein 176	72.0328	148.081	-1.03966	4.17929e-07	down
Mc4r	NM_016977.4	mmu:17202	Melanocortin receptor 4	0.333183	101.36	-8.24895	4.25302e-07	down
Rnf113a2	NM_025525.2	mmu:66381	Ring finger protein 113A2	514.278	192.481	1.41783	4.39565e-07	up
Gm3239	XP_006518270.1	mmu:100041262	predicted gene 3239	147.163	32.8702	2.16256	4.42744e-07	up
Met	NM_008591.2	mmu:17295	Met protein	7.03183	298.596	-5.40815	4.53251e-07	down
Acat1	NM_144784.3	mmu:110446	Putative uncharacterized protein	3858.86	1781.56	1.11504	4.59938e-07	up
Dchs1	NM_001162943.1	mmu:233651	Protein Dchs1	93.256	17.2055	2.43833	4.6494e-07	up
Paqr8	NM_028829.3	mmu:74229	Membrane progestin receptor beta	144.398	527.504	-1.86913	4.70408e-07	down
LOC628147	XR_390302.1	mmu:628147	zinc finger protein 709-like	15.3883	92.3304	-2.58498	4.70673e-07	down
Gm12366	OTTMUSG00000006497		ribosomal protein S2 pseudogene	82.9427	14.0685	2.55964	4.85816e-07	up
LOC102637402				0	64.282	-20	4.86979e-07	down
Zcchc16	NM_001033795.4	mmu:619287	Zinc finger CCHC domain-containing protein 16	7.47637	98.3943	-3.71817	4.91058e-07	down
LOC102639598				3.42098	116.046	-5.08414	4.9246e-07	down
Msl3l2	NM_133751.1	mmu:73390	RIKEN cDNA 1700060H10	5.18183	47.1807	-3.18666	5.00677e-07	down
Cgn	NM_001037711.2	mmu:70737	Cingulin	126.281	21.2102	2.57381	5.04278e-07	up
Aff3	NM_010678.2	mmu:16764	AF4/FMR2 family member 3	216.56	512.816	-1.24367	5.08684e-07	down
Gm14005	NR_028589.1	mmu:100043424	Putative uncharacterized protein	33.2557	2.17908	3.93181	5.15985e-07	up
Ass1	NM_007494.3	mmu:11898	Argininosuccinate synthase	1948.38	295.108	2.72295	5.17496e-07	up
I830012O16Rik	NM_001005858.3	mmu:667370	Protein I830012O16Rik	238.472	2.69003	6.47005	5.21896e-07	up
Ncoa7	NM_172495.5	mmu:211329	Ncoa7 protein	461.162	1419.31	-1.62184	5.34966e-07	down
E130309D14Rik	NM_001013784.1	mmu:432582	RIKEN cDNA E130309D14	27.4013	173.102	-2.65931	5.35091e-07	down
LOC102632113				66.2943	8.06629	3.03891	5.51038e-07	up
Crh	NM_205769.2	mmu:12918	Corticoliberin	443.696	0.989385	8.80882	6.31942e-07	up
ND2	UPI0000F2A7CE	mmu:17717	NADH-ubiquinone oxidoreductase chain 2	22331.7	46228.2	-1.04968	6.38664e-07	down
Nfkbib	NM_010908.4	mmu:18036	NF-kappa-B inhibitor beta	733.546	246.728	1.57196	6.58005e-07	up
Npc1	NM_008720.2	mmu:18145	Niemann-Pick C1 protein	323.469	98.6777	1.71283	6.78375e-07	up
Zfp618	NM_028326.1	mmu:72701	Zinc finger protein 618	178.422	0.336254	9.05153	6.79075e-07	up
Numb	NM_010949.2	mmu:18222	Protein numb homolog	59.9897	240.4	-2.00265	6.94197e-07	down
LOC100503055	XP_003945668	mmu:100503055	60S ribosomal protein L29-like	280.615	39.1149	2.8428	6.9452e-07	up
Rad51	NM_011234.4	mmu:19361	DNA repair protein RAD51 homolog 1	44.386	8.90447	2.3175	7.01792e-07	up
Fam193a	NM_001243123.1	mmu:231128	Protein FAM193A	392.329	154.227	1.34701	7.02978e-07	up
Adcy1	NM_009622.1	mmu:432530	Adenylate cyclase type 1	1449.04	3682.99	-1.34578	7.11442e-07	down
Vstm2a	NM_145967.2	mmu:211739	V-set and transmembrane domain-containing protein 2A	7400.04	1272.93	2.53939	7.21642e-07	up
Arhgap1	NM_146124.4	mmu:228359	Rho GTPase-activating protein 1	353.832	1272.69	-1.84675	7.44881e-07	down
F3	NM_010171.3	mmu:14066	Tissue factor	502.215	65.2994	2.94316	7.45761e-07	up
Gm21586	NM_001270432.1	mmu:100862247	predicted gene, 21586	12.2224	78.8957	-2.69042	7.54235e-07	down
LOC100503295	LOC100503295		zinc finger protein pseudogene	0.333183	95.5598	-8.16394	7.54791e-07	down
Snx5	NM_024225.5	mmu:69178	Putative uncharacterized protein	1486.32	525.128	1.50101	7.61427e-07	up
Mgat5b	NM_172948.3	mmu:268510	Alpha-1,6-mannosylglycoprotein 6-beta-N-acetylglucosaminyltransferase B	14.2877	102.027	-2.8361	7.67363e-07	down
Phax	NM_019996.4	mmu:56698	Phax protein	2693.23	1193.76	1.17382	7.71025e-07	up
LOC102633226				1.72558	50.9938	-4.88517	7.79653e-07	down
Ubxn11	NM_026257.3	mmu:67586	UBX domain-containing protein 11	25.6654	162.681	-2.66415	7.86298e-07	down
Fgfr2	NM_201601.2	mmu:14183	Fibroblast growth factor receptor	212.413	7.15161	4.89246	7.90066e-07	up
Hs2st1	NM_011828.3	mmu:23908	Heparan sulfate 2-O-sulfotransferase 1	275.129	790.322	-1.52233	8.27867e-07	down
LOC102637271				0.246511	21.0671	-6.41719	8.28749e-07	down
Mgat4c	NM_026243.4	mmu:67569	Alpha-1,3-mannosyl-glycoprotein 4-beta-N-acetylglucosaminyltransferase C	34.9011	301.406	-3.11036	8.35055e-07	down
Vhl	NM_009507.3	mmu:22346	Von Hippel-Lindau disease tumor suppressor	72.7124	273.986	-1.91383	8.52361e-07	down
Ddx23	NM_001080981.1	mmu:74351	Protein Ddx23	126.301	34.0882	1.88952	8.61633e-07	up
Arg2	NM_009705.3	mmu:11847	Arginase-2, mitochondrial	3.9982	57.2041	-3.8387	8.64252e-07	down
Homer2	NM_177029.3	mmu:26557	Homer protein homolog 2	67.8338	265.37	-1.96793	8.68987e-07	down
Arhgef9	NM_001033329.2	mmu:236915	Rho guanine nucleotide exchange factor 9	1088.06	2249.99	-1.04816	8.69497e-07	down
Elmod1	NM_177769.4	mmu:270162	Elmod1 protein	792.808	1998.36	-1.33377	8.71267e-07	down
Rimkla	NM_177572.4	mmu:194237	N-acetylaspartyl-glutamate synthetase A	194.839	3.80066	5.67989	9.00809e-07	up
Zfyve19	NM_028054.3	mmu:72008	Zinc finger FYVE domain-containing protein 19	503.027	194.243	1.37277	9.44316e-07	up
Sik3	NM_027498.3	mmu:70661	Serine/threonine-protein kinase SIK3	295.594	663.907	-1.16736	9.57565e-07	down
Fbxo7	NM_153195.2	mmu:69754	F-box only protein 7	449.771	203.24	1.14601	9.68063e-07	up
Mageh1	NM_023788.3	mmu:75625	Melanoma antigen, family H, 1	857.414	283.461	1.59684	9.94682e-07	up
Gm18609	Gm18609		Rho GTPase activating protein 20 pseudogene	1.23255	110.307	-6.48373	1.00436e-06	down
Klhl5	NM_175174.4	mmu:71778	Protein Klhl5	59.9191	233.986	-1.96534	1.01134e-06	down
Gm10128	NM_001024713.1		alpha-takusan pseudogene	127.179	25.4083	2.32349	1.01263e-06	up
LOC102632114				85.5374	490.867	-2.52071	1.01276e-06	down
Snx22	NM_001025612.2	mmu:382083	Protein Snx22	2003.04	957.557	1.06476	1.02306e-06	up
Lgmn	NM_011175.2	mmu:19141	Legumain, isoform CRA_a	4728.16	859.16	2.46028	1.11321e-06	up
Reep1	NM_178608.4	mmu:52250	Receptor expression-enhancing protein 1	892.349	1945.75	-1.12465	1.12375e-06	down
Cdk5r1	NM_009871.2	mmu:12569	Cyclin-dependent kinase 5 activator 1	1091.03	3277.01	-1.58668	1.14756e-06	down
Elovl5	NM_134255.3	mmu:68801	Elongation of very long chain fatty acids protein 5	196.941	63.0482	1.64324	1.17512e-06	up
Naga	NM_008669.4	mmu:17939	Putative uncharacterized protein	270.296	105.751	1.35387	1.23428e-06	up
P2rx4	NM_011026.2	mmu:18438	P2X purinoceptor	44.5436	367.368	-3.04393	1.25072e-06	down
Lynx1	NM_011838.4	mmu:23936	Ly-6/neurotoxin-like protein 1	1623.89	3354.84	-1.04679	1.26094e-06	down
Chchd5	NM_025395.3	mmu:66170	Coiled-coil-helix-coiled-coil-helix domain containing 5	548.85	174.97	1.64931	1.27001e-06	up
Pitpnm3	NM_001081641.1	mmu:327958	Pitpnm3 protein	431.566	180.349	1.25879	1.27582e-06	up
Rnf215	NM_027859.2	mmu:71673	RING finger protein 215	144.66	62.0713	1.22067	1.28695e-06	up
Pnoc	NM_010932.2	mmu:18155	Pnoc protein	146.346	0.336254	8.76562	1.30517e-06	up
Hsd17b12	NM_019657.4	mmu:56348	Estradiol 17-beta-dehydrogenase 12	2401.27	1106.19	1.1182	1.31201e-06	up
Irak2	NM_172161.4	mmu:108960	Interleukin-1 receptor-associated kinase-like 2	1.66592	105.64	-5.9867	1.32079e-06	down
Pcdh19	NM_001105246.1	mmu:279653	Protocadherin-19	945.233	406.196	1.2185	1.3241e-06	up
Sertad4	NM_198247.2	mmu:214791	SERTA domain-containing protein 4	974.732	338.535	1.5257	1.33707e-06	up
Hs3st1	NM_010474.2	mmu:15476	Heparan sulfate glucosamine 3-O-sulfotransferase 1	963.421	92.6174	3.37881	1.33925e-06	up
Samd8	NM_026283.2	mmu:67630	Sphingomyelin synthase-related protein 1	748.759	1522.5	-1.02387	1.35747e-06	down
Gm3160	Gm3160		high mobility group protein 1 pseudogene	11.335	63.7037	-2.4906	1.3686e-06	down
Crhr1	NM_007762.4	mmu:12921	CRH receptor subtype-1 isoform-3	5.68312	162.869	-4.84089	1.4223e-06	down
Nkain1	NM_025998.3	mmu:67149	Sodium/potassium-transporting ATPase subunit beta-1-interacting protein 1	208.684	20.8607	3.32246	1.4649e-06	up
Tpm2	NM_009416.4	mmu:22004	Tropomyosin beta chain	412.129	62.3962	2.72357	1.46598e-06	up
Gm3252	XP_006518261.1	mmu:100041283	predicted gene 3252	98.3843	9.92001	3.31001	1.49172e-06	up
5730508B09Rik	NM_027482.3	mmu:70617	Uncharacterized protein C4orf32 homolog	1.66592	66.2374	-5.31326	1.49343e-06	down
Gm21598	XP_006538458.1	mmu:100862261	predicted gene, 21598	10.7983	117.232	-3.44049	1.50186e-06	down
Twsg1	NM_023053.3	mmu:65960	Twisted gastrulation protein homolog 1	61.3208	150.513	-1.29544	1.51262e-06	down
Gm6477	Gm6477		nucleophosmin 1 pseudogene	100.304	44.5462	1.17101	1.53774e-06	up
Cadm3	NM_053199.3	mmu:94332	Immunoglobulin superfamily, member 4B, isoform CRA_a	1003.62	437.379	1.19826	1.57015e-06	up
Gm3739	XR_382975.1	mmu:100042235	predicted gene 3739	304.354	18.3622	4.05094	1.59818e-06	up
Kti12	NM_029571.2	mmu:100087	Protein A730015C16Rik	153.454	38.4095	1.99827	1.64506e-06	up
Hsd11b1	NM_008288.2	mmu:15483	Corticosteroid 11-beta-dehydrogenase isozyme 1	29.6128	779.61	-4.71846	1.64917e-06	down
Tmem63b	NM_198167.3	mmu:224807	Transmembrane protein 63B	140.498	348.816	-1.31192	1.65371e-06	down
Syt16	NM_172804.2	mmu:238266	Synaptotagmin-16	491.137	990.831	-1.01251	1.70064e-06	down
Nrip2	NM_021717.2	mmu:60345	Nuclear receptor-interacting protein 2	857.99	149.04	2.52527	1.74294e-06	up
LOC102634502				3.56662	238.414	-6.06276	1.88877e-06	down
Gm5869	Gm5869		eukaryotic translation elongation factor 1 alpha 1 pseudogene	151.402	74.5186	1.02271	1.9294e-06	up
LOC102634132				0.246511	57.7696	-7.87252	1.93247e-06	down
Ccdc122	NM_175369.3	mmu:108811	Coiled-coil domain-containing protein 122	4.33138	27.8264	-2.68355	1.95764e-06	down
Lasp1	NM_010688.4	mmu:16796	LIM and SH3 domain protein 1	173.599	487.074	-1.48838	2.00343e-06	down
Gm5415	NM_001164286.1	mmu:408191	Protein Gm5415	14.7033	177.834	-3.59632	2.03978e-06	down
Id4	NM_031166.2	mmu:15904	DNA-binding protein inhibitor ID-4	361.737	20.595	4.13457	2.05809e-06	up
Fjx1	NM_010218.2	mmu:14221	Four-jointed box protein 1	57.8689	250.571	-2.11436	2.10766e-06	down
Ankrd35	NM_001081139.1	mmu:213121	Ankrd35 protein	8.8186	137.79	-3.96578	2.16516e-06	down
Zfp934	NM_175252.4	mmu:77117	EG630579 protein	105.896	23.3668	2.18012	2.18116e-06	up
Fbxo30	NM_027968.3	mmu:71865	F-box only protein 30	186.164	36.1287	2.36536	2.18244e-06	up
Srd5a3	NM_020611.4	mmu:57357	Polyprenol reductase	34.026	177.108	-2.37992	2.22432e-06	down
Qrfpr	NM_198192.2	mmu:229214	Pyroglutamylated RFamide peptide receptor	0.333183	221.7	-9.37807	2.2583e-06	down
Zfp707	NM_001081065.1	mmu:69020	Protein Zfp707	382.014	171.307	1.15704	2.2816e-06	up
LOC102632008				33.4642	127.698	-1.93204	2.2965e-06	down
Gm20938	XP_006538461.1	mmu:100043920	predicted gene, 20938	10.7983	114.222	-3.40296	2.31434e-06	down
Kcna1	NM_010595.3	mmu:16485	Potassium voltage-gated channel subfamily A member 1	1852.69	4259.75	-1.20115	2.37774e-06	down
Pcdh8	NM_021543.4	mmu:18530	Protocadherin-8	1343.41	404.159	1.73291	2.38988e-06	up
Mboat2	NM_026037.3	mmu:67216	Putative uncharacterized protein	111.361	367.275	-1.72162	2.3919e-06	down
Ykt6	NM_019661.4	mmu:56418	Synaptobrevin homolog YKT6	388.906	1198.74	-1.62403	2.41924e-06	down
Igsf9b	NM_001129787.1	mmu:235086	Protein Igsf9b	160.283	541.582	-1.75656	2.4792e-06	down
Caskin1	NM_027937.2	mmu:268932	Caskin-1	602.414	148.683	2.01851	2.4809e-06	up
LOC102638670				7.32024	35.4011	-2.27383	2.48874e-06	down
Pqbp1	NM_019478.4	mmu:54633	Pqbp1 protein	2532.02	1256.33	1.01108	2.50268e-06	up
Ntsr1	NM_018766.2	mmu:18216	Ntsr1 protein	0.246511	74.5547	-8.2405	2.51393e-06	down
Katna1	NM_011835.2	mmu:23924	Katanin p60 ATPase-containing subunit A1	240.698	104.056	1.20987	2.61849e-06	up
Otud3	NM_028453.1	mmu:73162	OTU domain-containing protein 3	16.4486	109.838	-2.73934	2.653e-06	down
Atp9b	NM_015805.3	mmu:50771	Probable phospholipid-transporting ATPase IIB	152.601	493.772	-1.69408	2.6845e-06	down
Lyrm7	NM_029327.3	mmu:75530	LYR motif containing 7	115.356	503.133	-2.12484	2.70628e-06	down
Toe1	NM_026654.2	mmu:68276	Target of EGR1 protein 1	328.014	33.7044	3.28275	2.7194e-06	up
Txnl1	NM_016792.4	mmu:53382	Putative uncharacterized protein	3282.89	1429.87	1.19908	2.7417e-06	up
Clmn	NM_053155.2	mmu:94040	Calmin	4.65933	72.1208	-3.95222	2.77537e-06	down
Gbas	NM_008095.4	mmu:14467	Protein NipSnap homolog 2	1276.06	2670.17	-1.06523	2.77943e-06	down
Fam160a2	NM_199009.3	mmu:74349	FTS and Hook-interacting protein	119.684	691.294	-2.53007	2.7862e-06	down
Lpcat4	NM_207206.2	mmu:99010	Lysophospholipid acyltransferase LPCAT4	306.892	691.923	-1.17288	2.83528e-06	down
Fbll1	NM_001004147.3	mmu:237730	rRNA/tRNA 2'-O-methyltransferase fibrillarin-like protein 1	268.328	125.185	1.09994	2.84454e-06	up
Pcnx	NM_018814.3	mmu:54604	Putative uncharacterized protein	238.305	703.486	-1.56171	2.85422e-06	down
Ttn	NM_028004.2	mmu:22138	Titin	59.2001	2.02687	4.86828	2.87423e-06	up
Arhgap20	NM_175535.3	mmu:244867	Rho GTPase-activating protein 20	244.908	1000.4	-2.03026	2.88732e-06	down
Adrb1	NM_007419.2	mmu:11554	Beta-1 adrenergic receptor	49.9827	224.345	-2.16622	2.92601e-06	down
Zfp57	NM_009559.2	mmu:22715	Zinc finger protein 57	81.3536	19.4055	2.06774	2.94616e-06	up
Zfp930	NM_001013379.2	mmu:234358	Protein Zfp930	15.7985	209.434	-3.72863	2.94964e-06	down
Tmem248	NM_027854.1	mmu:71667	Transmembrane protein 248	963.899	444.94	1.11527	2.98321e-06	up
Fam46a	NM_001160379.1	mmu:212943	MCG11933	420.543	22.9711	4.19436	3.03217e-06	up
Parp6	NM_029922.3	mmu:67287	MCG131573, isoform CRA_d	399.604	940.908	-1.23548	3.03255e-06	down
Ralgapa2	NM_001033348.3	mmu:241694	Ral GTPase-activating protein subunit alpha-2	141.558	288.378	-1.02657	3.04361e-06	down
Mrps30	NM_021556.3	mmu:59054	28S ribosomal protein S30, mitochondrial	82.5104	415.48	-2.33213	3.06742e-06	down
C230037L18Rik	NR_077233.1	mmu:100532730	RIKEN cDNA C230037L18 gene	94.6903	10.4095	3.18532	3.06844e-06	up
Kctd12	NM_177715.4	mmu:239217	Kctd12 protein	1426.26	139.957	3.34918	3.07108e-06	up
Lxn	NM_016753.4	mmu:17035	Latexin	364.533	1409.07	-1.95062	3.09911e-06	down
LOC102634256				1.9991	184.461	-6.52782	3.14729e-06	down
Thbd	NM_009378.3	mmu:21824	Thrombomodulin	5.66412	129.033	-4.50975	3.16309e-06	down
Mesdc1	NM_030705.4	mmu:80889	MESDC1	68.4069	269.133	-1.9761	3.1703e-06	down
Pcdh11x	NM_001271810.1	mmu:245578	Pcdh11x protein	3291.24	651.665	2.33643	3.17038e-06	up
Eif5a2	NM_177586.5	mmu:208691	Eukaryotic translation initiation factor 5A-2	453.636	1123.74	-1.3087	3.22407e-06	down
Igbp1	NM_008784.3	mmu:18518	Immunoglobulin-binding protein 1	1008.11	365.447	1.46392	3.22436e-06	up
LOC102640430				107.372	25.067	2.09876	3.26501e-06	up
Ergic3	NM_025516.4	mmu:66366	Endoplasmic reticulum-Golgi intermediate compartment protein 3	3305.11	1640.11	1.01091	3.33127e-06	up
Dpp6	NM_207282.3	mmu:13483	Dipeptidyl aminopeptidase-like protein 6	1842.5	767.96	1.26256	3.35918e-06	up
Hmgn2-ps1	OTTMUSG00000025692	mmu:100039489	high mobility group nucleosomal binding domain 2, pseudogene 1	869.238	253.624	1.77706	3.39186e-06	up
Cpd	NM_007754.2	mmu:12874	Carboxypeptidase D	288.887	651.456	-1.17316	3.4187e-06	down
Gm10340	XP_006518335.1	mmu:100040697	Protein Gm10340	98.7311	13.4054	2.88069	3.43818e-06	up
Fcgr3	NM_010188.5	mmu:14131	Low affinity immunoglobulin gamma Fc region receptor III	69.5329	0	20	3.45323e-06	up
Rpl30-ps10	Rpl30-ps10	mmu:100504405	ribosomal protein L30, pseudogene 10	262.681	21.5951	3.60453	3.47271e-06	up
Gm10243	Gm10243		ribosomal protein L35a pseudogene	387.774	78.0908	2.31199	3.56784e-06	up
Cklf	NM_029313.1	mmu:75458	Chemokine-like factor	67.4974	11.8498	2.50996	3.60791e-06	up
Gm10182	Gm10182		high mobility group nucleosomal binding domain 2 pseudogene	355.64	106.953	1.73344	3.63484e-06	up
Nup50	NM_016714.2	mmu:18141	Protein 1700123L14Rik	578.891	251.075	1.20517	4.01882e-06	up
Akap2	NM_009649.3	mmu:11641	A-kinase anchor protein 2	1260.64	505.583	1.31813	4.05232e-06	up
Mlip	NM_027150.1	mmu:69642	2310046A06Rik protein	56.8329	1028.91	-4.17824	4.09253e-06	down
Pgpep1	NM_023217.4	mmu:66522	Pyroglutamyl-peptidase 1	63.2193	137.318	-1.11908	4.13613e-06	down
Tmx4	NM_029148.1	mmu:52837	Thioredoxin-related transmembrane protein 4	12059.1	5521.65	1.12696	4.14954e-06	up
Klhl1	NM_053105.2	mmu:93688	Putative uncharacterized protein	0.333183	119.533	-8.48687	4.27441e-06	down
Ptprr	NM_011217.2	mmu:19279	Protein tyrosine phosphatase, receptor type, R, isoform CRA_a	540.339	178.866	1.59499	4.27661e-06	up
Laptm4b	NM_033521.3	mmu:114128	MCG2599	2985.33	1313.2	1.1848	4.39451e-06	up
AW554918	NM_001033532.3	mmu:225289	Protein AW554918	188.793	66.0284	1.51565	4.48667e-06	up
Midn	NM_021565.1	mmu:59090	Midnolin	157.726	330.576	-1.06756	4.55483e-06	down
Il15ra	NM_133836.2	mmu:16169	Interleukin-15 receptor subunit alpha	19.1903	131.461	-2.77618	4.57346e-06	down
Cds1	NM_173370.3	mmu:74596	Phosphatidate cytidylyltransferase 1	521.618	1228.98	-1.23639	4.64078e-06	down
Ecel1	NM_021306.3	mmu:13599	Putative uncharacterized protein	258.055	0.337811	9.57725	4.66307e-06	up
Marcks	NM_008538.2	mmu:17118	Myristoylated alanine-rich C-kinase substrate	7080.49	2318.93	1.61039	4.70894e-06	up
Rpp40	NM_145938.4	mmu:208366	Ribonuclease P protein subunit p40	16.1888	145.399	-3.16694	4.70923e-06	down
Pou3f2	NM_008899.2	mmu:18992	POU domain, class 3, transcription factor 2	51.9976	513.942	-3.30509	4.75795e-06	down
Inpp4b	NM_001024617.2	mmu:234515	Type II inositol 3,4-bisphosphate 4-phosphatase	157.054	1.82033	6.43092	4.77541e-06	up
Swap70	NM_009302.3	mmu:20947	Switch-associated protein 70	97.1512	2.35378	5.36718	4.83602e-06	up
Lrp1b	NM_053011.2	mmu:94217	Low-density lipoprotein receptor-related protein 1B	60.2667	520.319	-3.10996	4.83722e-06	down
Hfm1	NM_177873.3	mmu:330149	Hfm1 protein	6.33049	64.4971	-3.34885	4.87246e-06	down
Psmd12	NM_025894.2	mmu:66997	26S proteasome non-ATPase regulatory subunit 12	4485.21	2227.79	1.00956	4.88939e-06	up
Il11ra1	NM_010549.3	mmu:16157	Putative uncharacterized protein	68.9138	610.768	-3.14776	4.89646e-06	down
Gm5424	NR_002687.1	mmu:432466	Uncharacterized protein	139.092	23.2532	2.58054	5.0175e-06	up
BC068157	NM_207203.2	mmu:73072	Protein BC068157	135.117	47.0442	1.52213	5.0247e-06	up
Ppox	NM_008911.2	mmu:19044	Protoporphyrinogen oxidase	153.28	25.9771	2.56086	5.0413e-06	up
Cirbp	NM_007705.2	mmu:12696	Cold-inducible RNA-binding protein	2466.68	646.625	1.93157	5.06462e-06	up
Scrn1	NM_027268.2	mmu:69938	Secernin-1	1019.02	432.277	1.23715	5.1498e-06	up
Fam129b	NM_146119.2	mmu:227737	Niban-like protein 1	4.0963	75.2189	-4.1987	5.18683e-06	down
Gfm2	NM_177266.5	mmu:320806	Ribosome-releasing factor 2, mitochondrial	267.889	133.01	1.0101	5.23804e-06	up
Rspo2	NM_172815.3	mmu:239405	R-spondin-2	47.0993	182.928	-1.9575	5.33308e-06	down
Bcap31	NM_012060.4	mmu:27061	Putative uncharacterized protein	4786.61	2390.13	1.00192	5.36287e-06	up
Smc3	NM_007790.3	mmu:13006	Cspg6	1154.88	452.5	1.35175	5.46434e-06	up
Kif13a	NM_010617.2	mmu:16553	Kinesin-like protein KIF13A	235.71	70.2983	1.74545	5.49229e-06	up
Abcd2	NM_011994.2	mmu:26874	Putative uncharacterized protein	110.891	783.065	-2.81999	5.64159e-06	down
Lrrc9	NM_030070.3	mmu:78257	Leucine-rich repeat-containing protein 9	0.493021	26.5573	-5.75132	5.65775e-06	down
Med4	NM_026119.3	mmu:67381	Mediator of RNA polymerase II transcription subunit 4	1140.79	457.68	1.31762	5.68556e-06	up
Zfp960	NM_001163919.1	mmu:449000	Protein Zfp960	2.92148	35.733	-3.61249	5.74727e-06	down
Cenpt	NM_177150.2	mmu:320394	Centromere protein T	508.918	186.31	1.44973	5.77393e-06	up
Eif2ak1	NM_013557.2	mmu:15467	Putative uncharacterized protein	157.647	592.296	-1.90962	5.77649e-06	down
Rpl35a-ps3	Rpl35a-ps3		ribosomal protein L35A, pseudogene 3	382.845	78.9202	2.2783	5.947e-06	up
Slc25a16	NM_175194.2	mmu:73132	Graves disease carrier protein homolog	298.382	603.681	-1.01663	5.99009e-06	down
LOC102635708				0.493021	44.8759	-6.50815	6.19066e-06	down
Gm10052	NR_002885.3	mmu:654467	heterogeneous nuclear ribonucleoprotein A1 pseudogene	292.764	121.961	1.26331	6.19306e-06	up
LOC102635487				5.00201	109.054	-4.44639	6.36074e-06	down
Ccl2	NM_011333.3	mmu:20296	C-C motif chemokine 2	494.824	6.41841	6.26856	6.39882e-06	up
Snord64	NR_028529.1	mmu:100217429	small nucleolar RNA, C/D box 64	1.89892	24.0368	-3.66199	6.40639e-06	down
Adamts5	NM_011782.2	mmu:23794	Putative uncharacterized protein	306.442	30.4931	3.32906	6.41738e-06	up
Smpd3	NM_021491.3	mmu:58994	Putative uncharacterized protein	132.415	406.007	-1.61644	6.42262e-06	down
Gm8860	Gm8860		predicted gene 8860	74.2256	30.8202	1.26804	6.46069e-06	up
Strn	NM_011500.2	mmu:268980	Striatin	926.801	2123.04	-1.1958	6.55485e-06	down
Cyb5r4	NM_024195.2	mmu:266690	Cytochrome b5 reductase 4	326.014	804.018	-1.30229	6.55522e-06	down
Rpl35a-ps4	Rpl35a-ps4		ribosomal protein 35A, pseudogene 4	384.194	81.9139	2.22965	6.74096e-06	up
Gm14411	Gm14411	mmu:628239	predicted gene 14411	95.2332	293.718	-1.62489	6.86905e-06	down
Wsb1	NM_019653.3	mmu:78889	WD repeat and SOCS box-containing protein 1	1518.31	722.715	1.07097	6.93864e-06	up
Tyw5	NM_001114102.1	mmu:68736	tRNA wybutosine-synthesizing protein 5	310.645	657.981	-1.08278	6.95476e-06	down
Adamts13	NM_001001322.2	mmu:279028	A disintegrin and metalloproteinase with thrombospondin motifs 13	110.054	282.396	-1.35951	7.02377e-06	down
Vat1	NM_012037.2	mmu:26949	Putative uncharacterized protein	166.369	8.59071	4.27547	7.11983e-06	up
Prss35	NM_178738.3	mmu:244954	Inactive serine protease 35	2.52932	66.3306	-4.71285	7.18962e-06	down
Chga	NM_007693.1	mmu:12652	Chromogranin-A	2335.58	761.124	1.61757	7.30526e-06	up
Ptk2	NM_007982.2	mmu:14083	Focal ashension kinase 1	243.592	820.684	-1.75236	7.30689e-06	down
Rmdn3	NM_001033136.3	mmu:67809	Regulator of microtubule dynamics protein 3	567.503	282.805	1.00482	7.65857e-06	up
Slitrk5	NM_198865.1	mmu:75409	MKIAA0918 protein	255.524	1054.9	-2.04558	7.68536e-06	down
Ppp2r1b	NM_028614.3	mmu:73699	Serine/threonine-protein phosphatase 2A 65 kDa regulatory subunit A beta isoform	372.411	146.637	1.34465	7.69802e-06	up
LOC102635305				15.5742	110.096	-2.82154	7.83771e-06	down
AI987944	NM_183167.4	mmu:233168	AI987944 protein	30.0245	205.212	-2.7729	7.94795e-06	down
Fbxl3	NM_015822.2	mmu:50789	F-box/LRR-repeat protein 3	425.985	1047.49	-1.29807	8.00569e-06	down
Dctd	NM_178788.4	mmu:320685	Deoxycytidylate deaminase	0	56.7594	-20	8.09964e-06	down
Il1a	NM_010554.4	mmu:16175	Interleukin-1 alpha	711.593	5.22405	7.08974	8.11292e-06	up
Tmem67	NM_177861.4	mmu:329795	Meckelin	32.8662	173.959	-2.40407	8.20251e-06	down
Radil	NM_178702.3	mmu:231858	Ras-associating and dilute domain-containing protein	2.87077	51.1226	-4.15445	8.29243e-06	down
Zkscan1	NM_133906.4	mmu:74570	Zinc finger protein with KRAB and SCAN domains 1	580.705	1162.37	-1.0012	8.66405e-06	down
Rab27b	NM_030554.3	mmu:80718	Rab27b protein	2967.36	1072.53	1.46817	8.68195e-06	up
Car10	NM_028296.3	mmu:72605	Carbonic anhydrase-related protein 10	210.154	703.751	-1.74362	8.71282e-06	down
Slc30a2	NM_001039677.2	mmu:230810	Slc30a2 protein	0.333183	69.927	-7.71339	8.82721e-06	down
Mctp2	NM_001024703.1	mmu:244049	Multiple C2 and transmembrane domain-containing protein 2	0.246511	63.968	-8.01956	8.83929e-06	down
ND6	V00711	mmu:17722	NADH-ubiquinone oxidoreductase chain 6	8577.82	18223	-1.08707	8.89314e-06	down
Hddc2	NM_027168.2	mmu:69692	HD domain-containing protein 2	437.305	920.717	-1.07412	8.90954e-06	down
Auts2	NM_177047.3	mmu:319974	Protein Auts2	165.849	431.362	-1.37903	9.12855e-06	down
Clec18a	NM_181549.3	mmu:353287	C-type lectin domain family 18 member A	0.246511	17.2704	-6.1305	9.19e-06	down
Gm3115	XP_006518311.1	mmu:100041054	Protein Gm3115	121.382	18.2629	2.73257	9.39855e-06	up
Pigx	NM_024464.3	mmu:72084	Phosphatidylinositol-glycan biosynthesis class X protein	546.125	202.871	1.42867	9.42826e-06	up
Eif3s6-ps2	Int6-ps2		eukaryotic translation initiation factor 3, subunit 6, pseudogene 2	40.7773	5.01129	3.02451	9.87057e-06	up
Kcnk2	NM_010607.3	mmu:16526	Potassium channel subfamily K member 2	737.135	78.121	3.23815	9.88938e-06	up
BC051142	NM_001163855.1	mmu:407788	Protein BC051142	1.33273	58.0697	-5.44532	9.92067e-06	down
Gm3339	Gm3339		predicted gene 3339	40.0358	0.337811	6.88893	9.99874e-06	up
Bri3	NM_018772.4	mmu:55950	Brain protein I3	45.9778	156.352	-1.76579	1.0153e-05	down
5730409K12Rik	NM_001033154.1	mmu:70494	RIKEN cDNA 5730409K12 gene	22.9436	284.195	-3.63072	1.02364e-05	down
Nbea	NM_030595.1	mmu:26422	Nbea protein	955.52	2384.84	-1.31954	1.03445e-05	down
Herpud1	NM_022331.1	mmu:64209	Homocysteine-inducible, endoplasmic reticulum stress-inducible, ubiquitin-like domain member 1, isoform CRA_b	1624.16	524.116	1.63174	1.04903e-05	up
Swt1	NM_025819.4	mmu:66875	Transcriptional protein SWT1	420.252	141.496	1.5705	1.05632e-05	up
Rpl35a-ps6	Rpl35a-ps6		ribosomal protein L35A, pseudogene 6	377.706	78.9233	2.25874	1.08941e-05	up
Csf1r	NM_007779.2	mmu:12978	Macrophage colony-stimulating factor 1 receptor	159.119	0.674065	7.883	1.10323e-05	up
Trim37	NM_197987.2	mmu:68729	E3 ubiquitin-protein ligase TRIM37	994.304	2089.19	-1.07118	1.1071e-05	down
LOC102640099				11.8697	59.0828	-2.31545	1.11978e-05	down
Snhg12	NR_029468.1	mmu:100039864	small nucleolar RNA host gene 12	62.8468	305.952	-2.28339	1.14006e-05	down
Bcas1	NM_029815.2	mmu:76960	Breast carcinoma-amplified sequence 1 homolog	108.824	2.47346	5.45932	1.15219e-05	up
St3gal1	NM_009177.4	mmu:20442	CMP-N-acetylneuraminate-beta-galactosamide-alpha-2,3-sialyltransferase 1	209.818	65.5901	1.67759	1.1589e-05	up
Alk	NM_007439.2	mmu:11682	ALK tyrosine kinase receptor	85.1096	20.9314	2.02365	1.15964e-05	up
Vgll3	NM_028572.1	mmu:73569	Transcription cofactor vestigial-like protein 3	53.9251	244.819	-2.18269	1.16986e-05	down
Rpl35a-ps2	Rpl35a-ps2		ribosomal protein L35A, pseudogene 2	396.188	80.7901	2.29393	1.19356e-05	up
Rasd1	NM_009026.4	mmu:19416	Dexamethasone-induced Ras-related protein 1	3.42098	151.069	-5.46465	1.19727e-05	down
C1qtnf1	NM_019959.3	mmu:56745	Complement C1q tumor necrosis factor-related protein 1	126.278	1.00876	6.96787	1.19808e-05	up
Fibcd1	NM_178887.4	mmu:98970	Fibrinogen C domain-containing protein 1	225.807	0.989385	7.83434	1.19884e-05	up
Mchr1	NM_145132.2	mmu:207911	Melanin-concentrating hormone receptor 1 alternate form	44.5162	195.32	-2.13344	1.20371e-05	down
Nol3	NM_030152.4	mmu:78688	Nucleolar protein 3 (Apoptosis repressor with CARD domain)	600.523	205.454	1.5474	1.21346e-05	up
LOC102638782				88.9301	221.888	-1.31909	1.23952e-05	down
Tvp23b	NM_026210.4	mmu:67510	Golgi apparatus membrane protein TVP23 homolog B	1551.56	729.308	1.08912	1.2583e-05	up
Ppp1r16a	NM_033371.2	mmu:73062	Protein phosphatase 1 regulatory subunit 16A	40.5033	177.886	-2.13484	1.25843e-05	down
Cstad	NM_030137.2	mmu:78617	Protein Cstad	63.7629	154.382	-1.27572	1.30001e-05	down
Plxna3	NM_008883.2	mmu:18846	Plxna3 protein	134.095	24.914	2.42823	1.31286e-05	up
Gm3608	Gm3608		capping protein (actin filament) muscle Z-line, alpha 1 pseudogene	562.189	119.757	2.23095	1.31782e-05	up
2900026A02Rik	NM_172884.3	mmu:243219	Uncharacterized protein KIAA1671	37.0182	319.866	-3.11116	1.32372e-05	down
Rell2	NM_153793.2	mmu:225392	RELT-like protein 2	8.04255	40.0319	-2.31542	1.32481e-05	down
ATP6	V00711	mmu:17705	ATP synthase subunit a	53892.7	111639	-1.05068	1.32619e-05	down
Slc17a6	NM_080853.3	mmu:140919	Vesicular glutamate transporter 2	0.493021	172.225	-8.44843	1.34729e-05	down
Poc1a	NM_027354.2	mmu:70235	POC1 centriolar protein homolog A	19.1448	234.893	-3.61698	1.34911e-05	down
Gpr45	NM_053107.4	mmu:93690	G protein-coupled receptor 45	6.04925	127.868	-4.40175	1.36194e-05	down
Celf5	NM_176954.3	mmu:319586	Protein Celf5	423.871	1086.93	-1.35856	1.36255e-05	down
LOC102637684				0.333183	48.7459	-7.19282	1.36502e-05	down
Nat6	NM_019750.3	mmu:56441	N-acetyltransferase 6	298.495	146.395	1.02784	1.37155e-05	up
Il1rap	NM_134103.2	mmu:16180	Interleukin-1 receptor accessory protein	49.9775	277.26	-2.47189	1.3876e-05	down
Tspan9	NM_175414.4	mmu:109246	Tetraspanin-9	0.297219	41.3341	-7.11967	1.41322e-05	down
Rab39	NM_175562.3	mmu:270160	RAB39, member RAS oncogene family	0.543729	66.4043	-6.93224	1.41887e-05	down
Rgs12	NM_173402.2	mmu:71729	Regulator of G-protein-signaling 12	0.99955	204.622	-7.67747	1.44408e-05	down
Zdhhc12	NM_025428.2	mmu:66220	Probable palmitoyltransferase ZDHHC12	24.6556	160.559	-2.70312	1.49358e-05	down
Cwh43	NM_181323.2	mmu:231293	PGAP2-interacting protein	0.297219	56.9889	-7.58301	1.51855e-05	down
Cib2	NM_019686.5	mmu:56506	Calcium and integrin binding family member 2, isoform CRA_a	516.886	54.9221	3.23439	1.54475e-05	up
Gpr19	NM_008157.3	mmu:14760	Probable G-protein coupled receptor 19	1044.62	402.89	1.37453	1.55513e-05	up
Lrfn3	NM_175478.2	mmu:233067	Leucine-rich repeat and fibronectin type-III domain-containing protein 3	25.4155	97.734	-1.94315	1.56716e-05	down
LOC102640548				43.7533	3.53499	3.62961	1.57005e-05	up
Pigp	NM_019543.3	mmu:56176	Phosphatidylinositol N-acetylglucosaminyltransferase subunit P	804.405	1904.83	-1.24367	1.58219e-05	down
Atat1	NM_028476.4	mmu:73242	Alpha-tubulin N-acetyltransferase	1697.01	580.1	1.54862	1.59592e-05	up
Hmmr	NM_013552.2	mmu:15366	Hyaluronan mediated motility receptor	0.246511	83.8082	-8.4093	1.61957e-05	down
Hapln1	NM_013500.4	mmu:12950	Hyaluronan and proteoglycan link protein 1	86.1279	0.336254	8.00078	1.62357e-05	up
Hkdc1	NM_145419.1	mmu:216019	Putative hexokinase HKDC1	0.246511	82.2802	-8.38275	1.6243e-05	down
Gm6278	Gm6278		ribosomal protein, large, P0 pseudogene	221.482	77.7886	1.50956	1.62773e-05	up
Rnh1	NM_145135.3	mmu:107702	Ribonuclease inhibitor	1191.19	188.905	2.65667	1.64487e-05	up
Adra1a	NM_013461.4	mmu:11549	Alpha-1A adrenergic receptor	3.84978	95.5716	-4.63373	1.70325e-05	down
Kcnk13	NM_146037.2	mmu:217826	Potassium channel subfamily K member 13	92.3621	10.7829	3.09855	1.71679e-05	up
Zbtb34	NM_001276332.1	mmu:241311	Protein Zbtb34	6.4881	84.5476	-3.7039	1.72256e-05	down
Nr4a2	NM_013613.2	mmu:18227	Nuclear receptor subfamily 4 group A member 2	33.3299	1572.55	-5.56015	1.74048e-05	down
Dmkn	NM_172899.4	mmu:73712	Dermokine	0.246511	50.8675	-7.68895	1.74924e-05	down
LOC102634483				668.372	129.019	2.37306	1.75933e-05	up
Prkca	NM_011101.3	mmu:18750	Protein kinase C alpha type	66.3459	609.63	-3.19985	1.78136e-05	down
Ttc9b	NM_028417.1	mmu:73032	Tetratricopeptide repeat protein 9B	79.9632	342.804	-2.09997	1.7929e-05	down
Htra2	NM_019752.3	mmu:64704	Serine protease HTRA2, mitochondrial	71.3009	241.451	-1.75974	1.805e-05	down
Dtx2	NM_023742.2	mmu:74198	MKIAA1528 protein	89.0475	17.1145	2.37936	1.84329e-05	up
Tnfrsf11a	NM_009399.3	mmu:21934	Tumor necrosis factor receptor superfamily member 11A	0.297219	54.8399	-7.52756	1.86139e-05	down
Nrros	NM_146069.4	mmu:224109	Negative regulator of reactive oxygen species	0.246511	45.5616	-7.53003	1.86436e-05	down
Fbxo10	NM_001024142.1	mmu:269529	F-box only protein 10	51.5225	7.10351	2.8586	1.86831e-05	up
Bach1	NM_007520.2	mmu:12013	Transcription regulator protein BACH1	152.967	11.8126	3.69481	1.86966e-05	up
B230216N24Rik	NR_037993.1	mmu:78603	RIKEN cDNA B230216N24 gene	471.954	98.6688	2.25798	1.88528e-05	up
Gm14440	NM_001199308.1	mmu:100503353	predicted gene 14440	246.777	829.272	-1.74864	1.93498e-05	down
41706				313.034	51.6904	2.59835	1.94808e-05	up
Timeless	NM_011589.2	mmu:21853	Protein timeless homolog	78.6436	0.336254	7.86963	1.99223e-05	up
Ybx1-ps2	Ybx1-ps2		Y box protein 1, pseudogene 2	65.3351	0.336254	7.60216	1.99337e-05	up
Sel1l3	NM_172710.3	mmu:231238	Protein sel-1 homolog 3	212.61	640.804	-1.59167	1.99936e-05	down
Plcxd3	NM_177355.3	mmu:239318	Plcxd3 protein	75.703	258.953	-1.77427	2.02722e-05	down
Fam211a	NM_198861.1	mmu:192976	Leucine-rich repeat-containing protein FAM211A	4.84286	213.92	-5.46507	2.0706e-05	down
LOC102638647				0.246511	35.5987	-7.17403	2.09332e-05	down
Sypl2	NM_008596.1	mmu:17306	Synaptophysin-like protein 2	0.246511	47.7549	-7.59786	2.1297e-05	down
Npy1r	NM_010934.4	mmu:18166	Neuropeptide Y receptor type 1	73.5075	254.279	-1.79045	2.14299e-05	down
Cttnbp2	NM_080285.1	mmu:30785	Cortactin-binding protein 2	351.463	1499.52	-2.09306	2.17791e-05	down
Lrrn1	NM_008516.4	mmu:16979	Leucine-rich repeat neuronal protein 1	111.214	494.816	-2.15355	2.23152e-05	down
Kbtbd11	NM_029116.2	mmu:74901	Kelch repeat and BTB domain-containing protein 11	232.979	756.818	-1.69974	2.31884e-05	down
LOC102639188				199.969	1.34502	7.21601	2.32407e-05	up
2610042L04Rik	XR_406646.1	mmu:554327	Alpha42-takusan	144.947	20.7026	2.80764	2.33734e-05	up
Rock2	NM_009072.2	mmu:19878	Rho-associated protein kinase 2	1613.41	4715.76	-1.54738	2.34801e-05	down
Lsmem1	NM_001033437.2	mmu:380755	Gene model 889, (NCBI)	276.332	25.7407	3.42428	2.38121e-05	up
Atl3	NM_146091.4	mmu:109168	Atlastin-3	32.8191	137.542	-2.06727	2.40557e-05	down
Pmaip1	NM_021451.2	mmu:58801	Phorbol-12-myristate-13-acetate-induced protein 1	13.6605	69.3193	-2.34324	2.41194e-05	down
Hspa2	NM_008301.4	mmu:15512	Heat shock protein 70-2	220.571	513.358	-1.21872	2.48193e-05	down
Ctss	NM_021281.3	mmu:13040	Cathepsin S	321.331	5.06717	5.98674	2.48251e-05	up
Gm3317	NM_001242941.2	mmu:666329	predicted gene 3317	72.8664	18.8747	1.9488	2.50956e-05	up
Lrrk2	NM_025730.3	mmu:66725	Leucine-rich repeat serine/threonine-protein kinase 2	204.364	647.721	-1.66423	2.523e-05	down
Gpr157	NM_177366.3	mmu:269604	Gpr157 protein	56.1482	11.2092	2.32456	2.5488e-05	up
Atp1b2	NM_013415.5	mmu:11932	ATPase, Na+/K+ transporting, beta 2 polypeptide	956.533	278.402	1.78065	2.55944e-05	up
Mina	NM_025910.3	mmu:67014	Bifunctional lysine-specific demethylase and histidyl-hydroxylase MINA	11.9946	80.3079	-2.74316	2.5907e-05	down
LOC102632386				44.8497	2.3344	4.26397	2.62526e-05	up
Rnaset2a	NM_001083938.2	mmu:100037283	Ribonuclease T2B	92.3156	39.5444	1.2231	2.62963e-05	up
Pacs1	NM_153129.2	mmu:107975	Putative uncharacterized protein	244.883	640.693	-1.38754	2.65526e-05	down
Darc	NM_010045.2	mmu:13349	Duffy blood group antigen	112.673	314.125	-1.47919	2.69161e-05	down
Fut11	NM_028428.2	mmu:73068	Alpha-(1,3)-fucosyltransferase 11	198.131	70.9921	1.48073	2.73676e-05	up
Dmrtc1a	NM_029378.2	mmu:70887	Doublesex- and mab-3-related transcription factor C1	172.354	3.50783	5.61865	2.76277e-05	up
Cenpj	NM_001014996.2	mmu:219103	Putative uncharacterized protein	0.246511	48.2884	-7.61388	2.79795e-05	down
Spint2	NM_011464.2	mmu:20733	Putative uncharacterized protein	3.91153	142.809	-5.19021	2.8159e-05	down
Wrap53	NM_144824.2	mmu:216853	Telomerase Cajal body protein 1	19.3269	139.476	-2.85134	2.81972e-05	down
Orai2	NM_178751.3	mmu:269717	Orai2 protein	1.97209	82.201	-5.38136	2.84309e-05	down
BC002163	NR_002445.2	mmu:170658	NADH dehydrogenase Fe-S protein 5 pseudogene	2309.72	677.086	1.77031	2.84563e-05	up
Cys1	NM_138686.3	mmu:12879	Cystin-1	18.8699	86.7948	-2.20152	2.84913e-05	down
2310067E19Rik	XR_401722.1	mmu:76455	RIKEN cDNA 2310067E19 gene	0.246511	110.759	-8.81156	2.92025e-05	down
Ptprm	NM_008984.2	mmu:19274	Receptor-type tyrosine-protein phosphatase mu	748.686	143.661	2.38169	2.93429e-05	up
Ntrk3	NM_182809.2	mmu:18213	Tyrosine kinase receptor isoform C	322.167	1427.62	-2.14773	2.93981e-05	down
C77080	NM_001285867.1	mmu:97130	Uncharacterized protein KIAA1522	14.3574	50.7332	-1.82113	2.9451e-05	down
Htr1a	NM_008308.4	mmu:15550	5-hydroxytryptamine receptor 1A	757.365	61.7395	3.61672	2.99951e-05	up
Arhgap42	NM_027823.1	mmu:71544	Rho GTPase-activating protein 42	6.43739	67.143	-3.38269	3.00326e-05	down
Syt5	NM_016908.2	mmu:53420	Synaptotagmin-5	1207.92	2802.87	-1.21438	3.0272e-05	down
Tes3-ps	Tes3-ps		testis derived transcript 3, pseudogene	595.959	287.634	1.05098	3.03548e-05	up
Txnrd2	NM_013711.3	mmu:26462	Thioredoxin reductase 2, mitochondrial	36.2094	195.813	-2.43504	3.12432e-05	down
Gm4617	Gm4617		prothymosin alpha pseudogene	1540.24	477.389	1.68992	3.1955e-05	up
Gm10033	NM_194351.1	mmu:378466	Protein Gm10311	26.6086	174.277	-2.71142	3.23837e-05	down
Wnt2	NM_023653.5	mmu:22413	Protein Wnt-2	0.99955	75.6991	-6.24285	3.24715e-05	down
Rnd3	NM_028810.2	mmu:74194	Rho-related GTP-binding protein RhoE	607.663	94.5906	2.6835	3.32885e-05	up
Jmjd6	NM_033398.2	mmu:107817	Jmjd6 protein	415.927	151.315	1.45877	3.34022e-05	up
Epb4.1l1	NM_013510.3	mmu:13821	Erythrocyte protein band 4.1-like 1, isoform CRA_c	2050.96	960.526	1.0944	3.34652e-05	up
2310011J03Rik	NM_025521.3	mmu:66374	UPF0449 protein C19orf25 homolog	144.073	301.563	-1.06566	3.36525e-05	down
Ccl7	NM_013654.3	mmu:20306	Chemokine (C-C motif) ligand 7	263.66	1.48408	7.47297	3.3777e-05	up
Tbc1d4	NM_173380.1	mmu:210789	TBC1 domain family member 4	379.629	42.5437	3.15757	3.46308e-05	up
Fbln7	NM_024237.4	mmu:70370	Fibulin-7	0.666367	64.5301	-6.59751	3.4716e-05	down
Tonsl	NM_183091.3	mmu:72749	Tonsoku-like protein	96.0444	12.3673	2.95717	3.50201e-05	up
Cyth3	NM_011182.4	mmu:19159	Cytohesin-3	491.423	87.3702	2.49175	3.50316e-05	up
Arap2	NM_178407.3	mmu:212285	Arf-GAP with Rho-GAP domain, ANK repeat and PH domain-containing protein 2	528.107	1539.56	-1.54361	3.57612e-05	down
Rassf1	NM_019713.4	mmu:56289	Ras association (RalGDS/AF-6) domain family 1, isoform CRA_b	692.826	306.469	1.17675	3.57999e-05	up
TrnE	TrnE	mmu:17729	tRNA	304.984	640.31	-1.07004	3.59804e-05	down
Arnt2	NM_007488.3	mmu:11864	Aryl hydrocarbon receptor nuclear translocator 2	2174.78	745.331	1.54492	3.60684e-05	up
Fchsd2	NM_199012.2	mmu:207278	Putative uncharacterized protein	649.159	212.686	1.60985	3.64079e-05	up
LOC100503946	LOC100503946		ATP synthase F0 subunit 6 pseudogene	50973.2	105520	-1.04971	3.75487e-05	down
Traf5	NM_011633.2	mmu:22033	TNF receptor-associated factor 5	0.333183	13.4379	-5.33385	3.78028e-05	down
Pacsin1	NM_178365.4	mmu:23969	Putative uncharacterized protein	4246.39	1573.89	1.4319	3.79934e-05	up
Gfpt2	NM_013529.3	mmu:14584	Putative uncharacterized protein	386.569	8.07322	5.58144	3.81215e-05	up
Gm4631	XR_375387.1	mmu:100043764	predicted gene 4631	12.0899	76.0387	-2.65293	3.91715e-05	down
Fmnl1	NM_019679.2	mmu:57778	Formin-like 1, isoform CRA_c	164.785	515.215	-1.64459	3.9479e-05	down
Vash1	NM_177354.4	mmu:238328	Vasohibin 1	84.8952	183.85	-1.11478	4.00163e-05	down
Ddrgk1	NM_029832.2	mmu:77006	DDRGK domain-containing protein 1	1280.31	597.106	1.10044	4.02121e-05	up
Kcnf1	NM_201531.3	mmu:382571	Potassium voltage-gated channel subfamily F member 1	314.067	892.365	-1.50656	4.03353e-05	down
Iqcc	NM_198026.2	mmu:230767	IQ domain-containing protein C	455.568	123.694	1.88089	4.07904e-05	up
Tmem196	NM_001160385.1	mmu:217951	Protein Tmem196	81.8153	628.671	-2.94186	4.1355e-05	down
Lin7a	NM_001284329.1	mmu:108030	MCG16980, isoform CRA_b	451.042	2380.62	-2.4	4.16059e-05	down
Hlf	NM_172563.3	mmu:217082	Hepatic leukemia factor	559.892	1844.82	-1.72026	4.18048e-05	down
LOC102640663				0.246511	27.761	-6.81527	4.25404e-05	down
Gnai1	NM_010305.1	mmu:14677	Guanine nucleotide-binding protein G(i) subunit alpha-1	1310.46	3434.11	-1.38987	4.29341e-05	down
Ptma	NM_008972.2	mmu:19231	Prothymosin alpha	6687.12	2027.14	1.72194	4.31003e-05	up
Rps6ka6	NM_025949.2	mmu:67071	Ribosomal protein S6 kinase alpha-6	5.17673	50.547	-3.28751	4.33311e-05	down
Ppat	NM_172146.2	mmu:231327	Amidophosphoribosyltransferase	269.208	111.758	1.26834	4.41758e-05	up
Nusap1	NM_133851.3	mmu:108907	Nucleolar and spindle-associated protein 1	5.94437	56.016	-3.23624	4.4246e-05	down
Tmem232	NM_001008973.2	mmu:381107	Putative uncharacterized protein	0.333183	46.0037	-7.10929	4.55949e-05	down
LOC102640289				34.0896	3.36254	3.34171	4.6191e-05	up
Myh15	NM_001166210.1	mmu:667772	Protein Myh15	0.493021	57.0988	-6.85567	4.62637e-05	down
G0s2	NM_008059.3	mmu:14373	G0/G1 switch gene 2	81.0552	19.2678	2.07271	4.63837e-05	up
Gucy1a3	NM_021896.5	mmu:60596	Guanylate cyclase soluble subunit alpha-3	318.704	944.35	-1.5671	4.68149e-05	down
Adam10	NM_007399.3	mmu:11487	A disintegrin and metallopeptidase domain 10	462.706	1059.04	-1.19458	4.69364e-05	down
Nit2	NM_023175.1	mmu:52633	Omega-amidase NIT2	472.51	220.926	1.09678	4.7384e-05	up
Tbl1xr1	NM_030732.3	mmu:81004	Putative uncharacterized protein	230.58	1131.93	-2.29544	4.74579e-05	down
Slc35b2	NM_028662.2	mmu:73836	Putative uncharacterized protein	76.8928	237.091	-1.62452	4.82508e-05	down
Man2a1	NM_008549.2	mmu:17158	Alpha-mannosidase 2	34.0095	355.036	-3.38396	4.83791e-05	down
L3mbtl3	NM_172787.2	mmu:237339	Lethal(3)malignant brain tumor-like protein 3	104.325	289.202	-1.47099	4.8436e-05	down
Zfp941	NM_001001180.2	mmu:407812	Protein Zfp941	529.794	121.035	2.13001	4.85963e-05	up
Vwc2	NM_177033.3	mmu:319922	Brorin	252.978	46.7414	2.43624	5.10991e-05	up
Sarm1	NM_172795.3	mmu:237868	Sarm1 protein	180.451	57.908	1.63977	5.19634e-05	up
Mtss1	NM_144800.2	mmu:211401	Metastasis suppressor protein 1	471.076	192.745	1.28927	5.25577e-05	up
Gstm5	NM_010360.2	mmu:14866	Glutathione S-transferase Mu 6	5161.37	2276.85	1.18072	5.27242e-05	up
LOC102635639				0.579694	63.8475	-6.78319	5.33365e-05	down
Gtf2a1l	NM_023630.2	mmu:71828	TFIIA-alpha and beta-like factor	0	49.2862	-20	5.42503e-05	down
Ccpg1os	NM_001198789.1	mmu:546143	cell cycle progression 1, opposite strand	61.4244	271.371	-2.14339	5.44719e-05	down
Pdk1	NM_172665.5	mmu:228026	Putative uncharacterized protein	50.3796	374.858	-2.89543	5.54897e-05	down
Gm5561	Gm5561	mmu:433941	ribosomal protein L29 pseudogene	57.6131	119.82	-1.0564	5.56624e-05	down
TrnR	TrnR	mmu:17741	tRNA	1.2101	27.4038	-4.50118	5.72872e-05	down
Zdhhc3	NM_026917.5	mmu:69035	Palmitoyltransferase ZDHHC3	199.963	400.579	-1.00235	5.74383e-05	down
Scel	NM_022886.2	mmu:64929	Scel protein	0.666367	40.0589	-5.90966	5.77902e-05	down
Acmsd	NM_001033041.2	mmu:266645	Putative uncharacterized protein	2.54283	20.3176	-2.99822	5.90723e-05	down
5830416P10Rik	NR_028427.1	mmu:381232	RIKEN cDNA 5830416P10 gene	0.579694	24.0351	-5.37371	5.99472e-05	down
Gm14169	NR_040372.1	mmu:100504350	predicted gene 14169	0.246511	37.4361	-7.24663	6.04228e-05	down
Npr3	NM_008728.2	mmu:18162	Atrial natriuretic peptide receptor 3	166.417	414.861	-1.31783	6.04931e-05	down
Gipc2	NM_016867.1	mmu:54120	PDZ domain-containing protein GIPC2	90.1751	7.42039	3.60316	6.20208e-05	up
Mapk1	NM_011949.3	mmu:26413	Mitogen-activated protein kinase 1	2492.19	5520.79	-1.14746	6.24801e-05	down
Peak1	NM_172924.3	mmu:244895	Pseudopodium-enriched atypical kinase 1	131.229	291.569	-1.15175	6.40193e-05	down
Hivep3	NM_010657.3	mmu:16656	Transcription factor HIVEP3	195.469	546.956	-1.48449	6.48429e-05	down
Actn4	NM_021895.2	mmu:60595	Alpha-actinin-4	351.121	740.534	-1.0766	6.66796e-05	down
LOC102634351				2.71162	26.2873	-3.27714	6.74556e-05	down
Dsel	NM_001081316.1	mmu:319901	Dermatan-sulfate epimerase-like protein	58.2813	410.842	-2.81748	6.81298e-05	down
Aldh1a1	NM_013467.3	mmu:11668	Retinal dehydrogenase 1	8.32959	96.1163	-3.52846	6.85445e-05	down
Gng3	NM_010316.3	mmu:14704	Guanine nucleotide-binding protein G(I)/G(S)/G(O) subunit gamma-3	36538.9	17620.7	1.05216	6.99612e-05	up
Stard4	NM_133774.4	mmu:170459	StAR-related lipid transfer protein 4	118.511	353.493	-1.57666	7.13332e-05	down
LOC102635587				63.787	0	20	7.15026e-05	up
1700086L19Rik	NR_030733.1	mmu:74284	Protein 1700086L19Rik	5355.56	1920.84	1.4793	7.206e-05	up
Fcgr1	NM_010186.5	mmu:14129	High affinity immunoglobulin gamma Fc receptor I	40.2756	6.38883	2.65628	7.25915e-05	up
LOC102633560				0.666367	73.1587	-6.77857	7.31991e-05	down
Ogfrl1	NM_001081079.1	mmu:70155	Putative uncharacterized protein	619.056	2087.59	-1.7537	7.32779e-05	down
Ankrd33b	NM_027496.3	mmu:67434	Ankyrin repeat domain-containing protein 33B	75.5687	708.166	-3.22823	7.38341e-05	down
LOC102634870				60.7258	23.4814	1.37079	7.52913e-05	up
Bmpr1b	NM_007560.4	mmu:12167	Bone morphogenetic protein receptor, type 1B	0.927621	56.8086	-5.93643	7.56553e-05	down
Notch3	NM_008716.2	mmu:18131	Neurogenic locus notch homolog protein 3	83.7496	1.97877	5.40341	7.64387e-05	up
Lair1	NM_178611.6	mmu:52855	Leukocyte-associated immunoglobulin-like receptor 1	86.3122	32.4501	1.41134	7.78218e-05	up
Grhpr	NM_080289.1	mmu:76238	Glyoxylate reductase/hydroxypyruvate reductase	1353.3	473.751	1.51428	7.80652e-05	up
Gm3230	NR_033642.1	mmu:100041244	predicted gene 3230	0.246511	19.6707	-6.31825	7.80791e-05	down
Leng1	NM_027203.3	mmu:69757	Leukocyte receptor cluster member 1 homolog	90.2546	43.5243	1.05218	8.07882e-05	up
Slc30a3	NM_011773.3	mmu:22784	Zinc transporter 3	835.232	188.491	2.14768	8.10281e-05	up
Bend7	NM_178663.4	mmu:209645	BEN domain-containing protein 7	1.57924	46.2935	-4.8735	8.18171e-05	down
TrnY	TrnY	mmu:17747	tRNA	29.351	65.0447	-1.14802	8.38754e-05	down
Dmrt2	NM_145831.3	mmu:226049	Doublesex- and mab-3-related transcription factor 2	90.6988	0.989385	6.51841	8.39863e-05	up
Rasl11b	NM_026878.1	mmu:68939	Ras-like protein family member 11B	57.7367	180.037	-1.64073	8.44385e-05	down
LOC102631770				233.431	656.788	-1.49243	8.48252e-05	down
Gm11007	XR_389841.1	mmu:100504325	zinc finger protein 709-like	12.3871	76.5559	-2.62767	8.51029e-05	down
Trerf1	NM_172622.2	mmu:224829	Putative uncharacterized protein	24.4093	78.4092	-1.68359	8.56968e-05	down
Gfra1	NM_010279.3	mmu:14585	GDNF family receptor alpha-1	6.96089	153.759	-4.46526	8.63249e-05	down
Clcn5	NM_016691.4	mmu:12728	H(+)/Cl(-) exchange transporter 5	380.557	51.3552	2.88953	8.8231e-05	up
Ptprh	NM_207270.2	mmu:545902	Receptor type protein tyrosine phosphatase sap-1	0.333183	13.6811	-5.35972	8.84794e-05	down
Rwdd3	NM_028456.3	mmu:66568	RWD domain containing 3	373.859	68.8145	2.44171	9.0202e-05	up
Rsph3a	NM_025789.5	mmu:66832	Radial spokehead-like 2A	100.645	316.574	-1.65327	9.13843e-05	down
Cpeb2	NM_175937.3	mmu:231207	Cytoplasmic polyadenylation element-binding protein 2	332.493	852.921	-1.35909	9.1899e-05	down
Acvr1b	NM_007395.3	mmu:11479	Activin A receptor, type 1B	198.08	537.007	-1.43886	9.23497e-05	down
Pls1	NM_001033210.3	mmu:102502	Plastin-1	72.1245	259.318	-1.84616	9.30834e-05	down
Rab26os	NR_045289.1	mmu:75614	RAB26, member RAS oncogene family, opposite strand	66.3461	28.767	1.2056	9.31018e-05	up
Qrsl1	NM_001081054.2	mmu:76563	Glutamyl-tRNA(Gln) amidotransferase subunit A, mitochondrial	124.253	363.894	-1.55023	9.51854e-05	down
LOC102640042				1.47906	34.6446	-4.54987	9.61885e-05	down
Taf7	NM_175770.4	mmu:24074	Putative uncharacterized protein	762.899	255.606	1.57757	9.91782e-05	up
Bod1	NM_001024919.1	mmu:69556	2310022M17Rik protein	256.199	565.833	-1.14311	0.000100513	down
Pqlc3	NM_172574.2	mmu:217430	PQ-loop repeat-containing protein 3	15.633	156.577	-3.32421	0.000101546	down
Ubr3	NM_177783.5	mmu:68795	E3 ubiquitin-protein ligase UBR3	1000.46	2014.93	-1.01006	0.000102018	down
LOC101055762	XR_168637	mmu:101055762	zinc finger protein 709-like	12.6337	76.5559	-2.59924	0.000102444	down
Gpr124	NM_054044.2	mmu:78560	G-protein-coupled receptor 124	0.927621	31.6408	-5.09211	0.000103237	down
H2-D1	NM_010380.3	mmu:14964	H-2 class I histocompatibility antigen, D-P alpha chain	1215.4	166.455	2.86822	0.000105571	up
Manf	NM_029103.3	mmu:74840	Putative uncharacterized protein	2251.36	988.688	1.18721	0.000106285	up
Gmds	NM_146041.2	mmu:218138	GDP-mannose 4,6 dehydratase	342.524	128.319	1.41648	0.000106312	up
Epb4.1	NM_183428.3	mmu:269587	Protein 4.1R	35.4961	136.716	-1.94545	0.000107198	down
Gm10704	UPI0000512146	mmu:545536	predicted pseudogene 10704	133.383	40.6518	1.71419	0.000107796	up
Rcbtb2	NM_134083.4	mmu:105670	RCC1 and BTB domain-containing protein 2	248.375	59.4184	2.06354	0.000107873	up
Coro2a	NM_178893.4	mmu:107684	Coronin	48.4903	256.339	-2.40228	0.000107939	down
Hsdl1	NM_175185.4	mmu:72552	Inactive hydroxysteroid dehydrogenase-like protein 1	2004.4	840.692	1.25352	0.000108201	up
Ip6k2	NM_029634.2	mmu:76500	Ihpk2 protein	991.068	362.449	1.4512	0.000109244	up
Man1a	NM_008548.4	mmu:17155	Mannosyl-oligosaccharide 1,2-alpha-mannosidase IA	1199.79	466.849	1.36176	0.000111132	up
Mplkip	NM_025479.5	mmu:66308	Putative uncharacterized protein	11.5915	110.466	-3.25246	0.00011133	down
Map6d1	NM_198599.2	mmu:208158	MAP6 domain-containing protein 1	91.8865	282.614	-1.62091	0.00011147	down
Tmem70	NM_027415.2	mmu:70397	Transmembrane protein 70, mitochondrial	428.509	902.447	-1.07452	0.000111845	down
Ror2	NM_013846.3	mmu:26564	Tyrosine-protein kinase transmembrane receptor ROR2	62.0594	0	20	0.000111972	up
Fbxo31	NM_133765.4	mmu:76454	F-box only protein 31	145.472	451.817	-1.63499	0.000112574	down
Gm14288	NM_001033123.3	mmu:13999	Protein Gm14435	37.3367	97.3896	-1.38317	0.000114785	down
Gm2962	Gm2962	mmu:100504052	ubiquinol-cytochrome c reductase binding protein pseudogene	151.911	37.2036	2.02971	0.000115837	up
Glns-ps1	Glns-ps1		glutamine synthetase pseudogene 1	46.7073	0.337811	7.11129	0.000117316	up
Mctp1	NM_030174.2	mmu:78771	Protein Mctp1	377.748	1072.49	-1.50547	0.000121642	down
Fam160b2	NM_194345.1	mmu:239170	Protein FAM160B2	43.3716	168.719	-1.9598	0.000123271	down
Tshz2	NM_080455.2	mmu:228911	Teashirt homolog 2	0.493021	47.884	-6.60175	0.000124532	down
[truncated: 1,186 more rows]
