# Supplementary material for: Chronic nicotine differentially affects murine transcriptome profiling in isolated cortical interneurons and pyramidal neurons
Source: BMC Genomics. 2017 Feb 20;18:194. doi: 10.1186/s12864-017-3593-x (PMC5319194; doi:10.1186/s12864-017-3593-x)
Supplement: Additional file 7: — GO analysis of DEGs between Sst- and Thy1-neurons in the﻿ absence of nicotine. (XLSX 76 kb) [file 12864_2017_3593_MOESM7_ESM.xlsx]

## Sheet: GO term
GOID	GOTerm	DifGene	AllDifGene	GeneInGOID	AllGene	P-Value
GO:0035556	intracellular signal transduction	93	2611	385	22483	4.40273e-09
GO:0034765	regulation of ion transmembrane transport	52	2611	174	22483	4.13647e-08
GO:0007399	nervous system development	77	2611	328	22483	2.1581e-07
GO:0007264	small GTPase mediated signal transduction	61	2611	246	22483	7.75705e-07
GO:0006813	potassium ion transport	39	2611	133	22483	2.65611e-06
GO:0016310	phosphorylation	129	2611	697	22483	3.65756e-06
GO:0071805	potassium ion transmembrane transport	38	2611	131	22483	4.35307e-06
GO:0007155	cell adhesion	104	2611	537	22483	5.53807e-06
GO:0006811	ion transport	111	2611	596	22483	1.23945e-05
GO:0001764	neuron migration	32	2611	109	22483	1.92136e-05
GO:0006816	calcium ion transport	37	2611	139	22483	2.8067e-05
GO:0006468	protein phosphorylation	111	2611	619	22483	4.79794e-05
GO:0030336	negative regulation of cell migration	25	2611	80	22483	6.43538e-05
GO:0051930	regulation of sensory perception of pain	14	2611	29	22483	7.38761e-05
GO:0007411	axon guidance	32	2611	120	22483	9.01548e-05
GO:0043547	positive regulation of GTPase activity	42	2611	178	22483	9.09431e-05
GO:0006810	transport	278	2611	1856	22483	0.000134219
GO:0007626	locomotory behavior	26	2611	92	22483	0.000181603
GO:0042493	response to drug	50	2611	239	22483	0.00027072
GO:0016358	dendrite development	14	2611	34	22483	0.000274848
GO:0001525	angiogenesis	45	2611	209	22483	0.000309138
GO:0048666	neuron development	16	2611	44	22483	0.000324387
GO:0006874	cellular calcium ion homeostasis	23	2611	80	22483	0.000337406
GO:0045471	response to ethanol	22	2611	75	22483	0.000356516
GO:0070588	calcium ion transmembrane transport	29	2611	114	22483	0.000361478
GO:0030335	positive regulation of cell migration	33	2611	138	22483	0.000388323
GO:0008277	regulation of G-protein coupled receptor protein signaling pathway	13	2611	31	22483	0.000391158
GO:0008360	regulation of cell shape	27	2611	104	22483	0.000431887
GO:0051260	protein homooligomerization	38	2611	170	22483	0.000465747
GO:0048839	inner ear development	19	2611	61	22483	0.000473847
GO:0001662	behavioral fear response	12	2611	28	22483	0.000556022
GO:0007218	neuropeptide signaling pathway	27	2611	107	22483	0.000624971
GO:0009611	response to wounding	15	2611	43	22483	0.000699917
GO:0042391	regulation of membrane potential	22	2611	80	22483	0.000738812
GO:0050806	positive regulation of synaptic transmission	10	2611	21	22483	0.000845546
GO:0071526	semaphorin-plexin signaling pathway	9	2611	17	22483	0.000861433
GO:0030324	lung development	28	2611	116	22483	0.00090078
GO:0030534	adult behavior	11	2611	26	22483	0.00101752
GO:0007268	synaptic transmission	30	2611	130	22483	0.00111936
GO:0055085	transmembrane transport	75	2611	428	22483	0.00115602
GO:0048167	regulation of synaptic plasticity	13	2611	36	22483	0.00120249
GO:0030900	forebrain development	21	2611	78	22483	0.00120311
GO:0019233	sensory perception of pain	19	2611	67	22483	0.00121137
GO:0006486	protein glycosylation	32	2611	144	22483	0.00133414
GO:0007275	multicellular organismal development	152	2611	989	22483	0.00135318
GO:0031175	neuron projection development	26	2611	108	22483	0.00138357
GO:0008285	negative regulation of cell proliferation	60	2611	329	22483	0.00149525
GO:0007204	positive regulation of cytosolic calcium ion concentration	26	2611	111	22483	0.00191901
GO:0048013	ephrin receptor signaling pathway	11	2611	30	22483	0.00254098
GO:0060052	neurofilament cytoskeleton organization	6	2611	9	22483	0.00277478
GO:0016043	cellular component organization	6	2611	9	22483	0.00277478
GO:0051056	regulation of small GTPase mediated signal transduction	18	2611	68	22483	0.00301759
GO:0048754	branching morphogenesis of an epithelial tube	12	2611	36	22483	0.00314797
GO:0030036	actin cytoskeleton organization	30	2611	141	22483	0.00320855
GO:0070509	calcium ion import	9	2611	22	22483	0.00343517
GO:0021766	hippocampus development	14	2611	47	22483	0.00350136
GO:0035335	peptidyl-tyrosine dephosphorylation	23	2611	99	22483	0.00366822
GO:0035249	synaptic transmission, glutamatergic	10	2611	27	22483	0.00370776
GO:0030866	cortical actin cytoskeleton organization	8	2611	18	22483	0.00385119
GO:0048148	behavioral response to cocaine	7	2611	14	22483	0.00412266
GO:0006470	protein dephosphorylation	28	2611	132	22483	0.00444265
GO:0043524	negative regulation of neuron apoptotic process	28	2611	134	22483	0.00529192
GO:0002040	sprouting angiogenesis	9	2611	24	22483	0.00542674
GO:0035235	ionotropic glutamate receptor signaling pathway	9	2611	24	22483	0.00542674
GO:0045596	negative regulation of cell differentiation	11	2611	34	22483	0.00552742
GO:0060079	regulation of excitatory postsynaptic membrane potential	10	2611	29	22483	0.00557832
GO:0021549	cerebellum development	10	2611	29	22483	0.00557832
GO:0051209	release of sequestered calcium ion into cytosol	10	2611	29	22483	0.00557832
GO:0006941	striated muscle contraction	6	2611	11	22483	0.00571312
GO:0016486	peptide hormone processing	6	2611	11	22483	0.00571312
GO:0045165	cell fate commitment	16	2611	62	22483	0.00610401
GO:0000187	activation of MAPK activity	17	2611	68	22483	0.00626038
GO:0016477	cell migration	28	2611	136	22483	0.00627254
GO:0018108	peptidyl-tyrosine phosphorylation	29	2611	143	22483	0.0065541
GO:0090102	cochlea development	7	2611	16	22483	0.00721552
GO:0030154	cell differentiation	102	2611	666	22483	0.00748355
GO:0045669	positive regulation of osteoblast differentiation	15	2611	58	22483	0.00764368
GO:0042596	fear response	5	2611	8	22483	0.00768241
GO:0032229	negative regulation of synaptic transmission, GABAergic	5	2611	8	22483	0.00768241
GO:0033689	negative regulation of osteoblast proliferation	5	2611	8	22483	0.00768241
GO:0014912	negative regulation of smooth muscle cell migration	6	2611	12	22483	0.00782267
GO:0032230	positive regulation of synaptic transmission, GABAergic	6	2611	12	22483	0.00782267
GO:0048715	negative regulation of oligodendrocyte differentiation	6	2611	12	22483	0.00782267
GO:0001502	cartilage condensation	8	2611	21	22483	0.00797053
GO:0048168	regulation of neuronal synaptic plasticity	8	2611	21	22483	0.00797053
GO:0030819	positive regulation of cAMP biosynthetic process	13	2611	47	22483	0.00797994
GO:0006836	neurotransmitter transport	13	2611	47	22483	0.00797994
GO:0031623	receptor internalization	10	2611	31	22483	0.00811348
GO:0050808	synapse organization	9	2611	26	22483	0.00820937
GO:0001666	response to hypoxia	30	2611	154	22483	0.00925683
GO:0007190	activation of adenylate cyclase activity	7	2611	17	22483	0.00928412
GO:0045921	positive regulation of exocytosis	7	2611	17	22483	0.00928412
GO:0048041	focal adhesion assembly	7	2611	17	22483	0.00928412
GO:0046777	protein autophosphorylation	31	2611	161	22483	0.00949839
GO:0044782	cilium organization	4	2611	5	22483	0.00962249
GO:0021957	corticospinal tract morphogenesis	4	2611	5	22483	0.00962249
GO:0060666	dichotomous subdivision of terminal units involved in salivary gland branching	4	2611	5	22483	0.00962249
GO:0045930	negative regulation of mitotic cell cycle	8	2611	22	22483	0.00989314
GO:0030097	hemopoiesis	18	2611	78	22483	0.00989409
GO:0050853	B cell receptor signaling pathway	9	2611	27	22483	0.00995228

## Sheet: intracellular signal
AccID	Description	Sst	Thy1	Log2FC	FDR	Style
Smad3	Mothers against decapentaplegic homolog 3	0	390.522	-20	0	down
Dcdc2a	Doublecortin domain-containing protein 2	0	497.233	-20	0	down
Asb11	Ankyrin repeat and SOCS box protein 11	0	220.087	-20	0	down
Adcyap1	Pituitary adenylate cyclase-activating polypeptide	0	1611.74	-20	0	down
Igfbp5	Insulin-like growth factor-binding protein 5	0.246511	215.477	-9.77167	0	down
Rasal1	RasGAP-activating-like protein 1	0.543729	382.286	-9.45755	0	down
Ppp1r1b	Protein phosphatase 1 regulatory subunit 1B	0.333183	171.622	-9.0087	0	down
Rab40b	Rab40b, member RAS oncogene family	5.91626	282.393	-5.57688	0	down
Rasgrp1	RAS guanyl-releasing protein 1	251.156	9293.04	-5.2095	0	down
Dab1	Disabled homolog 1 (Drosophila)	50.215	1140.99	-4.50602	0	down
Gucy2g	Guanylate cyclase 2G	12.661	277.595	-4.45452	0	down
Unc13c	Putative uncharacterized protein	2640.41	8.90447	8.21201	0	up
Prkcq	Protein kinase C theta type	580.142	0.336254	10.7526	0	up
Vav3	Guanine nucleotide exchange factor VAV3	109.876	0	20	0	up
Plcg2	1-phosphatidylinositol 4,5-bisphosphate phosphodiesterase gamma-2	124.194	0	20	0	up
Dclk3	Serine/threonine-protein kinase DCLK3	0	56.3736	-20	2.24065e-12	down
Ctgf	Connective tissue growth factor	0	56.217	-20	0.00272052	down
Traip	TRAF-interacting protein	0.246511	102.603	-8.7012	1.46879e-11	down
Syk	Tyrosine-protein kinase SYK	0.297219	16.8547	-5.82549	0.00628554	down
Map3k6	Mitogen-activated protein kinase kinase kinase 6	0.876913	35.99	-5.35902	0.000316128	down
Blnk	BCA protein	15.6596	463.736	-4.88818	0.000540648	down
Rgs14	Regulator of G-protein-signaling 14	11.8887	195.199	-4.03728	2.639e-13	down
Tgfb2	Transforming growth factor beta-2	11.9946	178.098	-3.89222	0	down
Nrgn	Neurogranin	666.847	9437.42	-3.82296	0	down
Prkcb	Protein kinase C beta type	1469.14	19508.1	-3.73103	0	down
Cnih3	Protein cornichon homolog 3	99.5379	1285.68	-3.69114	5.55112e-16	down
Rps6ka6	Ribosomal protein S6 kinase alpha-6	5.17673	50.547	-3.28751	4.33311e-05	down
Prkca	Protein kinase C alpha type	66.3459	609.63	-3.19985	1.78136e-05	down
Prex1	Phosphatidylinositol-3,4, 5-trisphosphate-dependent Rac exchange factor 1	25.1082	218.017	-3.11821	0.000912042	down
Pdk1	Putative uncharacterized protein	50.3796	374.858	-2.89543	5.54897e-05	down
Dcdc2c	Doublecortin domain-containing protein 2C	3.47169	25.13	-2.8557	0.0424889	down
Tiam2	T-lymphoma invasion and metastasis-inducing protein 2	143.71	1036.04	-2.84985	0	down
Rab40c	Ras-related protein Rab-40C	27.1465	168.176	-2.63113	1.85634e-07	down
Dgkz	Diacylglycerol kinase zeta, isoform CRA_b	230.392	1300.1	-2.49646	0	down
Spsb1	SPRY domain-containing SOCS box protein 1	19.6578	102.485	-2.38223	0.0296026	down
Cnih2	Protein cornichon homolog 2	56.7039	288.635	-2.34773	1.49955e-08	down
Ksr1	Putative uncharacterized protein	54.9126	264.95	-2.27051	0	down
Unc13b	Protein unc-13 homolog B	62.1785	287.031	-2.20672	9.88552e-09	down
Cnksr2	Connector enhancer of kinase suppressor of ras 2	329.425	1448.41	-2.13645	5.67035e-08	down
Map4k5	Mitogen-activated protein kinase kinase kinase kinase 5	54.2185	234.569	-2.11315	9.0899e-09	down
Insr	Insulin receptor isoform B	82.8469	350.993	-2.08293	1.70894e-08	down
Rasa3	Ras GTPase-activating protein 3	45.8315	174.649	-1.93005	0.00119461	down
Gucy1b3	Guanylate cyclase soluble subunit beta-1	793.743	2914.99	-1.87675	0	down
Stk39	Serine/threonine kinase 39, STE20/SPS1 homolog (Yeast)	457.419	1573.84	-1.7827	6.66134e-13	down
Dgkh	Dgkh protein	670.281	2137.77	-1.67327	0	down
Plcl1	Inactive phospholipase C-like protein 1	66.5323	207.858	-1.64347	0.000391242	down
Chn1	Alpha1-chimerin	9543.05	28838.3	-1.59546	0	down
Gucy1a3	Guanylate cyclase soluble subunit alpha-3	318.704	944.35	-1.5671	4.68149e-05	down
Rock2	Rho-associated protein kinase 2	1613.41	4715.76	-1.54738	2.34801e-05	down
Plcb1	1-phosphatidylinositol 4,5-bisphosphate phosphodiesterase beta-1	1235.83	3589.27	-1.53821	0	down
Rgs7	Regulator of G-protein signaling 7 isoform B	357.951	973.205	-1.44298	2.13179e-10	down
Sh3bp5	SH3 domain-binding protein 5	135.58	367.974	-1.44045	3.75337e-07	down
Acvr1b	Activin A receptor, type 1B	198.08	537.007	-1.43886	9.23497e-05	down
Prkce	Protein kinase C epsilon type	2409.36	6449.2	-1.42047	1.05027e-13	down
Stk25	Serine/threonine-protein kinase 25	563.074	1495.74	-1.40946	0	down
Adcy9	Adenylate cyclase type 9	273.501	710.844	-1.37799	0.000709924	down
Adcy1	Adenylate cyclase type 1	1449.04	3682.99	-1.34578	7.11442e-07	down
Rasgrf1	RAS protein-specific guanine nucleotide-releasing factor 1	1640.86	4121.41	-1.32868	0.0119547	down
Sik2	Serine/threonine-protein kinase SIK2	160.292	400.572	-1.32136	0.0430817	down
Dgkb	Putative uncharacterized protein	831.726	1999.33	-1.26534	0	down
Slk	Slk protein	220.517	528.816	-1.26188	0.00252906	down
Rapgef5	Putative uncharacterized protein	718.612	1712.27	-1.25263	0.00209375	down
Dclk1	Dclk1 protein	4709.57	11195.1	-1.2492	2.22045e-16	down
Nlk	Serine/threonine-protein kinase NLK	984.258	2256.9	-1.19723	1.4887e-12	down
Arhgef2	Rho guanine nucleotide exchange factor 2	299.583	679.214	-1.18091	5.79536e-14	down
Mapk1	Mitogen-activated protein kinase 1	2492.19	5520.79	-1.14746	6.24801e-05	down
Pak7	Putative uncharacterized protein	299.064	640.936	-1.09973	0.000168115	down
Pak1	p21 (CDKN1A)-activated kinase 1, isoform CRA_b	3920.36	8020.77	-1.03276	0.0017339	down
Mark1	MAP/microtubule affinity-regulating kinase	336.037	672.144	-1.00015	0.040508	down
Wsb1	WD repeat and SOCS box-containing protein 1	1518.31	722.715	1.07097	6.93864e-06	up
Plcd1	Phospholipase C delta 1 Lf	67.7044	31.5348	1.1023	0.0315093	up
Rps6ka2	Putative uncharacterized protein	149.661	68.8602	1.11996	3.56634e-08	up
Rassf1	Ras association (RalGDS/AF-6) domain family 1, isoform CRA_b	692.826	306.469	1.17675	3.57999e-05	up
Adcy2	Adenylate cyclase type 2	2331.16	928.289	1.3284	0.000216726	up
Scg2	Secretogranin-2	9699.52	3825.3	1.34234	0.0487922	up
Mapk3	Mitogen-activated protein kinase 3	1260.11	484.356	1.37941	1.48486e-11	up
Arhgef11	Protein Arhgef11	145.131	50.6704	1.51814	0	up
Akap13	Protein Akap13	751.607	257.438	1.54575	1.32372e-12	up
Dgkg	Diacylglycerol kinase gamma	3957.15	868.046	2.18862	0	up
Chn2	Chimerin (Chimaerin) 2	239.07	51.6353	2.21101	0.00204516	up
Plek	Pleckstrin	194.531	40.0836	2.27892	0.0081981	up
Rasgrp2	RAS guanyl-releasing protein 2	719.405	135.239	2.41129	1.11022e-15	up
Csk	Tyrosine-protein kinase CSK	274.558	46.6855	2.55607	2.1394e-13	up
Pea15a	Astrocytic phosphoprotein PEA-15	7691.27	1300.77	2.56385	0	up
Rps6ka5	Putative uncharacterized protein	331.138	30.2768	3.45115	0.000523811	up
Spata13	Spata13 protein	72.8936	6.43101	3.50268	0.00509522	up
Plch1	1-phosphatidylinositol 4,5-bisphosphate phosphodiesterase eta-1	138.518	9.75137	3.82832	0.0159649	up
Vav2	Guanine nucleotide exchange factor VAV2	376.987	25.2487	3.90023	1.16812e-11	up
Lats2	Serine/threonine-protein kinase LATS2	788.159	51.3547	3.93992	3.33067e-16	up
Arhgef6	Rho guanine nucleotide exchange factor 6	149.903	7.83415	4.25811	0.000160831	up
Edn1	Endothelin-1	58.7312	2.02687	4.8568	0.0122949	up
Adcy7	Adenylate cyclase type 7	39.8731	1.01343	5.29809	0.00850167	up
Ecel1	Putative uncharacterized protein	258.055	0.337811	9.57725	4.66307e-06	up

## Sheet: regulation of ion transmembrane
AccID	Description	Sst	Thy1	Log2FC	FDR	Style
Scn4b	Sodium channel, type IV, beta	6.12543	724.376	-6.88578	0	down
Kcnt2	Protein Kcnt2	15.5729	957.405	-5.94202	0	down
Kcnq5	Voltage-gated potassium channel type Kv7.5	5.08937	1043.54	-7.67978	0	down
Kcnip4	Kv channel-interacting protein 4	161.359	1545.25	-3.25949	0	down
Kcnip3	Calsenilin isoform 4	0.579694	909.274	-10.6152	0	down
Kcnip1	Potassium channel interacting protein 1	2481.47	58.0661	5.41736	0	up
Kcnh7	Potassium voltage-gated channel subfamily H member 7	4.67407	1390.36	-8.21656	0	down
Kcng1	Potassium voltage-gated channel subfamily G member 1	0	304.045	-20	0	down
Kcnc2	Potassium voltage-gated channel subfamily C member 2	3988.98	190.367	4.38917	0	up
Itgav	Integrin alpha-V light chain	148.959	1506.83	-3.33853	0	down
Grin2d	NMDA ionotropic glutamate receptor epsilon 4 subunit type 1	164.236	17.904	3.19742	0	up
Grik1	Glutamate receptor ionotropic, kainate 1	550.463	14.5259	5.24395	0	up
Cacnb2	Voltage-dependent L-type calcium channel subunit beta-2	23.5052	222.405	-3.24214	0	down
Cacna2d1	Voltage-dependent calcium channel subunit alpha-2/delta-1	42.3004	2414.63	-5.83499	0	down
Cacna1h	Voltage-dependent T-type calcium channel subunit alpha-1H	27.6002	230.851	-3.06421	0	down
Kcnma1	KCNMA1	2329.28	5665.04	-1.2822	0	down
Scn3b	Sodium channel voltage-gated type III beta	1021.83	207.16	2.30234	0	up
Ryr1	Ryanodine receptor 1	0.246511	115.419	-8.87102	1.02895e-12	down
Nedd4l	E3 ubiquitin-protein ligase NEDD4-like	663.271	1547	-1.22181	1.41944e-10	down
Ncs1	Neuronal calcium sensor 1	619.653	1404.58	-1.18061	1.54496e-08	down
Kcnv1	Potassium voltage-gated channel subfamily V member 1	19.3192	840.876	-5.44379	1.37668e-14	down
Kcns3	Putative uncharacterized protein	975.38	53.2562	4.19494	3.88578e-15	up
Kcns1	Potassium voltage-gated channel subfamily S member 1	14.0646	68.108	-2.27575	0.00185087	down
Kcnq4	Potassium voltage-gated channel subfamily KQT member 4	55.2534	2.70249	4.3537	0.000349401	up
Kcnk2	Potassium channel subfamily K member 2	737.135	78.121	3.23815	9.88938e-06	up
Kcnk13	Potassium channel subfamily K member 13	92.3621	10.7829	3.09855	1.71679e-05	up
Kcnj9	G protein-activated inward rectifier potassium channel 3	280.832	588.654	-1.06771	0.0300658	down
Kcnj6	G protein-activated inward rectifier potassium channel 2	12.9942	108.499	-3.06174	0.0118487	down
Kcnj4	Inward rectifier potassium channel 4	3.86384	103.119	-4.73813	5.55112e-16	down
Kcnj3	G protein-activated inward rectifier potassium channel 1	720.182	2800.82	-1.95941	1.28681e-07	down
Kcnj12	ATP-sensitive inward rectifier potassium channel 12	32.2294	180.911	-2.48883	0.00504431	down
Kcnj10	Kcnj10 protein	64.5318	2.70249	4.57765	0.00455137	up
Kcnh6	Protein Kcnh6	2556.97	372.82	2.77788	0	up
Kcnh3	Potassium voltage-gated channel, subfamily H (Eag-related), member 3	21.4072	114.916	-2.42441	0.000910798	down
Kcnh1	Potassium voltage-gated channel, subfamily H (Eag-related), member 1	113.339	465.335	-2.03762	0.000637862	down
Kcng2	Protein Kcng2	0	67.3597	-20	2.22045e-16	down
Kcnf1	Potassium voltage-gated channel subfamily F member 1	314.067	892.365	-1.50656	4.03353e-05	down
Kcnc1	Potassium voltage-gated channel subfamily C member 1	1089.61	157.428	2.79105	0	up
Kcnb2	Potassium voltage-gated channel subfamily B member 2	59.5771	196.146	-1.71909	0.0479741	down
Kcnb1	Potassium voltage gated channel Shab-related subfamily member 1	1114.5	2876.79	-1.36806	0	down
Kcnab2	Voltage-gated potassium channel subunit beta-2	572.702	1703.95	-1.57302	0	down
Kcna1	Potassium voltage-gated channel subfamily A member 1	1852.69	4259.75	-1.20115	2.37774e-06	down
Hcn3	Hyperpolarization-activated, cyclic nucleotide-gated K+ 3	189.362	21.6316	3.12993	0.0295642	up
Cnga4	Cyclic nucleotide-gated cation channel alpha-4	8.27141	82.762	-3.32276	0.0220149	down
Clcn5	H(+)/Cl(-) exchange transporter 5	380.557	51.3552	2.88953	8.8231e-05	up
Clcn2	Chloride channel protein 2	81.3868	418.724	-2.36313	2.62124e-13	down
Cacng2	Voltage-dependent calcium channel gamma-2 subunit	405.37	157.079	1.36775	0	up
Cacna2d3	Voltage-dependent calcium channel subunit alpha-2/delta-3	2532.15	958.615	1.40134	1.8621e-09	up
Cacna2d2	Voltage-dependent calcium channel subunit alpha-2/delta-2	198.192	14.4904	3.77373	0.00307253	up
Cacna1i	Protein Cacna1i	175.78	373.019	-1.08548	0.00673126	down
Cacna1e	Calcium channel, voltage-dependent, R type, alpha 1E subunit	619.983	1416.2	-1.19173	0	down
Cacna1c	Cacna1c protein	843.025	228.781	1.88161	0.000363987	up

## Sheet: nervous system development
AccID	Description	Sst	Thy1	Log2FC	FDR	Style
Sema3c	Semaphorin-3C	0	568.716	-20	0	down
Nrp1	Neuropilin-1	0	1581.34	-20	0	down
Nrn1	Neuritin	0.826205	5155.51	-12.6073	0	down
Neurod6	Neurogenic differentiation factor 6	0	2681.81	-20	0	down
Neurod2	Neurogenic differentiation factor 2	0	644.835	-20	0	down
Neurod1	Neurod1 protein	0	109.256	-20	0	down
Ndnf	Protein NDNF	99.7367	0	20	0	up
Igf1	Insulin-like growth factor I	2638.94	12.3673	7.73728	0	up
Gfra2	GDNF family receptor alpha-2	0	779.159	-20	0	down
Gdpd5	Glycerophosphodiester phosphodiesterase domain-containing protein 5	1.66592	159.129	-6.57774	0	down
Fezf2	Fez family zinc finger protein 2	0	1798.86	-20	0	down
Dcdc2a	Doublecortin domain-containing protein 2	0	497.233	-20	0	down
Bdnf	Brain-derived neurotrophic factor transcript variant 5	0	2883.29	-20	0	down
Arx	Homeobox protein ARX	959.584	0	20	0	up
Adcyap1	Pituitary adenylate cyclase-activating polypeptide	0	1611.74	-20	0	down
Tcf4	Transcription factor 7-like 2	10969.1	3769.89	1.54085	9.32587e-15	up
Smarca2	Probable global transcription activator SNF2L2	4529.92	1502.27	1.59234	0	up
Slitrk1	SLIT and NTRK-like family, member 1	19.4743	796.672	-5.35434	0	down
Slit2	Slit2 protein	49.0556	283.831	-2.53254	0.00896455	down
Slc1a2	Solute carrier family 1 (Glial high affinity glutamate transporter), member 2, isoform CRA_b	305.57	2515.41	-3.04122	1.2812e-13	down
Sigmar1	Sigma 1 receptor variant SR-1A	329.682	768.197	-1.2204	0.00311462	down
Serpine2	Glia-derived nexin	225.807	2814.61	-3.63977	1.77525e-13	down
Sema7a	Semaphorin-7A	88.9392	274.7	-1.62697	2.08722e-14	down
Sema6d	Semaphorin-6D	841.1	391.267	1.10412	0.000170212	up
Sema6a	Semaphorin-6A	627.641	127.413	2.30042	0.0111984	up
Sema5b	Semaphorin-5B	11.8404	35.2515	-1.57397	0.0187474	down
Sema5a	Putative uncharacterized protein	19.058	155.19	-3.02557	0.0459863	down
Sema4g	Semaphorin-4G	164.449	5.97974	4.78142	0.000309925	up
Sema4b	Semaphorin-4B	26.0585	68.1048	-1.386	0.00727187	down
Sema3e	Semaphorin-3E	32.3948	1061.83	-5.03465	0	down
Sema3a	Semaphorin-3A	638.84	130.813	2.28795	0.00295666	up
Scn3b	Sodium channel voltage-gated type III beta	1021.83	207.16	2.30234	0	up
Sarm1	Sarm1 protein	180.451	57.908	1.63977	5.19634e-05	up
Robo3	Roundabout homolog 3	0.246511	44.3558	-7.49133	0.000248537	down
Rfng	Beta-1,3-N-acetylglucosaminyltransferase radical fringe	200.607	441.28	-1.13732	0.00686906	down
Prps1	Putative uncharacterized protein	3636.17	1604.34	1.18044	0	up
Pou3f3	POU domain, class 3, transcription factor 3	1206.66	390.691	1.62692	0.000165337	up
Plxna4	Plexin A4	73.5879	544.418	-2.88717	0	down
Pcsk2	Neuroendocrine convertase 2	542.798	4569.96	-3.07369	0	down
Numbl	Numb-like protein	64.7154	135.299	-1.06397	0.000153783	down
Numb	Protein numb homolog	59.9897	240.4	-2.00265	6.94197e-07	down
Ntrk3	Tyrosine kinase receptor isoform C	322.167	1427.62	-2.14773	2.93981e-05	down
Ntng1	Netrin-G1	103.067	544.265	-2.40072	0	down
Nr4a2	Nuclear receptor subfamily 4 group A member 2	33.3299	1572.55	-5.56015	1.74048e-05	down
Nlgn1	Neuroligin-1	612.548	2133.37	-1.80024	2.9976e-15	down
Ngef	Ephexin-1	46.0955	904.015	-4.29365	0	down
Nbl1	Neuroblastoma suppressor of tumorigenicity 1	9.51267	63.4974	-2.73878	0.00151217	down
Nav1	Uncharacterized protein ENSP00000471857 homolog	863.39	2061.39	-1.25553	0.000134327	down
Mylip	Putative uncharacterized protein	0.333183	346.141	-10.0208	2.73226e-13	down
Mtss1	Metastasis suppressor protein 1	471.076	192.745	1.28927	5.25577e-05	up
Mef2d	Myocyte-specific enhancer factor 2D	216.058	498.911	-1.20737	0.0273574	down
Mef2c	Myocyte enhancer factor 2C, isoform CRA_b	5964.03	16116.5	-1.43418	0	down
Magi2	Membrane-associated guanylate kinase, WW and PDZ domain-containing protein 2	1306.36	555.124	1.23466	1.10179e-08	up
Lmtk2	Serine/threonine-protein kinase LMTK2	464.963	950.758	-1.03196	0.000197069	down
Lhx6	LIM/homeobox protein Lhx6	1525.36	95.9383	3.99089	0	up
Jup	Junction plakoglobin	24.497	128.011	-2.38559	0.000731026	down
Ina	Alpha-internexin	469.64	2454.96	-2.38608	0	down
Grip1	Nuclear receptor coactivator 2	1056.33	97.7298	3.43412	9.99201e-16	up
Grik1	Glutamate receptor ionotropic, kainate 1	550.463	14.5259	5.24395	0	up
Gfra1	GDNF family receptor alpha-1	6.96089	153.759	-4.46526	8.63249e-05	down
Ephb1	Putative uncharacterized protein	53.611	332.423	-2.63242	0.00307452	down
Epha7	Ephrin type-A receptor 7	333.241	1527.73	-2.19675	1.05458e-07	down
Epha4	Ephrin type-A receptor 4	901.549	2089.88	-1.21294	0	down
Efnb2	Ephrin-B2	291.511	994.286	-1.77011	4.36462e-12	down
Dpysl3	Dihydropyrimidinase-related protein 3	1529.7	627.423	1.28574	0.000884914	up
Dclk1	Dclk1 protein	4709.57	11195.1	-1.2492	2.22045e-16	down
Dact1	Dapper homolog 1, antagonist of beta-catenin (Xenopus)	197.925	12.2826	4.01027	0.000232802	up
Dab1	Disabled homolog 1 (Drosophila)	50.215	1140.99	-4.50602	0	down
D130043K22Rik	Protein D130043K22Rik	81.8138	382.677	-2.22571	3.77476e-15	down
Cln8	Protein CLN8	412.651	85.226	2.27555	9.97211e-10	up
Chn1	Alpha1-chimerin	9543.05	28838.3	-1.59546	0	down
Chl1	Neural cell adhesion molecule L1-like protein	12744	2390.23	2.4146	0	up
Camk2b	Calcium/calmodulin-dependent protein kinase type II subunit beta	1605.95	3469.04	-1.11111	1.88651e-11	down
Bex1	Protein BEX1	2771.65	877.559	1.65918	0.000950587	up
Atoh7	Protein atonal homolog 7	37.4904	14.6526	1.35536	0.0120975	up
Alk	ALK tyrosine kinase receptor	85.1096	20.9314	2.02365	1.15964e-05	up
Actl6a	Actin-like protein 6A	37.5496	144.299	-1.9422	8.45895e-08	down

## Sheet: small GTPase mediated signal
AccID	Description	Sst	Thy1	Log2FC	FDR	Style
Rgl2	Ral guanine nucleotide dissociation stimulator-like 2	236.699	0	20	0	up
Rem2	GTP-binding protein REM 2	251.156	9293.04	-5.2095	0	down
Rasl12	Ras-like protein family member 12	5.91626	282.393	-5.57688	0	down
Rasl10a	Rasl10a protein	2542.04	179.505	3.82389	0	up
Rasgef1c	Ras-GEF domain-containing family member 1C	455.378	1893.25	-2.05573	0	down
Rasgef1b	Ras-GEF domain-containing family member 1B	339.149	6.41841	5.72356	1.11022e-16	up
Rasd1	Dexamethasone-induced Ras-related protein 1	33.3735	238.17	-2.83522	0	down
Rab40c	Ras-related protein Rab-40C	1356.54	52.9424	4.67936	0	up
Rab40b	Rab40b, member RAS oncogene family	109.876	0	20	0	up
Rab39	RAB39, member RAS oncogene family	50.215	1140.99	-4.50602	0	down
Rab13	Ras-related protein Rab-13	4.8109	216.249	-5.49024	0	down
Dock6	Dedicator of cytokinesis protein 6	26886.6	238.343	6.81771	0	up
Dab1	Disabled homolog 1 (Drosophila)	719.405	135.239	2.41129	1.11022e-15	up
Bcar3	Breast cancer anti-estrogen resistance protein 3	135.041	977.383	-2.85553	0	down
Arl15	Arl15 protein	3337.15	8912.89	-1.41728	0	down
Vav3	Guanine nucleotide exchange factor VAV3	866.823	5.44162	7.31556	7.12018e-08	up
Vav2	Guanine nucleotide exchange factor VAV2	24.6882	130.419	-2.40126	0.00116495	down
Sh2d3c	SH2 domain-containing protein 3C	111.184	16.1449	2.7838	0.00138342	up
Rnd3	Rho-related GTP-binding protein RhoE	0.333183	20.3952	-5.93577	0.0024568	down
Rnd2	Rnd2 protein	204.364	647.721	-1.66423	2.523e-05	down
Rhov	Rho-related GTP-binding protein RhoV	2016.43	5900.73	-1.54909	9.59446e-08	down
Rhoc	Rho-related GTP-binding protein RhoC	48.1919	279.929	-2.5382	1.37909e-11	down
Rhobtb2	Putative uncharacterized protein	27.1465	168.176	-2.63113	1.85634e-07	down
Rgl1	Ral guanine nucleotide dissociation stimulator-like 1	2967.36	1072.53	1.46817	8.68195e-06	up
Rerg	Ras-related and estrogen-regulated growth inhibitor	94.259	6.9257	3.7666	0.00839712	up
Rasl11b	Ras-like protein family member 11B	237.607	1016.08	-2.09636	3.03202e-13	down
Rasl11a	Ras-like protein family member 11A	1640.86	4121.41	-1.32868	0.0119547	down
Rasgrp2	RAS guanyl-releasing protein 2	148.204	421.422	-1.50768	0.00586989	down
Rasgrp1	RAS guanyl-releasing protein 1	57.7367	180.037	-1.64073	8.44385e-05	down
Rasgrf2	Ras-specific guanine nucleotide-releasing factor 2	155.53	496.813	-1.67551	0.0237384	down
Rasgrf1	RAS protein-specific guanine nucleotide-releasing factor 1	79.4786	6.89909	3.52609	0.0141818	up
Rasgef1a	Rasgef1a protein	311.433	636.743	-1.03179	0.0023415	down
Rasd2	GTP-binding protein Rhes	376.987	25.2487	3.90023	1.16812e-11	up
Rapgef5	Putative uncharacterized protein	30.9107	141.57	-2.19533	0.00545658	down
Rap2c	Ras-related protein Rap-2c	1088.06	2249.99	-1.04816	8.69497e-07	down
Rap2b	Ras-related protein Rap-2b	353.832	1272.69	-1.84675	7.44881e-07	down
Rap2a	Ras-related protein Rap-2a	718.612	1712.27	-1.25263	0.00209375	down
Rabl6	Rab-like protein 6	842.999	229.346	1.878	0.000135585	up
Rab8b	Ras-related protein Rab-8B	607.663	94.5906	2.6835	3.32885e-05	up
Rab3c	Ras-related protein Rab-3C	77.6633	10.9187	2.83043	0.0397467	up
Rab3b	Ras-related protein Rab-3B	573.439	1195.87	-1.06035	0.0477981	down
Rab34	Ras-related protein Rab-34	915.36	1857.62	-1.02104	8.5143e-13	down
Rab31	Putative uncharacterized protein	0.543729	66.4043	-6.93224	1.41887e-05	down
Rab30	Ras-related protein Rab-30	227.14	85.9545	1.40194	0.00380993	up
Rab27b	Rab27b protein	264.205	562.084	-1.08913	0.0299533	down
Rab26	Ras-related protein Rab-26	51.0522	364.988	-2.83781	2.32373e-10	down
Mras	Ras-related protein M-Ras	16.066	71.5177	-2.15429	0.000149426	down
Lrrk2	Leucine-rich repeat serine/threonine-protein kinase 2	3.42098	151.069	-5.46465	1.19727e-05	down
Ift27	Intraflagellar transport protein 27 homolog	9.47585	45.3586	-2.25905	0.00622533	down
Dock4	Dock4 protein	111.783	373.921	-1.74204	5.21805e-15	down
Dock3	Dedicator of cytokinesis protein 3	1125.6	510.161	1.14167	0.00849033	up
Dock11	Dedicator of cytokinesis protein 11	402.995	187.819	1.10142	0.000502941	up
Dock1	Dedicator of cytokinesis protein 1	1045.81	213.472	2.2925	3.5294e-13	up
Diras2	Putative uncharacterized protein	0.986043	44.2363	-5.48744	0.000969011	down
Arl5b	ADP-ribosylation factor-like protein 5B	358.074	2662.45	-2.89442	2.91989e-14	down
Arl4c	ADP-ribosylation factor-like protein 4C	80.2237	332.35	-2.0506	0.00853805	down
Arl4a	ADP-ribosylation factor-like protein 4A	709.511	234.204	1.59906	0.00991878	up
Arhgef9	Rho guanine nucleotide exchange factor 9	43.3685	1.68906	4.68236	0.00966886	up
Arhgap1	Rho GTPase-activating protein 1	108.956	310.727	-1.51191	0.000635337	down
Arf5	ADP-ribosylation factor 5	282.513	583.212	-1.0457	0.000191083	down
Arf3	ADP-ribosylation factor 3	57.5282	174.653	-1.60215	0.0154405	down

## Sheet: potassium ion transport
AccID	Description	Sst	Thy1	Log2FC	FDR	Style
Slc24a4	Slc24a4 protein	0	115.803	-20	0	down
Kcnv1	Potassium voltage-gated channel subfamily V member 1	1114.5	2876.79	-1.36806	0	down
Kcnt2	Protein Kcnt2	1089.61	157.428	2.79105	0	up
Kcns1	Potassium voltage-gated channel subfamily S member 1	572.702	1703.95	-1.57302	0	down
Kcnq5	Voltage-gated potassium channel type Kv7.5	111.701	646.445	-2.53288	0	down
Kcnq4	Potassium voltage-gated channel subfamily KQT member 4	3988.98	190.367	4.38917	0	up
Kcnn1	Small conductance calcium-activated potassium channel protein 1	2556.97	372.82	2.77788	0	up
Kcnj6	G protein-activated inward rectifier potassium channel 2	161.359	1545.25	-3.25949	0	down
Kcnj4	Inward rectifier potassium channel 4	5.08937	1043.54	-7.67978	0	down
Kcnj12	ATP-sensitive inward rectifier potassium channel 12	2481.47	58.0661	5.41736	0	up
Kcnip3	Calsenilin isoform 4	4.67407	1390.36	-8.21656	0	down
Kcnh7	Potassium voltage-gated channel subfamily H member 7	15.5729	957.405	-5.94202	0	down
Kcnh3	Potassium voltage-gated channel, subfamily H (Eag-related), member 3	2329.28	5665.04	-1.2822	0	down
Kcng2	Protein Kcng2	0.579694	909.274	-10.6152	0	down
Kcng1	Potassium voltage-gated channel subfamily G member 1	0	304.045	-20	0	down
Kcns3	Putative uncharacterized protein	14.0646	68.108	-2.27575	0.00185087	down
Kcnn2	Small conductance calcium-activated potassium channel protein 2	67.8887	441.651	-2.70166	5.83977e-14	down
Kcnmb4	Calcium-activated potassium channel subunit beta-4	975.38	53.2562	4.19494	3.88578e-15	up
Kcnmb2	Large-conductance Ca2+-activated K+ channel beta2 subunit	92.3621	10.7829	3.09855	1.71679e-05	up
Kcnma1	KCNMA1	283.387	41.4515	2.77328	0.0139205	up
Kcnk2	Potassium channel subfamily K member 2	113.339	465.335	-2.03762	0.000637862	down
Kcnk13	Potassium channel subfamily K member 13	19.3192	840.876	-5.44379	1.37668e-14	down
Kcnj9	G protein-activated inward rectifier potassium channel 3	737.135	78.121	3.23815	9.88938e-06	up
Kcnj3	G protein-activated inward rectifier potassium channel 1	55.2534	2.70249	4.3537	0.000349401	up
Kcnj10	Kcnj10 protein	3.86384	103.119	-4.73813	5.55112e-16	down
Kcnip4	Kv channel-interacting protein 4	720.182	2800.82	-1.95941	1.28681e-07	down
Kcnip1	Potassium channel interacting protein 1	189.362	21.6316	3.12993	0.0295642	up
Kcnh6	Protein Kcnh6	280.832	588.654	-1.06771	0.0300658	down
Kcnh1	Potassium voltage-gated channel, subfamily H (Eag-related), member 1	968.683	445.256	1.12139	1.14801e-07	up
Kcnf1	Potassium voltage-gated channel subfamily F member 1	956.533	278.402	1.78065	2.55944e-05	up
Kcnc2	Potassium voltage-gated channel subfamily C member 2	59.5771	196.146	-1.71909	0.0479741	down
Kcnc1	Potassium voltage-gated channel subfamily C member 1	64.5318	2.70249	4.57765	0.00455137	up
Kcnb2	Potassium voltage-gated channel subfamily B member 2	0	67.3597	-20	2.22045e-16	down
Kcnb1	Potassium voltage gated channel Shab-related subfamily member 1	32.2294	180.911	-2.48883	0.00504431	down
Kcnab2	Voltage-gated potassium channel subunit beta-2	314.067	892.365	-1.50656	4.03353e-05	down
Kcna1	Potassium voltage-gated channel subfamily A member 1	12.9942	108.499	-3.06174	0.0118487	down
Hcn3	Hyperpolarization-activated, cyclic nucleotide-gated K+ 3	1852.69	4259.75	-1.20115	2.37774e-06	down
Atp1b3	Sodium/potassium-transporting ATPase subunit beta-3	21.4072	114.916	-2.42441	0.000910798	down
Atp1b2	ATPase, Na+/K+ transporting, beta 2 polypeptide	37.1883	144.605	-1.9592	0.00077072	down

## Sheet: phosphorylation
AccID	Description	Sst	Thy1	Log2FC	FDR	Style
Tyro3	Tyrosine-protein kinase receptor TYRO3	75.3141	481.161	-2.67553	0	down													0
Stk32c	Serine/threonine-protein kinase 32C	0	125.516	-20	0	down													0
Stk32a	Serine/threonine-protein kinase 32A	232.234	0	20	0	up													0
Ptk2b	Protein-tyrosine kinase 2-beta	19.749	4355.38	-7.78488	0	down													4
Prkcq	Protein kinase C theta type	580.142	0.336254	10.7526	0	up													24
Prkcb	Protein kinase C beta type	1469.14	19508.1	-3.73103	0	down													118
Pnck	Calcium/calmodulin-dependent protein kinase type 1B	3253.99	471.639	2.78646	0	up													11600
Nek7	Putative uncharacterized protein	2935.2	221.032	3.73113	0	up													104
N4bp2	Protein N4bp2	84.7083	1.97877	5.41983	0	up													3774
Mapk4	Mitogen-activated protein kinase 4	0	76.6064	-20	0	down													765
Itpka	Inositol-trisphosphate 3-kinase A	0.246511	1204.7	-12.2547	0	down													69
Cdkl5	Cyclin-dependent kinase-like 5	54.42	344.529	-2.66242	0	down													37
Camk2n2	Calcium/calmodulin-dependent protein kinase II inhibitor 2	710.943	35.7731	4.31278	0	up													424
Alpk2	Alpha-protein kinase 2	144.654	0	20	0	up													225
Ak4	Adenylate kinase 4, mitochondrial	0.739532	149.476	-7.65908	0	down													251
Ulk4	Serine/threonine-protein kinase ULK4	756.311	1712.71	-1.17923	0.0345181	down
Tyrobp	TYRO protein tyrosine kinase-binding protein	166.147	6.75622	4.6201	0.00314058	up
Ttn	Titin	59.2001	2.02687	4.86828	2.87423e-06	up
Syk	Tyrosine-protein kinase SYK	0.297219	16.8547	-5.82549	0.00628554	down
Stk39	Serine/threonine kinase 39, STE20/SPS1 homolog (Yeast)	457.419	1573.84	-1.7827	6.66134e-13	down
Stk35	Serine/threonine-protein kinase 35	108.673	8.96571	3.59943	0.0193904	up
Stk25	Serine/threonine-protein kinase 25	563.074	1495.74	-1.40946	0	down
Speg	Striated muscle-specific serine/threonine-protein kinase	104.948	241.466	-1.20214	0.00198171	down
Slk	Slk protein	220.517	528.816	-1.26188	0.00252906	down
Sik3	Serine/threonine-protein kinase SIK3	295.594	663.907	-1.16736	9.57565e-07	down
Sik2	Serine/threonine-protein kinase SIK2	160.292	400.572	-1.32136	0.0430817	down
Sgk3	Putative uncharacterized protein	173.852	35.0589	2.31001	0.0440326	up
Rps6ka6	Ribosomal protein S6 kinase alpha-6	5.17673	50.547	-3.28751	4.33311e-05	down
Rps6ka5	Putative uncharacterized protein	331.138	30.2768	3.45115	0.000523811	up
Rps6ka2	Putative uncharacterized protein	149.661	68.8602	1.11996	3.56634e-08	up
Ror2	Tyrosine-protein kinase transmembrane receptor ROR2	62.0594	0	20	0.000111972	up
Rock2	Rho-associated protein kinase 2	1613.41	4715.76	-1.54738	2.34801e-05	down
Ptpn3	Tyrosine-protein phosphatase non-receptor type 3	52.9763	535.317	-3.33698	6.98219e-12	down
Ptk2	Focal ashension kinase 1	243.592	820.684	-1.75236	7.30689e-06	down
Prps2	Ribose-phosphate pyrophosphokinase 2	107.679	278.585	-1.37138	0.0154124	down
Prps1	Putative uncharacterized protein	3636.17	1604.34	1.18044	0	up
Prkce	Protein kinase C epsilon type	2409.36	6449.2	-1.42047	1.05027e-13	down
Prkca	Protein kinase C alpha type	66.3459	609.63	-3.19985	1.78136e-05	down
Prkaa2	AMP-activated protein kinase alpha-2 variant B	439.531	934.539	-1.08829	0.0194837	down
Pmvk	Phosphomevalonate kinase	1887.01	579.574	1.70303	0	up
Pkib	cAMP-dependent protein kinase inhibitor beta	42.8789	182.848	-2.0923	0.00659224	down
Pip4k2c	Phosphatidylinositol 5-phosphate 4-kinase type-2 gamma	161.513	473.206	-1.55082	0.000771245	down
Pip4k2a	Phosphatidylinositol 5-phosphate 4-kinase type-2 alpha	200.665	1299.19	-2.69475	8.33342e-08	down
Pik3c3	Phosphatidylinositol 3-kinase catalytic subunit type 3	673.531	303.365	1.15069	0.0109327	up
Pi4k2a	Phosphatidylinositol 4-kinase type 2-alpha	281.87	618.176	-1.13299	0.00455115	down
Pgm2l1	Glucose 1,6-bisphosphate synthase	2207.17	11096.8	-2.32987	0	down
Peak1	Pseudopodium-enriched atypical kinase 1	131.229	291.569	-1.15175	6.40193e-05	down
Pdxk	Pyridoxal kinase	1881.72	541.253	1.79767	1.09646e-11	up
Pdk1	Putative uncharacterized protein	50.3796	374.858	-2.89543	5.54897e-05	down
Pank4	Pantothenate kinase 4	282.337	99.8653	1.49936	0.00022778	up
Pak7	Putative uncharacterized protein	299.064	640.936	-1.09973	0.000168115	down
Pak1	p21 (CDKN1A)-activated kinase 1, isoform CRA_b	3920.36	8020.77	-1.03276	0.0017339	down
Nuak1	NUAK family SNF1-like kinase 1	98.9075	253.476	-1.3577	0.0474926	down
Ntrk3	Tyrosine kinase receptor isoform C	322.167	1427.62	-2.14773	2.93981e-05	down
Nme4	Nucleoside diphosphate kinase	32.5667	99.6329	-1.61322	0.0215794	down
Nlk	Serine/threonine-protein kinase NLK	984.258	2256.9	-1.19723	1.4887e-12	down
Mylk	Myosin light chain kinase, smooth muscle	0.579694	35.1244	-5.92104	0.00069194	down
Mpp3	MAGUK p55 subfamily member 3	265.984	551.642	-1.05239	0.000380812	down
Met	Met protein	7.03183	298.596	-5.40815	4.53251e-07	down
Mertk	Tyrosine-protein kinase Mer	109.448	8.40978	3.70203	0.00388913	up
Matk	Megakaryocyte-associated tyrosine kinase, isoform CRA_c	378.098	909.545	-1.26638	0	down
Mast4	Microtubule-associated serine/threonine-protein kinase 4	332.826	129.349	1.3635	0.0385178	up
Mast3	Microtubule-associated serine/threonine-protein kinase 3	183.017	632.222	-1.78845	1.11039e-08	down
Mark1	MAP/microtubule affinity-regulating kinase	336.037	672.144	-1.00015	0.040508	down
Mapk3	Mitogen-activated protein kinase 3	1260.11	484.356	1.37941	1.48486e-11	up
Mapk1	Mitogen-activated protein kinase 1	2492.19	5520.79	-1.14746	6.24801e-05	down
Map4k5	Mitogen-activated protein kinase kinase kinase kinase 5	54.2185	234.569	-2.11315	9.0899e-09	down
Map3k7	Mitogen-activated protein kinase kinase kinase 7	120.345	390.008	-1.69633	0.0208125	down
Map3k6	Mitogen-activated protein kinase kinase kinase 6	0.876913	35.99	-5.35902	0.000316128	down
Map3k5	Mitogen-activated protein kinase kinase kinase 5	176.802	363.886	-1.04135	4.06564e-13	down
Lrrk2	Leucine-rich repeat serine/threonine-protein kinase 2	204.364	647.721	-1.66423	2.523e-05	down
Lmtk2	Serine/threonine-protein kinase LMTK2	464.963	950.758	-1.03196	0.000197069	down
Limk1	LIM domain kinase 1	7.94169	50.9798	-2.68241	0.000164195	down
Lats2	Serine/threonine-protein kinase LATS2	788.159	51.3547	3.93992	3.33067e-16	up
Itpkb	Protein Itpkb	58.1991	15.4317	1.9151	2.35082e-07	up
Itpk1	Inositol-tetrakisphosphate 1-kinase	246.597	96.2067	1.35794	0.0151126	up
Ip6k2	Ihpk2 protein	991.068	362.449	1.4512	0.000109244	up
Insr	Insulin receptor isoform B	82.8469	350.993	-2.08293	1.70894e-08	down
Ilk	Integrin-linked protein kinase	902.332	370.073	1.28585	0.000518078	up
Hykk	Hydroxylysine kinase	1.91366	50.6373	-4.72579	0.00898886	down
Hkdc1	Putative hexokinase HKDC1	0.246511	82.2802	-8.38275	1.6243e-05	down
Glyctk	Glycerate kinase	62.9175	6.43101	3.29034	0.0104365	up
Fn3krp	Putative uncharacterized protein	34.1383	104.31	-1.61141	0.00110391	down
Fgfr2	Fibroblast growth factor receptor	212.413	7.15161	4.89246	7.90066e-07	up
Fam20c	Extracellular serine/threonine protein kinase FAM20C	404.361	84.3325	2.26148	0.00119225	up
Ephb1	Putative uncharacterized protein	53.611	332.423	-2.63242	0.00307452	down
Epha7	Ephrin type-A receptor 7	333.241	1527.73	-2.19675	1.05458e-07	down
Epha4	Ephrin type-A receptor 4	901.549	2089.88	-1.21294	0	down
Eif2ak2	Interferon-induced, double-stranded RNA-activated protein kinase	120.189	15.8283	2.92472	2.88658e-14	up
Eif2ak1	Putative uncharacterized protein	157.647	592.296	-1.90962	5.77649e-06	down
Eef2k	Eukaryotic elongation factor 2 kinase	43.7873	168.536	-1.94447	0.0215002	down
Dyrk2	Dual specificity tyrosine-phosphorylation-regulated kinase 2	311.837	796.428	-1.35275	2.76767e-12	down
Dusp16	Protein Dusp16	150.769	24.8587	2.60052	0.0167306	up
Dgkz	Diacylglycerol kinase zeta, isoform CRA_b	230.392	1300.1	-2.49646	0	down
Dgkh	Dgkh protein	670.281	2137.77	-1.67327	0	down
Dgkg	Diacylglycerol kinase gamma	3957.15	868.046	2.18862	0	up
Dgkb	Putative uncharacterized protein	831.726	1999.33	-1.26534	0	down
Dclk3	Serine/threonine-protein kinase DCLK3	0	56.3736	-20	2.24065e-12	down
Dclk1	Dclk1 protein	4709.57	11195.1	-1.2492	2.22045e-16	down
Csnk1g3	Casein kinase I isoform gamma-3	417.918	838.184	-1.00405	0.006693	down
Csnk1g1	Casein kinase I isoform gamma-1	170.888	477.136	-1.48135	0.00950878	down
Csk	Tyrosine-protein kinase CSK	274.558	46.6855	2.55607	2.1394e-13	up
Csf1r	Macrophage colony-stimulating factor 1 receptor	159.119	0.674065	7.883	1.10323e-05	up
Cmpk2	UMP-CMP kinase 2, mitochondrial	150.735	438.219	-1.53964	2.02196e-08	down
Chek1	Serine/threonine-protein kinase Chk1	31.7909	0.832504	5.25501	0.0043504	up
Cerkl	Protein Cerkl	0.246511	20.3494	-6.36719	0.000525734	down
Cdkl4	Cyclin-dependent kinase-like 4	58.0525	324.289	-2.48185	0.000190504	down
Cdk9	Cyclin-dependent kinase 9	198.639	462.14	-1.21818	1.21204e-08	down
Cdk6	Cyclin-dependent kinase 6	1.47135	24.4543	-4.05488	0.00799732	down
Cdk5r1	Cyclin-dependent kinase 5 activator 1	1091.03	3277.01	-1.58668	1.14756e-06	down
Cdk18	Cyclin-dependent kinase 18	17.6078	178.573	-3.34222	7.30105e-12	down
Cdk17	Pctk2 protein	974.922	3198.66	-1.71411	6.03539e-08	down
Cdc7	Cell division cycle 7-related protein kinase	233.344	51.2361	2.18723	0	up
Camkk2	Putative uncharacterized protein	204.11	1111.1	-2.44457	0	down
Camk4	Calcium/calmodulin-dependent protein kinase type IV	744.256	2933.78	-1.97889	0	down
Camk2b	Calcium/calmodulin-dependent protein kinase type II subunit beta	1605.95	3469.04	-1.11111	1.88651e-11	down
Camk2a	Calcium/calmodulin-dependent protein kinase type II subunit alpha	814.986	3154.07	-1.95237	0	down
Camk1g	Calcium/calmodulin-dependent protein kinase type 1G	412.897	872.581	-1.07951	0.00525664	down
Bmpr1b	Bone morphogenetic protein receptor, type 1B	0.927621	56.8086	-5.93643	7.56553e-05	down
Aurka	Aurora kinase A, isoform CRA_b	0.246511	14.3233	-5.86057	0.034951	down
Alpk1	Alpha-protein kinase 1	0.246511	20.9214	-6.40718	0.00334989	down
Alk	ALK tyrosine kinase receptor	85.1096	20.9314	2.02365	1.15964e-05	up
Akt3	Thymoma viral proto-oncogene 3	338.312	954.616	-1.49656	0	down
Akap13	Protein Akap13	751.607	257.438	1.54575	1.32372e-12	up
Akap12	A kinase (PRKA) anchor protein (Gravin) 12, isoform CRA_b	113.129	373.314	-1.72242	0	down
Ak3	GTP:AMP phosphotransferase AK3, mitochondrial	164.664	413.235	-1.32744	0.000220454	down
Acvr1c	Activin receptor type-1C	0.333183	426.464	-10.3219	9.9809e-14	down
Acvr1b	Activin A receptor, type 1B	198.08	537.007	-1.43886	9.23497e-05	down
Abl1	Tyrosine-protein kinase ABL1	178.975	70.8301	1.33732	0.00619538	up
