# Supplementary material for: Chronic nicotine differentially affects murine transcriptome profiling in isolated cortical interneurons and pyramidal neurons
Source: BMC Genomics. 2017 Feb 20;18:194. doi: 10.1186/s12864-017-3593-x (PMC5319194; doi:10.1186/s12864-017-3593-x)
Supplement: Additional file 9: — Comparisons of pathways in the absence and presence of nicotine. (XLSX 172 kb) [file 12864_2017_3593_MOESM9_ESM.xlsx]

## Sheet: pathway
Sst vs.Thy1				SSt+nic vs. Thy1+nic
			Red denotes overlapped pathways
PathwayID1	Gene number1	PathwayTerm1	P-Value1	PathwayID2	Gene number2	PathwayTerm2	P-Value2
PATH:04723	40	Retrograde endocannabinoid signaling	1.46721e-08	PATH:04724	44	Glutamatergic synapse	2.79834e-09
PATH:04713	38	Circadian entrainment	3.36267e-08	PATH:04723	34	Retrograde endocannabinoid signaling	3.27516e-07
PATH:04724	41	Glutamatergic synapse	6.64643e-07	PATH:04713	32	Circadian entrainment	8.53267e-07
PATH:04020	52	Calcium signaling pathway	8.48138e-07	PATH:04020	45	Calcium signaling pathway	7.12172e-06
PATH:04360	40	Axon guidance	3.72948e-06	PATH:05031	24	Amphetamine addiction	7.63848e-06
PATH:04725	35	Cholinergic synapse	7.33061e-06	PATH:04260	25	Cardiac muscle contraction	1.8946e-05
PATH:04727	30	GABAergic synapse	8.19615e-06	PATH:04727	25	GABAergic synapse	9.51744e-05
PATH:04261	39	Adrenergic signaling in cardiomyocytes	7.22545e-05	PATH:05032	25	Morphine addiction	0.000147055
PATH:04062	47	Chemokine signaling pathway	0.000104335	PATH:04725	28	Cholinergic synapse	0.000230122
PATH:05032	27	Morphine addiction	0.000153974	PATH:04728	31	Dopaminergic synapse	0.000280059
PATH:04010	54	MAPK signaling pathway	0.00109519	PATH:04070	22	Phosphatidylinositol signaling system	0.000353295
PATH:05031	20	Amphetamine addiction	0.00114772	PATH:05010	38	Alzheimer's disease	0.000357288
PATH:04720	20	Long-term potentiation	0.00114772	PATH:04261	33	Adrenergic signaling in cardiomyocytes	0.000490992
PATH:04911	23	Insulin secretion	0.00146102	PATH:05033	14	Nicotine addiction	0.000526106
PATH:04970	21	Salivary secretion	0.00165886	PATH:04971	20	Gastric acid secretion	0.00066871
PATH:05414	23	Dilated cardiomyopathy	0.00187194	PATH:04720	19	Long-term potentiation	0.000743067
PATH:04730	20	Long-term depression	0.00229858	PATH:04080	51	Neuroactive ligand-receptor interaction	0.00101051
PATH:04510	42	Focal adhesion	0.00263225	PATH:04970	20	Salivary secretion	0.001011
PATH:04726	32	Serotonergic synapse	0.002644	PATH:04270	28	Vascular smooth muscle contraction	0.00133586
PATH:04728	30	Dopaminergic synapse	0.00266136	PATH:04730	19	Long-term depression	0.00148747
PATH:04070	21	Phosphatidylinositol signaling system	0.00276803	PATH:04911	21	Insulin secretion	0.00167474
PATH:05030	15	Cocaine addiction	0.00290962	PATH:00534	10	Glycosaminoglycan biosynthesis - heparan sulfate / heparin	0.00181074
PATH:04014	45	Ras signaling pathway	0.0030157	PATH:04062	38	Chemokine signaling pathway	0.0018833
PATH:04270	29	Vascular smooth muscle contraction	0.00321631	PATH:04540	21	Gap junction	0.00188495
PATH:05033	13	Nicotine addiction	0.00353218	PATH:05414	21	Dilated cardiomyopathy	0.00211709
PATH:04666	22	Fc gamma R-mediated phagocytosis	0.00455292	PATH:04360	28	Axon guidance	0.0021497
PATH:04971	19	Gastric acid secretion	0.00464863	PATH:00190	29	Oxidative phosphorylation	0.00243197
PATH:04530	29	Tight junction	0.00654848	PATH:05012	29	Parkinson's disease	0.00243197
PATH:05410	20	Hypertrophic cardiomyopathy (HCM)	0.00755002	PATH:04915	22	Estrogen signaling pathway	0.00285803
PATH:00534	9	Glycosaminoglycan biosynthesis - heparan sulfate / heparin	0.0102297	PATH:01100	169	Metabolic pathways	0.00337444
PATH:04080	50	Neuroactive ligand-receptor interaction	0.0108336	PATH:04918	17	Thyroid hormone synthesis	0.00466079
PATH:04540	20	Gap junction	0.0113945	PATH:05030	13	Cocaine addiction	0.00613183
PATH:05140	16	Leishmaniasis	0.012182	PATH:04010	45	MAPK signaling pathway	0.0071472
PATH:04810	40	Regulation of actin cytoskeleton	0.0147312	PATH:05166	46	HTLV-I infection	0.00820373
PATH:04960	12	Aldosterone-regulated sodium reabsorption	0.0149447	PATH:04666	19	Fc gamma R-mediated phagocytosis	0.00998436
PATH:05412	17	Arrhythmogenic right ventricular cardiomyopathy (ARVC)	0.0170566	PATH:04916	20	Melanogenesis	0.0122927
PATH:04114	23	Oocyte meiosis	0.0185282	PATH:00604	6	Glycosphingolipid biosynthesis - ganglio series	0.0127135
PATH:04064	21	NF-kappa B signaling pathway	0.0194866	PATH:04961	13	Endocrine and other factor-regulated calcium reabsorption	0.0133496
PATH:04916	21	Melanogenesis	0.0194866	PATH:04114	21	Oocyte meiosis	0.0186673
PATH:00604	6	Glycosphingolipid biosynthesis - ganglio series	0.020346	PATH:05200	50	Pathways in cancer	0.0189373
PATH:00603	6	Glycosphingolipid biosynthesis - globo series	0.020346	PATH:05016	32	Huntington's disease	0.0190323
PATH:00650	9	Butanoate metabolism	0.0207072	PATH:04510	34	Focal adhesion	0.0191253
PATH:04918	16	Thyroid hormone synthesis	0.0231394	PATH:00250	9	Alanine, aspartate and glutamate metabolism	0.0208332
PATH:04612	17	Antigen processing and presentation	0.0276058	PATH:05412	15	Arrhythmogenic right ventricular cardiomyopathy (ARVC)	0.024849
PATH:04260	17	Cardiac muscle contraction	0.0276058	PATH:04726	25	Serotonergic synapse	0.0252084
PATH:04915	20	Estrogen signaling pathway	0.0278806	PATH:04810	35	Regulation of actin cytoskeleton	0.0255331
PATH:00640	9	Propanoate metabolism	0.0281468	PATH:04014	36	Ras signaling pathway	0.0260219
PATH:05144	12	Malaria	0.0316171	PATH:05222	17	Small cell lung cancer	0.0276838
PATH:04514	29	Cell adhesion molecules (CAMs)	0.0318084	PATH:05014	12	Amyotrophic lateral sclerosis (ALS)	0.0303552
PATH:04520	16	Adherens junction	0.0337642	PATH:05410	16	Hypertrophic cardiomyopathy (HCM)	0.0325301
PATH:04144	38	Endocytosis	0.0344213	PATH:05205	35	Proteoglycans in cancer	0.0343002
PATH:04380	24	Osteoclast differentiation	0.0347657	PATH:04514	26	Cell adhesion molecules (CAMs)	0.0373946
PATH:04350	18	TGF-beta signaling pathway	0.0378163	PATH:04670	21	Leukocyte transendothelial migration	0.0378626
PATH:05205	38	Proteoglycans in cancer	0.0418935	PATH:04612	15	Antigen processing and presentation	0.0382898
PATH:05211	15	Renal cell carcinoma	0.0451422	PATH:04530	23	Tight junction	0.0383833
				PATH:04912	18	GnRH signaling pathway	0.0401538
				PATH:04144	34	Endocytosis	0.0408928
				PATH:05143	8	African trypanosomiasis	0.047117

## Sheet: Pathway1_without Nic
QuerySymbol	Description	PathwayID	PathwayTerm	P-Value
Slc32a1	Vesicular inhibitory amino acid transporter	PATH:04723	Retrograde endocannabinoid signaling	1.46721e-08
Gnb4	Guanine nucleotide-binding protein subunit beta-4	PATH:04723	Retrograde endocannabinoid signaling	1.46721e-08
Prkcb	Protein kinase C beta type	PATH:04723	Retrograde endocannabinoid signaling	1.46721e-08
Plcb1	1-phosphatidylinositol 4,5-bisphosphate phosphodiesterase beta-1	PATH:04723	Retrograde endocannabinoid signaling	1.46721e-08
Gng3	Guanine nucleotide-binding protein G(I)/G(S)/G(O) subunit gamma-3	PATH:04723	Retrograde endocannabinoid signaling	1.46721e-08
Kcnj6	G protein-activated inward rectifier potassium channel 2	PATH:04723	Retrograde endocannabinoid signaling	1.46721e-08
Dagla	Dagla protein	PATH:04723	Retrograde endocannabinoid signaling	1.46721e-08
Mapk1	Mitogen-activated protein kinase 1	PATH:04723	Retrograde endocannabinoid signaling	1.46721e-08
Adcy7	Adenylate cyclase type 7	PATH:04723	Retrograde endocannabinoid signaling	1.46721e-08
Gria1	AMPA-selective glutamate receptor 1 flip type	PATH:04723	Retrograde endocannabinoid signaling	1.46721e-08
Adcy1	Adenylate cyclase type 1	PATH:04723	Retrograde endocannabinoid signaling	1.46721e-08
Adcy2	Adenylate cyclase type 2	PATH:04723	Retrograde endocannabinoid signaling	1.46721e-08
Napepld	N-acyl-phosphatidylethanolamine-hydrolyzing phospholipase D	PATH:04723	Retrograde endocannabinoid signaling	1.46721e-08
Gabra1	Gamma-aminobutyric acid receptor subunit alpha-1	PATH:04723	Retrograde endocannabinoid signaling	1.46721e-08
Grm5	Metabotropic glutamate receptor subtype 5b	PATH:04723	Retrograde endocannabinoid signaling	1.46721e-08
Kcnj3	G protein-activated inward rectifier potassium channel 1	PATH:04723	Retrograde endocannabinoid signaling	1.46721e-08
Gng12	Guanine nucleotide-binding protein G(I)/G(S)/G(O) subunit gamma-12	PATH:04723	Retrograde endocannabinoid signaling	1.46721e-08
Slc17a7	Vesicular glutamate transporter 1	PATH:04723	Retrograde endocannabinoid signaling	1.46721e-08
Gabrb1	Gamma-aminobutyric acid receptor subunit beta-1	PATH:04723	Retrograde endocannabinoid signaling	1.46721e-08
Cnr1	Cannabinoid receptor 1	PATH:04723	Retrograde endocannabinoid signaling	1.46721e-08
Mapk3	Mitogen-activated protein kinase 3	PATH:04723	Retrograde endocannabinoid signaling	1.46721e-08
Prkca	Protein kinase C alpha type	PATH:04723	Retrograde endocannabinoid signaling	1.46721e-08
Itpr1	Inositol 1,4,5-trisphosphate receptor type 1	PATH:04723	Retrograde endocannabinoid signaling	1.46721e-08
Mgll	Monoglyceride lipase	PATH:04723	Retrograde endocannabinoid signaling	1.46721e-08
Gnb1	Guanine nucleotide-binding protein G(I)/G(S)/G(T) subunit beta-1	PATH:04723	Retrograde endocannabinoid signaling	1.46721e-08
Gabra4	GABA-A receptor alpha-4 subunit	PATH:04723	Retrograde endocannabinoid signaling	1.46721e-08
Cacna1c	Cacna1c protein	PATH:04723	Retrograde endocannabinoid signaling	1.46721e-08
Ptgs2	Prostaglandin G/H synthase 2	PATH:04723	Retrograde endocannabinoid signaling	1.46721e-08
Gabra5	GABA-A receptor alpha-5 subunit	PATH:04723	Retrograde endocannabinoid signaling	1.46721e-08
Gng13	Guanine nucleotide-binding protein G(I)/G(S)/G(O) subunit gamma-13	PATH:04723	Retrograde endocannabinoid signaling	1.46721e-08
Kcnj9	G protein-activated inward rectifier potassium channel 3	PATH:04723	Retrograde endocannabinoid signaling	1.46721e-08
Gabrb3	Gamma-aminobutyric acid receptor subunit beta-3	PATH:04723	Retrograde endocannabinoid signaling	1.46721e-08
Gng7	Guanine nucleotide-binding protein subunit gamma	PATH:04723	Retrograde endocannabinoid signaling	1.46721e-08
Adcy9	Adenylate cyclase type 9	PATH:04723	Retrograde endocannabinoid signaling	1.46721e-08
Gng11	Guanine nucleotide-binding protein G(I)/G(S)/G(O) subunit gamma-11	PATH:04723	Retrograde endocannabinoid signaling	1.46721e-08
Gnai1	Guanine nucleotide-binding protein G(i) subunit alpha-1	PATH:04723	Retrograde endocannabinoid signaling	1.46721e-08
Grm1	Metabotropic glutamate receptor 1	PATH:04723	Retrograde endocannabinoid signaling	1.46721e-08
Slc17a6	Vesicular glutamate transporter 2	PATH:04723	Retrograde endocannabinoid signaling	1.46721e-08
Gria2	AMPA-selective glutamate receptor 2 flop type	PATH:04723	Retrograde endocannabinoid signaling	1.46721e-08
Gabrb2	Gamma-aminobutyric acid receptor subunit beta-2	PATH:04723	Retrograde endocannabinoid signaling	1.46721e-08
Gnb4	Guanine nucleotide-binding protein subunit beta-4	PATH:04713	Circadian entrainment	3.36267e-08
Camk2b	Calcium/calmodulin-dependent protein kinase type II subunit beta	PATH:04713	Circadian entrainment	3.36267e-08
Ryr3	Ryanodine receptor 3	PATH:04713	Circadian entrainment	3.36267e-08
Prkcb	Protein kinase C beta type	PATH:04713	Circadian entrainment	3.36267e-08
Adcyap1r1	Pituitary adenylate cyclase-activating polypeptide type I receptor	PATH:04713	Circadian entrainment	3.36267e-08
Plcb1	1-phosphatidylinositol 4,5-bisphosphate phosphodiesterase beta-1	PATH:04713	Circadian entrainment	3.36267e-08
Gng3	Guanine nucleotide-binding protein G(I)/G(S)/G(O) subunit gamma-3	PATH:04713	Circadian entrainment	3.36267e-08
Kcnj6	G protein-activated inward rectifier potassium channel 2	PATH:04713	Circadian entrainment	3.36267e-08
Mapk1	Mitogen-activated protein kinase 1	PATH:04713	Circadian entrainment	3.36267e-08
Adcy7	Adenylate cyclase type 7	PATH:04713	Circadian entrainment	3.36267e-08
Gucy1a3	Guanylate cyclase soluble subunit alpha-3	PATH:04713	Circadian entrainment	3.36267e-08
Gria1	AMPA-selective glutamate receptor 1 flip type	PATH:04713	Circadian entrainment	3.36267e-08
Adcy1	Adenylate cyclase type 1	PATH:04713	Circadian entrainment	3.36267e-08
Adcy2	Adenylate cyclase type 2	PATH:04713	Circadian entrainment	3.36267e-08
Cacna1h	Voltage-dependent T-type calcium channel subunit alpha-1H	PATH:04713	Circadian entrainment	3.36267e-08
Gucy1b3	Guanylate cyclase soluble subunit beta-1	PATH:04713	Circadian entrainment	3.36267e-08
Kcnj3	G protein-activated inward rectifier potassium channel 1	PATH:04713	Circadian entrainment	3.36267e-08
Gng12	Guanine nucleotide-binding protein G(I)/G(S)/G(O) subunit gamma-12	PATH:04713	Circadian entrainment	3.36267e-08
Rasd1	Dexamethasone-induced Ras-related protein 1	PATH:04713	Circadian entrainment	3.36267e-08
Mapk3	Mitogen-activated protein kinase 3	PATH:04713	Circadian entrainment	3.36267e-08
Nos1	Nitric oxide synthase, brain	PATH:04713	Circadian entrainment	3.36267e-08
Nos1ap	Uncharacterized protein	PATH:04713	Circadian entrainment	3.36267e-08
Prkca	Protein kinase C alpha type	PATH:04713	Circadian entrainment	3.36267e-08
Itpr1	Inositol 1,4,5-trisphosphate receptor type 1	PATH:04713	Circadian entrainment	3.36267e-08
Camk2a	Calcium/calmodulin-dependent protein kinase type II subunit alpha	PATH:04713	Circadian entrainment	3.36267e-08
Gnb1	Guanine nucleotide-binding protein G(I)/G(S)/G(T) subunit beta-1	PATH:04713	Circadian entrainment	3.36267e-08
Cacna1c	Cacna1c protein	PATH:04713	Circadian entrainment	3.36267e-08
Gng13	Guanine nucleotide-binding protein G(I)/G(S)/G(O) subunit gamma-13	PATH:04713	Circadian entrainment	3.36267e-08
Kcnj9	G protein-activated inward rectifier potassium channel 3	PATH:04713	Circadian entrainment	3.36267e-08
Ryr1	Ryanodine receptor 1	PATH:04713	Circadian entrainment	3.36267e-08
Grin2d	NMDA ionotropic glutamate receptor epsilon 4 subunit type 1	PATH:04713	Circadian entrainment	3.36267e-08
Gng7	Guanine nucleotide-binding protein subunit gamma	PATH:04713	Circadian entrainment	3.36267e-08
Adcy9	Adenylate cyclase type 9	PATH:04713	Circadian entrainment	3.36267e-08
Rps6ka5	Putative uncharacterized protein	PATH:04713	Circadian entrainment	3.36267e-08
Gng11	Guanine nucleotide-binding protein G(I)/G(S)/G(O) subunit gamma-11	PATH:04713	Circadian entrainment	3.36267e-08
Gnai1	Guanine nucleotide-binding protein G(i) subunit alpha-1	PATH:04713	Circadian entrainment	3.36267e-08
Cacna1i	Protein Cacna1i	PATH:04713	Circadian entrainment	3.36267e-08
Gria2	AMPA-selective glutamate receptor 2 flop type	PATH:04713	Circadian entrainment	3.36267e-08
Grm8	Glutamate receptor, metabotropic 8	PATH:04724	Glutamatergic synapse	6.64643e-07
Homer1	Homer protein homolog 1	PATH:04724	Glutamatergic synapse	6.64643e-07
Gnb4	Guanine nucleotide-binding protein subunit beta-4	PATH:04724	Glutamatergic synapse	6.64643e-07
Prkcb	Protein kinase C beta type	PATH:04724	Glutamatergic synapse	6.64643e-07
Plcb1	1-phosphatidylinositol 4,5-bisphosphate phosphodiesterase beta-1	PATH:04724	Glutamatergic synapse	6.64643e-07
Gng3	Guanine nucleotide-binding protein G(I)/G(S)/G(O) subunit gamma-3	PATH:04724	Glutamatergic synapse	6.64643e-07
Mapk1	Mitogen-activated protein kinase 1	PATH:04724	Glutamatergic synapse	6.64643e-07
Adcy7	Adenylate cyclase type 7	PATH:04724	Glutamatergic synapse	6.64643e-07
Grin3a	Protein Grin3a	PATH:04724	Glutamatergic synapse	6.64643e-07
Gria1	AMPA-selective glutamate receptor 1 flip type	PATH:04724	Glutamatergic synapse	6.64643e-07
Adcy1	Adenylate cyclase type 1	PATH:04724	Glutamatergic synapse	6.64643e-07
Adcy2	Adenylate cyclase type 2	PATH:04724	Glutamatergic synapse	6.64643e-07
Slc1a2	Solute carrier family 1 (Glial high affinity glutamate transporter), member 2, isoform CRA_b	PATH:04724	Glutamatergic synapse	6.64643e-07
Grm5	Metabotropic glutamate receptor subtype 5b	PATH:04724	Glutamatergic synapse	6.64643e-07
Kcnj3	G protein-activated inward rectifier potassium channel 1	PATH:04724	Glutamatergic synapse	6.64643e-07
Gng12	Guanine nucleotide-binding protein G(I)/G(S)/G(O) subunit gamma-12	PATH:04724	Glutamatergic synapse	6.64643e-07
Ppp3ca	Serine/threonine-protein phosphatase 2B catalytic subunit alpha isoform	PATH:04724	Glutamatergic synapse	6.64643e-07
Slc17a7	Vesicular glutamate transporter 1	PATH:04724	Glutamatergic synapse	6.64643e-07
Gls	Glutaminase kidney isoform, mitochondrial	PATH:04724	Glutamatergic synapse	6.64643e-07
Mapk3	Mitogen-activated protein kinase 3	PATH:04724	Glutamatergic synapse	6.64643e-07
Ppp3r1	Calcineurin subunit B type 1	PATH:04724	Glutamatergic synapse	6.64643e-07
Prkca	Protein kinase C alpha type	PATH:04724	Glutamatergic synapse	6.64643e-07
Itpr1	Inositol 1,4,5-trisphosphate receptor type 1	PATH:04724	Glutamatergic synapse	6.64643e-07
Grm2	Metabotropic glutamate receptor 2	PATH:04724	Glutamatergic synapse	6.64643e-07
Homer2	Homer protein homolog 2	PATH:04724	Glutamatergic synapse	6.64643e-07
Grik1	Glutamate receptor ionotropic, kainate 1	PATH:04724	Glutamatergic synapse	6.64643e-07
Pla2g6	85/88 kDa calcium-independent phospholipase A2	PATH:04724	Glutamatergic synapse	6.64643e-07
Gnb1	Guanine nucleotide-binding protein G(I)/G(S)/G(T) subunit beta-1	PATH:04724	Glutamatergic synapse	6.64643e-07
Cacna1c	Cacna1c protein	PATH:04724	Glutamatergic synapse	6.64643e-07
Grik3	Glutamate receptor ionotropic, kainate 3	PATH:04724	Glutamatergic synapse	6.64643e-07
Gng13	Guanine nucleotide-binding protein G(I)/G(S)/G(O) subunit gamma-13	PATH:04724	Glutamatergic synapse	6.64643e-07
Grin2d	NMDA ionotropic glutamate receptor epsilon 4 subunit type 1	PATH:04724	Glutamatergic synapse	6.64643e-07
Gng7	Guanine nucleotide-binding protein subunit gamma	PATH:04724	Glutamatergic synapse	6.64643e-07
Adcy9	Adenylate cyclase type 9	PATH:04724	Glutamatergic synapse	6.64643e-07
Gng11	Guanine nucleotide-binding protein G(I)/G(S)/G(O) subunit gamma-11	PATH:04724	Glutamatergic synapse	6.64643e-07
Gnai1	Guanine nucleotide-binding protein G(i) subunit alpha-1	PATH:04724	Glutamatergic synapse	6.64643e-07
Grm1	Metabotropic glutamate receptor 1	PATH:04724	Glutamatergic synapse	6.64643e-07
Slc17a6	Vesicular glutamate transporter 2	PATH:04724	Glutamatergic synapse	6.64643e-07
Grm3	Grm3 protein	PATH:04724	Glutamatergic synapse	6.64643e-07
Gria2	AMPA-selective glutamate receptor 2 flop type	PATH:04724	Glutamatergic synapse	6.64643e-07
Dlg4	Disks large homolog 4	PATH:04724	Glutamatergic synapse	6.64643e-07
Camk2b	Calcium/calmodulin-dependent protein kinase type II subunit beta	PATH:04020	Calcium signaling pathway	8.48138e-07
Itpka	Inositol-trisphosphate 3-kinase A	PATH:04020	Calcium signaling pathway	8.48138e-07
Ryr3	Ryanodine receptor 3	PATH:04020	Calcium signaling pathway	8.48138e-07
Prkcb	Protein kinase C beta type	PATH:04020	Calcium signaling pathway	8.48138e-07
Ppif	Peptidyl-prolyl cis-trans isomerase F, mitochondrial	PATH:04020	Calcium signaling pathway	8.48138e-07
Plcb1	1-phosphatidylinositol 4,5-bisphosphate phosphodiesterase beta-1	PATH:04020	Calcium signaling pathway	8.48138e-07
Adcy7	Adenylate cyclase type 7	PATH:04020	Calcium signaling pathway	8.48138e-07
Chrm1	Muscarinic acetylcholine receptor M1	PATH:04020	Calcium signaling pathway	8.48138e-07
Htr5a	5-hydroxytryptamine receptor 5A	PATH:04020	Calcium signaling pathway	8.48138e-07
Adcy1	Adenylate cyclase type 1	PATH:04020	Calcium signaling pathway	8.48138e-07
Camk4	Calcium/calmodulin-dependent protein kinase type IV	PATH:04020	Calcium signaling pathway	8.48138e-07
Cckbr	Gastrin/cholecystokinin type B receptor	PATH:04020	Calcium signaling pathway	8.48138e-07
Ptger3	Prostaglandin E receptor 3 (Subtype EP3), isoform CRA_a	PATH:04020	Calcium signaling pathway	8.48138e-07
F2r	Proteinase-activated receptor 1	PATH:04020	Calcium signaling pathway	8.48138e-07
Adcy2	Adenylate cyclase type 2	PATH:04020	Calcium signaling pathway	8.48138e-07
Cacna1h	Voltage-dependent T-type calcium channel subunit alpha-1H	PATH:04020	Calcium signaling pathway	8.48138e-07
Grm5	Metabotropic glutamate receptor subtype 5b	PATH:04020	Calcium signaling pathway	8.48138e-07
Plcg2	1-phosphatidylinositol 4,5-bisphosphate phosphodiesterase gamma-2	PATH:04020	Calcium signaling pathway	8.48138e-07
Ppp3ca	Serine/threonine-protein phosphatase 2B catalytic subunit alpha isoform	PATH:04020	Calcium signaling pathway	8.48138e-07
Htr2c	5-hydroxytryptamine receptor 2C	PATH:04020	Calcium signaling pathway	8.48138e-07
Oxtr	Oxytocin receptor	PATH:04020	Calcium signaling pathway	8.48138e-07
P2rx4	P2X purinoceptor	PATH:04020	Calcium signaling pathway	8.48138e-07
Gnal	Putative uncharacterized protein	PATH:04020	Calcium signaling pathway	8.48138e-07
Ntsr1	Ntsr1 protein	PATH:04020	Calcium signaling pathway	8.48138e-07
Adra1d	Alpha-1D adrenergic receptor	PATH:04020	Calcium signaling pathway	8.48138e-07
Cacna1e	Calcium channel, voltage-dependent, R type, alpha 1E subunit	PATH:04020	Calcium signaling pathway	8.48138e-07
Ptk2b	Protein-tyrosine kinase 2-beta	PATH:04020	Calcium signaling pathway	8.48138e-07
Nos1	Nitric oxide synthase, brain	PATH:04020	Calcium signaling pathway	8.48138e-07
Orai2	Orai2 protein	PATH:04020	Calcium signaling pathway	8.48138e-07
Ppp3r1	Calcineurin subunit B type 1	PATH:04020	Calcium signaling pathway	8.48138e-07
Slc8a2	Slc8a2 protein	PATH:04020	Calcium signaling pathway	8.48138e-07
Prkca	Protein kinase C alpha type	PATH:04020	Calcium signaling pathway	8.48138e-07
Gna14	Guanine nucleotide-binding protein subunit alpha-14	PATH:04020	Calcium signaling pathway	8.48138e-07
Slc8a1	Solute carrier family 8 (Sodium/calcium exchanger), member 1, isoform CRA_f	PATH:04020	Calcium signaling pathway	8.48138e-07
Itpr1	Inositol 1,4,5-trisphosphate receptor type 1	PATH:04020	Calcium signaling pathway	8.48138e-07
Atp2a2	Sarcoplasmic/endoplasmic reticulum calcium ATPase 2	PATH:04020	Calcium signaling pathway	8.48138e-07
Camk2a	Calcium/calmodulin-dependent protein kinase type II subunit alpha	PATH:04020	Calcium signaling pathway	8.48138e-07
Adrb1	Beta-1 adrenergic receptor	PATH:04020	Calcium signaling pathway	8.48138e-07
Cacna1c	Cacna1c protein	PATH:04020	Calcium signaling pathway	8.48138e-07
Plcd1	Phospholipase C delta 1 Lf	PATH:04020	Calcium signaling pathway	8.48138e-07
Slc8a3	Protein Slc8a3	PATH:04020	Calcium signaling pathway	8.48138e-07
Orai3	Calcium release-activated calcium channel 3	PATH:04020	Calcium signaling pathway	8.48138e-07
Itpkb	Protein Itpkb	PATH:04020	Calcium signaling pathway	8.48138e-07
Ryr1	Ryanodine receptor 1	PATH:04020	Calcium signaling pathway	8.48138e-07
Grin2d	NMDA ionotropic glutamate receptor epsilon 4 subunit type 1	PATH:04020	Calcium signaling pathway	8.48138e-07
Atp2b2	Plasma membrane calcium-ATPase 2	PATH:04020	Calcium signaling pathway	8.48138e-07
Adcy9	Adenylate cyclase type 9	PATH:04020	Calcium signaling pathway	8.48138e-07
Grm1	Metabotropic glutamate receptor 1	PATH:04020	Calcium signaling pathway	8.48138e-07
Mylk	Myosin light chain kinase, smooth muscle	PATH:04020	Calcium signaling pathway	8.48138e-07
Adra1a	Alpha-1A adrenergic receptor	PATH:04020	Calcium signaling pathway	8.48138e-07
Atp2b1	Protein Atp2b1	PATH:04020	Calcium signaling pathway	8.48138e-07
Cacna1i	Protein Cacna1i	PATH:04020	Calcium signaling pathway	8.48138e-07
Lrrc4c	Leucine-rich repeat-containing protein 4C	PATH:04360	Axon guidance	3.72948e-06
Plxnb1	Plexin B1	PATH:04360	Axon guidance	3.72948e-06
Sema6a	Semaphorin-6A	PATH:04360	Axon guidance	3.72948e-06
Nrp1	Neuropilin-1	PATH:04360	Axon guidance	3.72948e-06
Cxcl12	Stromal cell-derived factor 1	PATH:04360	Axon guidance	3.72948e-06
Ngef	Ephexin-1	PATH:04360	Axon guidance	3.72948e-06
Epha7	Ephrin type-A receptor 7	PATH:04360	Axon guidance	3.72948e-06
Pak7	Putative uncharacterized protein	PATH:04360	Axon guidance	3.72948e-06
Plxna4	Plexin A4	PATH:04360	Axon guidance	3.72948e-06
Sema7a	Semaphorin-7A	PATH:04360	Axon guidance	3.72948e-06
Met	Met protein	PATH:04360	Axon guidance	3.72948e-06
Mapk1	Mitogen-activated protein kinase 1	PATH:04360	Axon guidance	3.72948e-06
Pak1	p21 (CDKN1A)-activated kinase 1, isoform CRA_b	PATH:04360	Axon guidance	3.72948e-06
Plxna3	Plxna3 protein	PATH:04360	Axon guidance	3.72948e-06
Ephb6	Ephrin type A receptor	PATH:04360	Axon guidance	3.72948e-06
Sema4g	Semaphorin-4G	PATH:04360	Axon guidance	3.72948e-06
Slit2	Slit2 protein	PATH:04360	Axon guidance	3.72948e-06
Ppp3ca	Serine/threonine-protein phosphatase 2B catalytic subunit alpha isoform	PATH:04360	Axon guidance	3.72948e-06
Ephb1	Putative uncharacterized protein	PATH:04360	Axon guidance	3.72948e-06
Epha4	Ephrin type-A receptor 4	PATH:04360	Axon guidance	3.72948e-06
Sema3a	Semaphorin-3A	PATH:04360	Axon guidance	3.72948e-06
Plxna1	Plexin-A1	PATH:04360	Axon guidance	3.72948e-06
Ntng1	Netrin-G1	PATH:04360	Axon guidance	3.72948e-06
Mapk3	Mitogen-activated protein kinase 3	PATH:04360	Axon guidance	3.72948e-06
Sema5a	Putative uncharacterized protein	PATH:04360	Axon guidance	3.72948e-06
Ppp3r1	Calcineurin subunit B type 1	PATH:04360	Axon guidance	3.72948e-06
Sema5b	Semaphorin-5B	PATH:04360	Axon guidance	3.72948e-06
Sema3c	Semaphorin-3C	PATH:04360	Axon guidance	3.72948e-06
Sema4b	Semaphorin-4B	PATH:04360	Axon guidance	3.72948e-06
Nfatc2	Nuclear factor of-activated T-cells, cytoplasmic 2	PATH:04360	Axon guidance	3.72948e-06
Robo3	Roundabout homolog 3	PATH:04360	Axon guidance	3.72948e-06
Limk1	LIM domain kinase 1	PATH:04360	Axon guidance	3.72948e-06
Abl1	Tyrosine-protein kinase ABL1	PATH:04360	Axon guidance	3.72948e-06
Ptk2	Focal ashension kinase 1	PATH:04360	Axon guidance	3.72948e-06
Sema6d	Semaphorin-6D	PATH:04360	Axon guidance	3.72948e-06
Rock2	Rho-associated protein kinase 2	PATH:04360	Axon guidance	3.72948e-06
Sema3e	Semaphorin-3E	PATH:04360	Axon guidance	3.72948e-06
Gnai1	Guanine nucleotide-binding protein G(i) subunit alpha-1	PATH:04360	Axon guidance	3.72948e-06
Unc5a	Netrin receptor UNC5A	PATH:04360	Axon guidance	3.72948e-06
Efnb2	Ephrin-B2	PATH:04360	Axon guidance	3.72948e-06
Gnb4	Guanine nucleotide-binding protein subunit beta-4	PATH:04725	Cholinergic synapse	7.33061e-06
Camk2b	Calcium/calmodulin-dependent protein kinase type II subunit beta	PATH:04725	Cholinergic synapse	7.33061e-06
Ache	Acetylcholinesterase	PATH:04725	Cholinergic synapse	7.33061e-06
Creb3l1	Cyclic AMP-responsive element-binding protein 3-like protein 1	PATH:04725	Cholinergic synapse	7.33061e-06
Prkcb	Protein kinase C beta type	PATH:04725	Cholinergic synapse	7.33061e-06
Plcb1	1-phosphatidylinositol 4,5-bisphosphate phosphodiesterase beta-1	PATH:04725	Cholinergic synapse	7.33061e-06
Gng3	Guanine nucleotide-binding protein G(I)/G(S)/G(O) subunit gamma-3	PATH:04725	Cholinergic synapse	7.33061e-06
Kcnj6	G protein-activated inward rectifier potassium channel 2	PATH:04725	Cholinergic synapse	7.33061e-06
Mapk1	Mitogen-activated protein kinase 1	PATH:04725	Cholinergic synapse	7.33061e-06
Adcy7	Adenylate cyclase type 7	PATH:04725	Cholinergic synapse	7.33061e-06
Chrm1	Muscarinic acetylcholine receptor M1	PATH:04725	Cholinergic synapse	7.33061e-06
Kcnq4	Potassium voltage-gated channel subfamily KQT member 4	PATH:04725	Cholinergic synapse	7.33061e-06
Adcy1	Adenylate cyclase type 1	PATH:04725	Cholinergic synapse	7.33061e-06
Camk4	Calcium/calmodulin-dependent protein kinase type IV	PATH:04725	Cholinergic synapse	7.33061e-06
Adcy2	Adenylate cyclase type 2	PATH:04725	Cholinergic synapse	7.33061e-06
Kcnj12	ATP-sensitive inward rectifier potassium channel 12	PATH:04725	Cholinergic synapse	7.33061e-06
Kcnj3	G protein-activated inward rectifier potassium channel 1	PATH:04725	Cholinergic synapse	7.33061e-06
Gng12	Guanine nucleotide-binding protein G(I)/G(S)/G(O) subunit gamma-12	PATH:04725	Cholinergic synapse	7.33061e-06
Kcnq5	Voltage-gated potassium channel type Kv7.5	PATH:04725	Cholinergic synapse	7.33061e-06
Kcnj4	Inward rectifier potassium channel 4	PATH:04725	Cholinergic synapse	7.33061e-06
Mapk3	Mitogen-activated protein kinase 3	PATH:04725	Cholinergic synapse	7.33061e-06
Prkca	Protein kinase C alpha type	PATH:04725	Cholinergic synapse	7.33061e-06
Itpr1	Inositol 1,4,5-trisphosphate receptor type 1	PATH:04725	Cholinergic synapse	7.33061e-06
Akt3	Thymoma viral proto-oncogene 3	PATH:04725	Cholinergic synapse	7.33061e-06
Camk2a	Calcium/calmodulin-dependent protein kinase type II subunit alpha	PATH:04725	Cholinergic synapse	7.33061e-06
Gnb1	Guanine nucleotide-binding protein G(I)/G(S)/G(T) subunit beta-1	PATH:04725	Cholinergic synapse	7.33061e-06
Cacna1c	Cacna1c protein	PATH:04725	Cholinergic synapse	7.33061e-06
Creb3	Cyclic AMP-responsive element-binding protein 3	PATH:04725	Cholinergic synapse	7.33061e-06
Gng13	Guanine nucleotide-binding protein G(I)/G(S)/G(O) subunit gamma-13	PATH:04725	Cholinergic synapse	7.33061e-06
Gng7	Guanine nucleotide-binding protein subunit gamma	PATH:04725	Cholinergic synapse	7.33061e-06
Adcy9	Adenylate cyclase type 9	PATH:04725	Cholinergic synapse	7.33061e-06
Gng11	Guanine nucleotide-binding protein G(I)/G(S)/G(O) subunit gamma-11	PATH:04725	Cholinergic synapse	7.33061e-06
Gnai1	Guanine nucleotide-binding protein G(i) subunit alpha-1	PATH:04725	Cholinergic synapse	7.33061e-06
Creb3l2	Cyclic AMP-responsive element-binding protein 3-like protein 2	PATH:04725	Cholinergic synapse	7.33061e-06
Bcl2	Apoptosis regulator Bcl-2	PATH:04725	Cholinergic synapse	7.33061e-06
Slc32a1	Vesicular inhibitory amino acid transporter	PATH:04727	GABAergic synapse	8.19615e-06
Gnb4	Guanine nucleotide-binding protein subunit beta-4	PATH:04727	GABAergic synapse	8.19615e-06
Prkcb	Protein kinase C beta type	PATH:04727	GABAergic synapse	8.19615e-06
Gng3	Guanine nucleotide-binding protein G(I)/G(S)/G(O) subunit gamma-3	PATH:04727	GABAergic synapse	8.19615e-06
Kcnj6	G protein-activated inward rectifier potassium channel 2	PATH:04727	GABAergic synapse	8.19615e-06
Adcy7	Adenylate cyclase type 7	PATH:04727	GABAergic synapse	8.19615e-06
Slc6a1	Sodium- and chloride-dependent GABA transporter 1	PATH:04727	GABAergic synapse	8.19615e-06
Adcy1	Adenylate cyclase type 1	PATH:04727	GABAergic synapse	8.19615e-06
Adcy2	Adenylate cyclase type 2	PATH:04727	GABAergic synapse	8.19615e-06
Gad1	Glutamate decarboxylase 1	PATH:04727	GABAergic synapse	8.19615e-06
Gabra1	Gamma-aminobutyric acid receptor subunit alpha-1	PATH:04727	GABAergic synapse	8.19615e-06
Gng12	Guanine nucleotide-binding protein G(I)/G(S)/G(O) subunit gamma-12	PATH:04727	GABAergic synapse	8.19615e-06
Plcl1	Inactive phospholipase C-like protein 1	PATH:04727	GABAergic synapse	8.19615e-06
Gabrb1	Gamma-aminobutyric acid receptor subunit beta-1	PATH:04727	GABAergic synapse	8.19615e-06
Gls	Glutaminase kidney isoform, mitochondrial	PATH:04727	GABAergic synapse	8.19615e-06
Gad2	Glutamate decarboxylase 2	PATH:04727	GABAergic synapse	8.19615e-06
Prkca	Protein kinase C alpha type	PATH:04727	GABAergic synapse	8.19615e-06
Gnb1	Guanine nucleotide-binding protein G(I)/G(S)/G(T) subunit beta-1	PATH:04727	GABAergic synapse	8.19615e-06
Gabra4	GABA-A receptor alpha-4 subunit	PATH:04727	GABAergic synapse	8.19615e-06
Cacna1c	Cacna1c protein	PATH:04727	GABAergic synapse	8.19615e-06
Trak2	Protein Trak2	PATH:04727	GABAergic synapse	8.19615e-06
Gabra5	GABA-A receptor alpha-5 subunit	PATH:04727	GABAergic synapse	8.19615e-06
Abat	4-aminobutyrate aminotransferase, mitochondrial	PATH:04727	GABAergic synapse	8.19615e-06
Gng13	Guanine nucleotide-binding protein G(I)/G(S)/G(O) subunit gamma-13	PATH:04727	GABAergic synapse	8.19615e-06
Gabrb3	Gamma-aminobutyric acid receptor subunit beta-3	PATH:04727	GABAergic synapse	8.19615e-06
Gng7	Guanine nucleotide-binding protein subunit gamma	PATH:04727	GABAergic synapse	8.19615e-06
Adcy9	Adenylate cyclase type 9	PATH:04727	GABAergic synapse	8.19615e-06
Gng11	Guanine nucleotide-binding protein G(I)/G(S)/G(O) subunit gamma-11	PATH:04727	GABAergic synapse	8.19615e-06
Gnai1	Guanine nucleotide-binding protein G(i) subunit alpha-1	PATH:04727	GABAergic synapse	8.19615e-06
Gabrb2	Gamma-aminobutyric acid receptor subunit beta-2	PATH:04727	GABAergic synapse	8.19615e-06
Cacna2d1	Voltage-dependent calcium channel subunit alpha-2/delta-1	PATH:04261	Adrenergic signaling in cardiomyocytes	7.22545e-05
Camk2b	Calcium/calmodulin-dependent protein kinase type II subunit beta	PATH:04261	Adrenergic signaling in cardiomyocytes	7.22545e-05
Cacna2d3	Voltage-dependent calcium channel subunit alpha-2/delta-3	PATH:04261	Adrenergic signaling in cardiomyocytes	7.22545e-05
Creb3l1	Cyclic AMP-responsive element-binding protein 3-like protein 1	PATH:04261	Adrenergic signaling in cardiomyocytes	7.22545e-05
Tpm1	Tpm1 protein	PATH:04261	Adrenergic signaling in cardiomyocytes	7.22545e-05
Plcb1	1-phosphatidylinositol 4,5-bisphosphate phosphodiesterase beta-1	PATH:04261	Adrenergic signaling in cardiomyocytes	7.22545e-05
Tpm2	Tropomyosin beta chain	PATH:04261	Adrenergic signaling in cardiomyocytes	7.22545e-05
Mapk1	Mitogen-activated protein kinase 1	PATH:04261	Adrenergic signaling in cardiomyocytes	7.22545e-05
Adcy7	Adenylate cyclase type 7	PATH:04261	Adrenergic signaling in cardiomyocytes	7.22545e-05
Scn4b	Sodium channel, type IV, beta	PATH:04261	Adrenergic signaling in cardiomyocytes	7.22545e-05
Ppp2r5a	Putative uncharacterized protein	PATH:04261	Adrenergic signaling in cardiomyocytes	7.22545e-05
Myh7	Myosin, heavy polypeptide 7, cardiac muscle, beta	PATH:04261	Adrenergic signaling in cardiomyocytes	7.22545e-05
Adcy1	Adenylate cyclase type 1	PATH:04261	Adrenergic signaling in cardiomyocytes	7.22545e-05
Adcy2	Adenylate cyclase type 2	PATH:04261	Adrenergic signaling in cardiomyocytes	7.22545e-05
Cacng2	Voltage-dependent calcium channel gamma-2 subunit	PATH:04261	Adrenergic signaling in cardiomyocytes	7.22545e-05
Cacna2d2	Voltage-dependent calcium channel subunit alpha-2/delta-2	PATH:04261	Adrenergic signaling in cardiomyocytes	7.22545e-05
Atp1b3	Sodium/potassium-transporting ATPase subunit beta-3	PATH:04261	Adrenergic signaling in cardiomyocytes	7.22545e-05
Mapk3	Mitogen-activated protein kinase 3	PATH:04261	Adrenergic signaling in cardiomyocytes	7.22545e-05
Adra1d	Alpha-1D adrenergic receptor	PATH:04261	Adrenergic signaling in cardiomyocytes	7.22545e-05
Prkca	Protein kinase C alpha type	PATH:04261	Adrenergic signaling in cardiomyocytes	7.22545e-05
Slc8a1	Solute carrier family 8 (Sodium/calcium exchanger), member 1, isoform CRA_f	PATH:04261	Adrenergic signaling in cardiomyocytes	7.22545e-05
Akt3	Thymoma viral proto-oncogene 3	PATH:04261	Adrenergic signaling in cardiomyocytes	7.22545e-05
Atp2a2	Sarcoplasmic/endoplasmic reticulum calcium ATPase 2	PATH:04261	Adrenergic signaling in cardiomyocytes	7.22545e-05
Camk2a	Calcium/calmodulin-dependent protein kinase type II subunit alpha	PATH:04261	Adrenergic signaling in cardiomyocytes	7.22545e-05
Adrb1	Beta-1 adrenergic receptor	PATH:04261	Adrenergic signaling in cardiomyocytes	7.22545e-05
Cacna1c	Cacna1c protein	PATH:04261	Adrenergic signaling in cardiomyocytes	7.22545e-05
Creb3	Cyclic AMP-responsive element-binding protein 3	PATH:04261	Adrenergic signaling in cardiomyocytes	7.22545e-05
Cacnb2	Voltage-dependent L-type calcium channel subunit beta-2	PATH:04261	Adrenergic signaling in cardiomyocytes	7.22545e-05
Atp1b2	ATPase, Na+/K+ transporting, beta 2 polypeptide	PATH:04261	Adrenergic signaling in cardiomyocytes	7.22545e-05
Myl4	Myosin light chain 4	PATH:04261	Adrenergic signaling in cardiomyocytes	7.22545e-05
Atp2b2	Plasma membrane calcium-ATPase 2	PATH:04261	Adrenergic signaling in cardiomyocytes	7.22545e-05
Adcy9	Adenylate cyclase type 9	PATH:04261	Adrenergic signaling in cardiomyocytes	7.22545e-05
Rps6ka5	Putative uncharacterized protein	PATH:04261	Adrenergic signaling in cardiomyocytes	7.22545e-05
Gnai1	Guanine nucleotide-binding protein G(i) subunit alpha-1	PATH:04261	Adrenergic signaling in cardiomyocytes	7.22545e-05
Ppp2r1b	Serine/threonine-protein phosphatase 2A 65 kDa regulatory subunit A beta isoform	PATH:04261	Adrenergic signaling in cardiomyocytes	7.22545e-05
Creb3l2	Cyclic AMP-responsive element-binding protein 3-like protein 2	PATH:04261	Adrenergic signaling in cardiomyocytes	7.22545e-05
Bcl2	Apoptosis regulator Bcl-2	PATH:04261	Adrenergic signaling in cardiomyocytes	7.22545e-05
Adra1a	Alpha-1A adrenergic receptor	PATH:04261	Adrenergic signaling in cardiomyocytes	7.22545e-05
Atp2b1	Protein Atp2b1	PATH:04261	Adrenergic signaling in cardiomyocytes	7.22545e-05
Gnb4	Guanine nucleotide-binding protein subunit beta-4	PATH:04062	Chemokine signaling pathway	0.000104335
Cxcl12	Stromal cell-derived factor 1	PATH:04062	Chemokine signaling pathway	0.000104335
Prex1	Phosphatidylinositol-3,4, 5-trisphosphate-dependent Rac exchange factor 1	PATH:04062	Chemokine signaling pathway	0.000104335
Prkcb	Protein kinase C beta type	PATH:04062	Chemokine signaling pathway	0.000104335
Csk	Tyrosine-protein kinase CSK	PATH:04062	Chemokine signaling pathway	0.000104335
Plcb1	1-phosphatidylinositol 4,5-bisphosphate phosphodiesterase beta-1	PATH:04062	Chemokine signaling pathway	0.000104335
Gng3	Guanine nucleotide-binding protein G(I)/G(S)/G(O) subunit gamma-3	PATH:04062	Chemokine signaling pathway	0.000104335
Mapk1	Mitogen-activated protein kinase 1	PATH:04062	Chemokine signaling pathway	0.000104335
Adcy7	Adenylate cyclase type 7	PATH:04062	Chemokine signaling pathway	0.000104335
Pak1	p21 (CDKN1A)-activated kinase 1, isoform CRA_b	PATH:04062	Chemokine signaling pathway	0.000104335
Adcy1	Adenylate cyclase type 1	PATH:04062	Chemokine signaling pathway	0.000104335
Vav3	Guanine nucleotide exchange factor VAV3	PATH:04062	Chemokine signaling pathway	0.000104335
Adcy2	Adenylate cyclase type 2	PATH:04062	Chemokine signaling pathway	0.000104335
Ccl21b	C-C motif chemokine 21b	PATH:04062	Chemokine signaling pathway	0.000104335
Gm13306	predicted gene 13306	PATH:04062	Chemokine signaling pathway	0.000104335
Gng12	Guanine nucleotide-binding protein G(I)/G(S)/G(O) subunit gamma-12	PATH:04062	Chemokine signaling pathway	0.000104335
Gm13308	predicted gene 13308	PATH:04062	Chemokine signaling pathway	0.000104335
Tiam2	T-lymphoma invasion and metastasis-inducing protein 2	PATH:04062	Chemokine signaling pathway	0.000104335
Vav2	Guanine nucleotide exchange factor VAV2	PATH:04062	Chemokine signaling pathway	0.000104335
Arrb1	Beta-arrestin-1	PATH:04062	Chemokine signaling pathway	0.000104335
Nfkbib	NF-kappa-B inhibitor beta	PATH:04062	Chemokine signaling pathway	0.000104335
Rasgrp2	RAS guanyl-releasing protein 2	PATH:04062	Chemokine signaling pathway	0.000104335
Ccl27b	chemokine (C-C motif) ligand 27b	PATH:04062	Chemokine signaling pathway	0.000104335
Ccl21a	C-C motif chemokine 21a	PATH:04062	Chemokine signaling pathway	0.000104335
Mapk3	Mitogen-activated protein kinase 3	PATH:04062	Chemokine signaling pathway	0.000104335
Ptk2b	Protein-tyrosine kinase 2-beta	PATH:04062	Chemokine signaling pathway	0.000104335
Akt3	Thymoma viral proto-oncogene 3	PATH:04062	Chemokine signaling pathway	0.000104335
Gm20878	predicted gene, 20878	PATH:04062	Chemokine signaling pathway	0.000104335
Gnb1	Guanine nucleotide-binding protein G(I)/G(S)/G(T) subunit beta-1	PATH:04062	Chemokine signaling pathway	0.000104335
Ccl7	Chemokine (C-C motif) ligand 7	PATH:04062	Chemokine signaling pathway	0.000104335
Cx3cr1	Chemokine (C-X3-C) receptor 1	PATH:04062	Chemokine signaling pathway	0.000104335
Gng13	Guanine nucleotide-binding protein G(I)/G(S)/G(O) subunit gamma-13	PATH:04062	Chemokine signaling pathway	0.000104335
Gm21541	predicted gene, 21541	PATH:04062	Chemokine signaling pathway	0.000104335
Ccl28	C-C motif chemokine 28	PATH:04062	Chemokine signaling pathway	0.000104335
Ptk2	Focal ashension kinase 1	PATH:04062	Chemokine signaling pathway	0.000104335
Ccl12	MCG127264	PATH:04062	Chemokine signaling pathway	0.000104335
Ccl2	C-C motif chemokine 2	PATH:04062	Chemokine signaling pathway	0.000104335
Gng7	Guanine nucleotide-binding protein subunit gamma	PATH:04062	Chemokine signaling pathway	0.000104335
Rock2	Rho-associated protein kinase 2	PATH:04062	Chemokine signaling pathway	0.000104335
Ccl27a	Protein Ccl27a	PATH:04062	Chemokine signaling pathway	0.000104335
Adcy9	Adenylate cyclase type 9	PATH:04062	Chemokine signaling pathway	0.000104335
Gng11	Guanine nucleotide-binding protein G(I)/G(S)/G(O) subunit gamma-11	PATH:04062	Chemokine signaling pathway	0.000104335
Gnai1	Guanine nucleotide-binding protein G(i) subunit alpha-1	PATH:04062	Chemokine signaling pathway	0.000104335
Gm13304	predicted gene 13304	PATH:04062	Chemokine signaling pathway	0.000104335
Ccl17	Protein Ccl17	PATH:04062	Chemokine signaling pathway	0.000104335
Gm21586	predicted gene, 21586	PATH:04062	Chemokine signaling pathway	0.000104335
Gm10591	predicted gene 10591	PATH:04062	Chemokine signaling pathway	0.000104335
Slc32a1	Vesicular inhibitory amino acid transporter	PATH:05032	Morphine addiction	0.000153974
Gnb4	Guanine nucleotide-binding protein subunit beta-4	PATH:05032	Morphine addiction	0.000153974
Prkcb	Protein kinase C beta type	PATH:05032	Morphine addiction	0.000153974
Gng3	Guanine nucleotide-binding protein G(I)/G(S)/G(O) subunit gamma-3	PATH:05032	Morphine addiction	0.000153974
Adora1	Putative uncharacterized protein	PATH:05032	Morphine addiction	0.000153974
Kcnj6	G protein-activated inward rectifier potassium channel 2	PATH:05032	Morphine addiction	0.000153974
Adcy7	Adenylate cyclase type 7	PATH:05032	Morphine addiction	0.000153974
Adcy1	Adenylate cyclase type 1	PATH:05032	Morphine addiction	0.000153974
Adcy2	Adenylate cyclase type 2	PATH:05032	Morphine addiction	0.000153974
Gabra1	Gamma-aminobutyric acid receptor subunit alpha-1	PATH:05032	Morphine addiction	0.000153974
Kcnj3	G protein-activated inward rectifier potassium channel 1	PATH:05032	Morphine addiction	0.000153974
Gng12	Guanine nucleotide-binding protein G(I)/G(S)/G(O) subunit gamma-12	PATH:05032	Morphine addiction	0.000153974
Gabrb1	Gamma-aminobutyric acid receptor subunit beta-1	PATH:05032	Morphine addiction	0.000153974
Arrb1	Beta-arrestin-1	PATH:05032	Morphine addiction	0.000153974
Prkca	Protein kinase C alpha type	PATH:05032	Morphine addiction	0.000153974
Gnb1	Guanine nucleotide-binding protein G(I)/G(S)/G(T) subunit beta-1	PATH:05032	Morphine addiction	0.000153974
Gabra4	GABA-A receptor alpha-4 subunit	PATH:05032	Morphine addiction	0.000153974
Gabra5	GABA-A receptor alpha-5 subunit	PATH:05032	Morphine addiction	0.000153974
Gng13	Guanine nucleotide-binding protein G(I)/G(S)/G(O) subunit gamma-13	PATH:05032	Morphine addiction	0.000153974
Kcnj9	G protein-activated inward rectifier potassium channel 3	PATH:05032	Morphine addiction	0.000153974
Gabrb3	Gamma-aminobutyric acid receptor subunit beta-3	PATH:05032	Morphine addiction	0.000153974
Gng7	Guanine nucleotide-binding protein subunit gamma	PATH:05032	Morphine addiction	0.000153974
Adcy9	Adenylate cyclase type 9	PATH:05032	Morphine addiction	0.000153974
Gng11	Guanine nucleotide-binding protein G(I)/G(S)/G(O) subunit gamma-11	PATH:05032	Morphine addiction	0.000153974
Gnai1	Guanine nucleotide-binding protein G(i) subunit alpha-1	PATH:05032	Morphine addiction	0.000153974
Pde4c	cAMP-specific 3',5'-cyclic phosphodiesterase 4C	PATH:05032	Morphine addiction	0.000153974
Gabrb2	Gamma-aminobutyric acid receptor subunit beta-2	PATH:05032	Morphine addiction	0.000153974
Tgfb2	Transforming growth factor beta-2	PATH:04010	MAPK signaling pathway	0.00109519
Cacna2d1	Voltage-dependent calcium channel subunit alpha-2/delta-1	PATH:04010	MAPK signaling pathway	0.00109519
Hspa2	Heat shock protein 70-2	PATH:04010	MAPK signaling pathway	0.00109519
Cacna2d3	Voltage-dependent calcium channel subunit alpha-2/delta-3	PATH:04010	MAPK signaling pathway	0.00109519
Mapk8ip1	Putative uncharacterized protein	PATH:04010	MAPK signaling pathway	0.00109519
Mef2c	Myocyte enhancer factor 2C, isoform CRA_b	PATH:04010	MAPK signaling pathway	0.00109519
Dusp16	Protein Dusp16	PATH:04010	MAPK signaling pathway	0.00109519
Dusp6	Dual specificity protein phosphatase 6	PATH:04010	MAPK signaling pathway	0.00109519
Rasgrp1	RAS guanyl-releasing protein 1	PATH:04010	MAPK signaling pathway	0.00109519
Prkcb	Protein kinase C beta type	PATH:04010	MAPK signaling pathway	0.00109519
Relb	Transcription factor RelB	PATH:04010	MAPK signaling pathway	0.00109519
Dusp14	Dual-specificity protein phosphatase 14	PATH:04010	MAPK signaling pathway	0.00109519
Rasgrf2	Ras-specific guanine nucleotide-releasing factor 2	PATH:04010	MAPK signaling pathway	0.00109519
Dusp3	Dual-specificity protein phosphatase 3	PATH:04010	MAPK signaling pathway	0.00109519
Mapk1	Mitogen-activated protein kinase 1	PATH:04010	MAPK signaling pathway	0.00109519
Bdnf	Brain-derived neurotrophic factor transcript variant 5	PATH:04010	MAPK signaling pathway	0.00109519
Elk1	Elk-1	PATH:04010	MAPK signaling pathway	0.00109519
Pak1	p21 (CDKN1A)-activated kinase 1, isoform CRA_b	PATH:04010	MAPK signaling pathway	0.00109519
Il1a	Interleukin-1 alpha	PATH:04010	MAPK signaling pathway	0.00109519
Map3k7	Mitogen-activated protein kinase kinase kinase 7	PATH:04010	MAPK signaling pathway	0.00109519
Pdgfb	Platelet-derived growth factor subunit B	PATH:04010	MAPK signaling pathway	0.00109519
Nlk	Serine/threonine-protein kinase NLK	PATH:04010	MAPK signaling pathway	0.00109519
Cacna1h	Voltage-dependent T-type calcium channel subunit alpha-1H	PATH:04010	MAPK signaling pathway	0.00109519
Gng12	Guanine nucleotide-binding protein G(I)/G(S)/G(O) subunit gamma-12	PATH:04010	MAPK signaling pathway	0.00109519
Ppp3ca	Serine/threonine-protein phosphatase 2B catalytic subunit alpha isoform	PATH:04010	MAPK signaling pathway	0.00109519
Fgfr2	Fibroblast growth factor receptor	PATH:04010	MAPK signaling pathway	0.00109519
Arrb1	Beta-arrestin-1	PATH:04010	MAPK signaling pathway	0.00109519
Fgf11	Fibroblast growth factor 11	PATH:04010	MAPK signaling pathway	0.00109519
Mras	Ras-related protein M-Ras	PATH:04010	MAPK signaling pathway	0.00109519
Tgfb3	Transforming growth factor beta-3	PATH:04010	MAPK signaling pathway	0.00109519
Cacng2	Voltage-dependent calcium channel gamma-2 subunit	PATH:04010	MAPK signaling pathway	0.00109519
Rps6ka2	Putative uncharacterized protein	PATH:04010	MAPK signaling pathway	0.00109519
Rasgrp2	RAS guanyl-releasing protein 2	PATH:04010	MAPK signaling pathway	0.00109519
Cacna2d2	Voltage-dependent calcium channel subunit alpha-2/delta-2	PATH:04010	MAPK signaling pathway	0.00109519
Mapk3	Mitogen-activated protein kinase 3	PATH:04010	MAPK signaling pathway	0.00109519
Cacna1e	Calcium channel, voltage-dependent, R type, alpha 1E subunit	PATH:04010	MAPK signaling pathway	0.00109519
Dusp10	Dual-specificity protein phosphatase 10	PATH:04010	MAPK signaling pathway	0.00109519
Ppp3r1	Calcineurin subunit B type 1	PATH:04010	MAPK signaling pathway	0.00109519
Prkca	Protein kinase C alpha type	PATH:04010	MAPK signaling pathway	0.00109519
Map3k6	Mitogen-activated protein kinase kinase kinase 6	PATH:04010	MAPK signaling pathway	0.00109519
Akt3	Thymoma viral proto-oncogene 3	PATH:04010	MAPK signaling pathway	0.00109519
Dusp5	Dual specificity protein phosphatase	PATH:04010	MAPK signaling pathway	0.00109519
Nfatc2	Nuclear factor of-activated T-cells, cytoplasmic 2	PATH:04010	MAPK signaling pathway	0.00109519
Pla2g6	85/88 kDa calcium-independent phospholipase A2	PATH:04010	MAPK signaling pathway	0.00109519
Cacna1c	Cacna1c protein	PATH:04010	MAPK signaling pathway	0.00109519
Map3k5	Mitogen-activated protein kinase kinase kinase 5	PATH:04010	MAPK signaling pathway	0.00109519
Cacnb2	Voltage-dependent L-type calcium channel subunit beta-2	PATH:04010	MAPK signaling pathway	0.00109519
Ptprr	Protein tyrosine phosphatase, receptor type, R, isoform CRA_a	PATH:04010	MAPK signaling pathway	0.00109519
Nr4a1	Nuclear receptor subfamily 4 group A member 1	PATH:04010	MAPK signaling pathway	0.00109519
Fgf10	Fibroblast growth factor 10	PATH:04010	MAPK signaling pathway	0.00109519
Rps6ka6	Ribosomal protein S6 kinase alpha-6	PATH:04010	MAPK signaling pathway	0.00109519
Rps6ka5	Putative uncharacterized protein	PATH:04010	MAPK signaling pathway	0.00109519
Cacna1i	Protein Cacna1i	PATH:04010	MAPK signaling pathway	0.00109519
Rasgrf1	RAS protein-specific guanine nucleotide-releasing factor 1	PATH:04010	MAPK signaling pathway	0.00109519
Camk2b	Calcium/calmodulin-dependent protein kinase type II subunit beta	PATH:05031	Amphetamine addiction	0.00114772
Camk2b	Calcium/calmodulin-dependent protein kinase type II subunit beta	PATH:04720	Long-term potentiation	0.00114772
Creb3l1	Cyclic AMP-responsive element-binding protein 3-like protein 1	PATH:05031	Amphetamine addiction	0.00114772
Arc	Activity-regulated cytoskeleton-associated protein	PATH:05031	Amphetamine addiction	0.00114772
Prkcb	Protein kinase C beta type	PATH:05031	Amphetamine addiction	0.00114772
Prkcb	Protein kinase C beta type	PATH:04720	Long-term potentiation	0.00114772
Plcb1	1-phosphatidylinositol 4,5-bisphosphate phosphodiesterase beta-1	PATH:04720	Long-term potentiation	0.00114772
Mapk1	Mitogen-activated protein kinase 1	PATH:04720	Long-term potentiation	0.00114772
Grin3a	Protein Grin3a	PATH:05031	Amphetamine addiction	0.00114772
Gria1	AMPA-selective glutamate receptor 1 flip type	PATH:05031	Amphetamine addiction	0.00114772
Gria1	AMPA-selective glutamate receptor 1 flip type	PATH:04720	Long-term potentiation	0.00114772
Adcy1	Adenylate cyclase type 1	PATH:04720	Long-term potentiation	0.00114772
Camk4	Calcium/calmodulin-dependent protein kinase type IV	PATH:05031	Amphetamine addiction	0.00114772
Camk4	Calcium/calmodulin-dependent protein kinase type IV	PATH:04720	Long-term potentiation	0.00114772
Grm5	Metabotropic glutamate receptor subtype 5b	PATH:04720	Long-term potentiation	0.00114772
Ppp1r1b	Protein phosphatase 1 regulatory subunit 1B	PATH:05031	Amphetamine addiction	0.00114772
Ppp3ca	Serine/threonine-protein phosphatase 2B catalytic subunit alpha isoform	PATH:05031	Amphetamine addiction	0.00114772
Ppp3ca	Serine/threonine-protein phosphatase 2B catalytic subunit alpha isoform	PATH:04720	Long-term potentiation	0.00114772
Rps6ka2	Putative uncharacterized protein	PATH:04720	Long-term potentiation	0.00114772
Mapk3	Mitogen-activated protein kinase 3	PATH:04720	Long-term potentiation	0.00114772
Ppp3r1	Calcineurin subunit B type 1	PATH:05031	Amphetamine addiction	0.00114772
Ppp3r1	Calcineurin subunit B type 1	PATH:04720	Long-term potentiation	0.00114772
Prkca	Protein kinase C alpha type	PATH:05031	Amphetamine addiction	0.00114772
Prkca	Protein kinase C alpha type	PATH:04720	Long-term potentiation	0.00114772
Itpr1	Inositol 1,4,5-trisphosphate receptor type 1	PATH:04720	Long-term potentiation	0.00114772
Camk2a	Calcium/calmodulin-dependent protein kinase type II subunit alpha	PATH:05031	Amphetamine addiction	0.00114772
Camk2a	Calcium/calmodulin-dependent protein kinase type II subunit alpha	PATH:04720	Long-term potentiation	0.00114772
Cacna1c	Cacna1c protein	PATH:05031	Amphetamine addiction	0.00114772
Cacna1c	Cacna1c protein	PATH:04720	Long-term potentiation	0.00114772
Creb3	Cyclic AMP-responsive element-binding protein 3	PATH:05031	Amphetamine addiction	0.00114772
Maob	Amine oxidase [flavin-containing] B	PATH:05031	Amphetamine addiction	0.00114772
Stx1a	Syntaxin-1A	PATH:05031	Amphetamine addiction	0.00114772
Grin2d	NMDA ionotropic glutamate receptor epsilon 4 subunit type 1	PATH:05031	Amphetamine addiction	0.00114772
Grin2d	NMDA ionotropic glutamate receptor epsilon 4 subunit type 1	PATH:04720	Long-term potentiation	0.00114772
Rps6ka6	Ribosomal protein S6 kinase alpha-6	PATH:04720	Long-term potentiation	0.00114772
Pdyn	Proenkephalin-B	PATH:05031	Amphetamine addiction	0.00114772
Grm1	Metabotropic glutamate receptor 1	PATH:04720	Long-term potentiation	0.00114772
Creb3l2	Cyclic AMP-responsive element-binding protein 3-like protein 2	PATH:05031	Amphetamine addiction	0.00114772
Gria2	AMPA-selective glutamate receptor 2 flop type	PATH:05031	Amphetamine addiction	0.00114772
Gria2	AMPA-selective glutamate receptor 2 flop type	PATH:04720	Long-term potentiation	0.00114772
Kcnn1	Small conductance calcium-activated potassium channel protein 1	PATH:04911	Insulin secretion	0.00146102
Camk2b	Calcium/calmodulin-dependent protein kinase type II subunit beta	PATH:04911	Insulin secretion	0.00146102
Creb3l1	Cyclic AMP-responsive element-binding protein 3-like protein 1	PATH:04911	Insulin secretion	0.00146102
Prkcb	Protein kinase C beta type	PATH:04911	Insulin secretion	0.00146102
Adcyap1r1	Pituitary adenylate cyclase-activating polypeptide type I receptor	PATH:04911	Insulin secretion	0.00146102
Plcb1	1-phosphatidylinositol 4,5-bisphosphate phosphodiesterase beta-1	PATH:04911	Insulin secretion	0.00146102
Kcnn2	Small conductance calcium-activated potassium channel protein 2	PATH:04911	Insulin secretion	0.00146102
Adcy7	Adenylate cyclase type 7	PATH:04911	Insulin secretion	0.00146102
Adcy1	Adenylate cyclase type 1	PATH:04911	Insulin secretion	0.00146102
Adcy2	Adenylate cyclase type 2	PATH:04911	Insulin secretion	0.00146102
Kcnmb2	Large-conductance Ca2+-activated K+ channel beta2 subunit	PATH:04911	Insulin secretion	0.00146102
Atp1b3	Sodium/potassium-transporting ATPase subunit beta-3	PATH:04911	Insulin secretion	0.00146102
Prkca	Protein kinase C alpha type	PATH:04911	Insulin secretion	0.00146102
Camk2a	Calcium/calmodulin-dependent protein kinase type II subunit alpha	PATH:04911	Insulin secretion	0.00146102
Cacna1c	Cacna1c protein	PATH:04911	Insulin secretion	0.00146102
Creb3	Cyclic AMP-responsive element-binding protein 3	PATH:04911	Insulin secretion	0.00146102
Atp1b2	ATPase, Na+/K+ transporting, beta 2 polypeptide	PATH:04911	Insulin secretion	0.00146102
Stx1a	Syntaxin-1A	PATH:04911	Insulin secretion	0.00146102
Kcnma1	KCNMA1	PATH:04911	Insulin secretion	0.00146102
Adcyap1	Pituitary adenylate cyclase-activating polypeptide	PATH:04911	Insulin secretion	0.00146102
Adcy9	Adenylate cyclase type 9	PATH:04911	Insulin secretion	0.00146102
Creb3l2	Cyclic AMP-responsive element-binding protein 3-like protein 2	PATH:04911	Insulin secretion	0.00146102
Kcnmb4	Calcium-activated potassium channel subunit beta-4	PATH:04911	Insulin secretion	0.00146102
Ryr3	Ryanodine receptor 3	PATH:04970	Salivary secretion	0.00165886
Prkcb	Protein kinase C beta type	PATH:04970	Salivary secretion	0.00165886
Plcb1	1-phosphatidylinositol 4,5-bisphosphate phosphodiesterase beta-1	PATH:04970	Salivary secretion	0.00165886
Adcy7	Adenylate cyclase type 7	PATH:04970	Salivary secretion	0.00165886
Gucy1a3	Guanylate cyclase soluble subunit alpha-3	PATH:04970	Salivary secretion	0.00165886
Adcy1	Adenylate cyclase type 1	PATH:04970	Salivary secretion	0.00165886
Adcy2	Adenylate cyclase type 2	PATH:04970	Salivary secretion	0.00165886
Gucy1b3	Guanylate cyclase soluble subunit beta-1	PATH:04970	Salivary secretion	0.00165886
Trpv6	Epithelial calcium channel 2	PATH:04970	Salivary secretion	0.00165886
Atp1b3	Sodium/potassium-transporting ATPase subunit beta-3	PATH:04970	Salivary secretion	0.00165886
Adra1d	Alpha-1D adrenergic receptor	PATH:04970	Salivary secretion	0.00165886
Nos1	Nitric oxide synthase, brain	PATH:04970	Salivary secretion	0.00165886
Prkca	Protein kinase C alpha type	PATH:04970	Salivary secretion	0.00165886
Itpr1	Inositol 1,4,5-trisphosphate receptor type 1	PATH:04970	Salivary secretion	0.00165886
Adrb1	Beta-1 adrenergic receptor	PATH:04970	Salivary secretion	0.00165886
Atp1b2	ATPase, Na+/K+ transporting, beta 2 polypeptide	PATH:04970	Salivary secretion	0.00165886
Kcnma1	KCNMA1	PATH:04970	Salivary secretion	0.00165886
Atp2b2	Plasma membrane calcium-ATPase 2	PATH:04970	Salivary secretion	0.00165886
Adcy9	Adenylate cyclase type 9	PATH:04970	Salivary secretion	0.00165886
Adra1a	Alpha-1A adrenergic receptor	PATH:04970	Salivary secretion	0.00165886
Atp2b1	Protein Atp2b1	PATH:04970	Salivary secretion	0.00165886
Tgfb2	Transforming growth factor beta-2	PATH:05414	Dilated cardiomyopathy	0.00187194
Cacna2d1	Voltage-dependent calcium channel subunit alpha-2/delta-1	PATH:05414	Dilated cardiomyopathy	0.00187194
Itga4	Integrin alpha-4	PATH:05414	Dilated cardiomyopathy	0.00187194
Cacna2d3	Voltage-dependent calcium channel subunit alpha-2/delta-3	PATH:05414	Dilated cardiomyopathy	0.00187194
Ttn	Titin	PATH:05414	Dilated cardiomyopathy	0.00187194
Tpm1	Tpm1 protein	PATH:05414	Dilated cardiomyopathy	0.00187194
Tpm2	Tropomyosin beta chain	PATH:05414	Dilated cardiomyopathy	0.00187194
Adcy7	Adenylate cyclase type 7	PATH:05414	Dilated cardiomyopathy	0.00187194
Myh7	Myosin, heavy polypeptide 7, cardiac muscle, beta	PATH:05414	Dilated cardiomyopathy	0.00187194
Adcy1	Adenylate cyclase type 1	PATH:05414	Dilated cardiomyopathy	0.00187194
Adcy2	Adenylate cyclase type 2	PATH:05414	Dilated cardiomyopathy	0.00187194
Tgfb3	Transforming growth factor beta-3	PATH:05414	Dilated cardiomyopathy	0.00187194
Cacng2	Voltage-dependent calcium channel gamma-2 subunit	PATH:05414	Dilated cardiomyopathy	0.00187194
Cacna2d2	Voltage-dependent calcium channel subunit alpha-2/delta-2	PATH:05414	Dilated cardiomyopathy	0.00187194
Itgb5	Integrin beta-5	PATH:05414	Dilated cardiomyopathy	0.00187194
Igf1	Insulin-like growth factor I	PATH:05414	Dilated cardiomyopathy	0.00187194
Itgav	Integrin alpha-V light chain	PATH:05414	Dilated cardiomyopathy	0.00187194
Slc8a1	Solute carrier family 8 (Sodium/calcium exchanger), member 1, isoform CRA_f	PATH:05414	Dilated cardiomyopathy	0.00187194
Atp2a2	Sarcoplasmic/endoplasmic reticulum calcium ATPase 2	PATH:05414	Dilated cardiomyopathy	0.00187194
Adrb1	Beta-1 adrenergic receptor	PATH:05414	Dilated cardiomyopathy	0.00187194
Cacna1c	Cacna1c protein	PATH:05414	Dilated cardiomyopathy	0.00187194
Cacnb2	Voltage-dependent L-type calcium channel subunit beta-2	PATH:05414	Dilated cardiomyopathy	0.00187194
Adcy9	Adenylate cyclase type 9	PATH:05414	Dilated cardiomyopathy	0.00187194
Prkcb	Protein kinase C beta type	PATH:04730	Long-term depression	0.00229858
Plcb1	1-phosphatidylinositol 4,5-bisphosphate phosphodiesterase beta-1	PATH:04730	Long-term depression	0.00229858
Mapk1	Mitogen-activated protein kinase 1	PATH:04730	Long-term depression	0.00229858
Gucy1a3	Guanylate cyclase soluble subunit alpha-3	PATH:04730	Long-term depression	0.00229858
Gria1	AMPA-selective glutamate receptor 1 flip type	PATH:04730	Long-term depression	0.00229858
Grm5	Metabotropic glutamate receptor subtype 5b	PATH:04730	Long-term depression	0.00229858
Gucy1b3	Guanylate cyclase soluble subunit beta-1	PATH:04730	Long-term depression	0.00229858
Crh	Corticoliberin	PATH:04730	Long-term depression	0.00229858
Crhr1	CRH receptor subtype-1 isoform-3	PATH:04730	Long-term depression	0.00229858
Mapk3	Mitogen-activated protein kinase 3	PATH:04730	Long-term depression	0.00229858
Igf1	Insulin-like growth factor I	PATH:04730	Long-term depression	0.00229858
Nos1	Nitric oxide synthase, brain	PATH:04730	Long-term depression	0.00229858
Prkca	Protein kinase C alpha type	PATH:04730	Long-term depression	0.00229858
Itpr1	Inositol 1,4,5-trisphosphate receptor type 1	PATH:04730	Long-term depression	0.00229858
Pla2g6	85/88 kDa calcium-independent phospholipase A2	PATH:04730	Long-term depression	0.00229858
Ryr1	Ryanodine receptor 1	PATH:04730	Long-term depression	0.00229858
Gnai1	Guanine nucleotide-binding protein G(i) subunit alpha-1	PATH:04730	Long-term depression	0.00229858
Ppp2r1b	Serine/threonine-protein phosphatase 2A 65 kDa regulatory subunit A beta isoform	PATH:04730	Long-term depression	0.00229858
Grm1	Metabotropic glutamate receptor 1	PATH:04730	Long-term depression	0.00229858
Gria2	AMPA-selective glutamate receptor 2 flop type	PATH:04730	Long-term depression	0.00229858
Parva	Alpha-parvin	PATH:04510	Focal adhesion	0.00263225
Itga4	Integrin alpha-4	PATH:04510	Focal adhesion	0.00263225
Pak7	Putative uncharacterized protein	PATH:04510	Focal adhesion	0.00263225
Prkcb	Protein kinase C beta type	PATH:04510	Focal adhesion	0.00263225
Met	Met protein	PATH:04510	Focal adhesion	0.00263225
Mapk1	Mitogen-activated protein kinase 1	PATH:04510	Focal adhesion	0.00263225
Elk1	Elk-1	PATH:04510	Focal adhesion	0.00263225
Col24a1	Collagen alpha-1(XXIV) chain	PATH:04510	Focal adhesion	0.00263225
Pak1	p21 (CDKN1A)-activated kinase 1, isoform CRA_b	PATH:04510	Focal adhesion	0.00263225
Parvb	Beta-parvin	PATH:04510	Focal adhesion	0.00263225
Pgf	Placenta growth factor	PATH:04510	Focal adhesion	0.00263225
Lama4	Laminin subunit alpha-4	PATH:04510	Focal adhesion	0.00263225
Pdgfb	Platelet-derived growth factor subunit B	PATH:04510	Focal adhesion	0.00263225
Vav3	Guanine nucleotide exchange factor VAV3	PATH:04510	Focal adhesion	0.00263225
Actn2	Alpha-actinin-2	PATH:04510	Focal adhesion	0.00263225
Vav2	Guanine nucleotide exchange factor VAV2	PATH:04510	Focal adhesion	0.00263225
Cav2	Caveolin-2	PATH:04510	Focal adhesion	0.00263225
Itgb5	Integrin beta-5	PATH:04510	Focal adhesion	0.00263225
Vtn	Vitronectin	PATH:04510	Focal adhesion	0.00263225
Mapk3	Mitogen-activated protein kinase 3	PATH:04510	Focal adhesion	0.00263225
Reln	Reelin splicing isoform MR-1A	PATH:04510	Focal adhesion	0.00263225
Igf1	Insulin-like growth factor I	PATH:04510	Focal adhesion	0.00263225
Hgf	Hepatocyte growth factor	PATH:04510	Focal adhesion	0.00263225
Col6a1	Procollagen type VI alpha 1	PATH:04510	Focal adhesion	0.00263225
Itgav	Integrin alpha-V light chain	PATH:04510	Focal adhesion	0.00263225
Ilk	Integrin-linked protein kinase	PATH:04510	Focal adhesion	0.00263225
Dock1	Dedicator of cytokinesis protein 1	PATH:04510	Focal adhesion	0.00263225
Prkca	Protein kinase C alpha type	PATH:04510	Focal adhesion	0.00263225
Akt3	Thymoma viral proto-oncogene 3	PATH:04510	Focal adhesion	0.00263225
Thbs1	Thrombospondin-1	PATH:04510	Focal adhesion	0.00263225
Lamb1	Laminin B1 subunit 1	PATH:04510	Focal adhesion	0.00263225
Thbs2	Thrombospondin-2	PATH:04510	Focal adhesion	0.00263225
Ptk2	Focal ashension kinase 1	PATH:04510	Focal adhesion	0.00263225
Rock2	Rho-associated protein kinase 2	PATH:04510	Focal adhesion	0.00263225
Ppp1r12b	MCG130490	PATH:04510	Focal adhesion	0.00263225
Mylk	Myosin light chain kinase, smooth muscle	PATH:04510	Focal adhesion	0.00263225
Bcl2	Apoptosis regulator Bcl-2	PATH:04510	Focal adhesion	0.00263225
Thbs3	Thrombospondin-3	PATH:04510	Focal adhesion	0.00263225
Col6a2	Collagen alpha-2(VI) chain	PATH:04510	Focal adhesion	0.00263225
Actn4	Alpha-actinin-4	PATH:04510	Focal adhesion	0.00263225
Myl12a	Protein Myl12a	PATH:04510	Focal adhesion	0.00263225
Rasgrf1	RAS protein-specific guanine nucleotide-releasing factor 1	PATH:04510	Focal adhesion	0.00263225
Gnb4	Guanine nucleotide-binding protein subunit beta-4	PATH:04726	Serotonergic synapse	0.002644
Prkcb	Protein kinase C beta type	PATH:04726	Serotonergic synapse	0.002644
Ptgs1	Prostaglandin G/H synthase 1	PATH:04726	Serotonergic synapse	0.002644
Plcb1	1-phosphatidylinositol 4,5-bisphosphate phosphodiesterase beta-1	PATH:04726	Serotonergic synapse	0.002644
Gng3	Guanine nucleotide-binding protein G(I)/G(S)/G(O) subunit gamma-3	PATH:04726	Serotonergic synapse	0.002644
Kcnj6	G protein-activated inward rectifier potassium channel 2	PATH:04726	Serotonergic synapse	0.002644
Kcnn2	Small conductance calcium-activated potassium channel protein 2	PATH:04726	Serotonergic synapse	0.002644
Mapk1	Mitogen-activated protein kinase 1	PATH:04726	Serotonergic synapse	0.002644
Htr5a	5-hydroxytryptamine receptor 5A	PATH:04726	Serotonergic synapse	0.002644
Alox8	Arachidonate 8S-lipoxygenase	PATH:04726	Serotonergic synapse	0.002644
Tph2	Tryptophan 5-hydroxylase 2	PATH:04726	Serotonergic synapse	0.002644
Kcnj3	G protein-activated inward rectifier potassium channel 1	PATH:04726	Serotonergic synapse	0.002644
Gng12	Guanine nucleotide-binding protein G(I)/G(S)/G(O) subunit gamma-12	PATH:04726	Serotonergic synapse	0.002644
Htr2c	5-hydroxytryptamine receptor 2C	PATH:04726	Serotonergic synapse	0.002644
Gabrb1	Gamma-aminobutyric acid receptor subunit beta-1	PATH:04726	Serotonergic synapse	0.002644
Mapk3	Mitogen-activated protein kinase 3	PATH:04726	Serotonergic synapse	0.002644
Prkca	Protein kinase C alpha type	PATH:04726	Serotonergic synapse	0.002644
Itpr1	Inositol 1,4,5-trisphosphate receptor type 1	PATH:04726	Serotonergic synapse	0.002644
Pla2g6	85/88 kDa calcium-independent phospholipase A2	PATH:04726	Serotonergic synapse	0.002644
Gnb1	Guanine nucleotide-binding protein G(I)/G(S)/G(T) subunit beta-1	PATH:04726	Serotonergic synapse	0.002644
Cacna1c	Cacna1c protein	PATH:04726	Serotonergic synapse	0.002644
Ptgs2	Prostaglandin G/H synthase 2	PATH:04726	Serotonergic synapse	0.002644
Maob	Amine oxidase [flavin-containing] B	PATH:04726	Serotonergic synapse	0.002644
Gng13	Guanine nucleotide-binding protein G(I)/G(S)/G(O) subunit gamma-13	PATH:04726	Serotonergic synapse	0.002644
Kcnj9	G protein-activated inward rectifier potassium channel 3	PATH:04726	Serotonergic synapse	0.002644
Gabrb3	Gamma-aminobutyric acid receptor subunit beta-3	PATH:04726	Serotonergic synapse	0.002644
Gng7	Guanine nucleotide-binding protein subunit gamma	PATH:04726	Serotonergic synapse	0.002644
Gng11	Guanine nucleotide-binding protein G(I)/G(S)/G(O) subunit gamma-11	PATH:04726	Serotonergic synapse	0.002644
Gnai1	Guanine nucleotide-binding protein G(i) subunit alpha-1	PATH:04726	Serotonergic synapse	0.002644
Htr1a	5-hydroxytryptamine receptor 1A	PATH:04726	Serotonergic synapse	0.002644
Gabrb2	Gamma-aminobutyric acid receptor subunit beta-2	PATH:04726	Serotonergic synapse	0.002644
Htr1f	5-hydroxytryptamine receptor 1F	PATH:04726	Serotonergic synapse	0.002644
Gnb4	Guanine nucleotide-binding protein subunit beta-4	PATH:04728	Dopaminergic synapse	0.00266136
Camk2b	Calcium/calmodulin-dependent protein kinase type II subunit beta	PATH:04728	Dopaminergic synapse	0.00266136
Creb3l1	Cyclic AMP-responsive element-binding protein 3-like protein 1	PATH:04728	Dopaminergic synapse	0.00266136
Prkcb	Protein kinase C beta type	PATH:04728	Dopaminergic synapse	0.00266136
Plcb1	1-phosphatidylinositol 4,5-bisphosphate phosphodiesterase beta-1	PATH:04728	Dopaminergic synapse	0.00266136
Gng3	Guanine nucleotide-binding protein G(I)/G(S)/G(O) subunit gamma-3	PATH:04728	Dopaminergic synapse	0.00266136
Kcnj6	G protein-activated inward rectifier potassium channel 2	PATH:04728	Dopaminergic synapse	0.00266136
Ppp2r5a	Putative uncharacterized protein	PATH:04728	Dopaminergic synapse	0.00266136
Gria1	AMPA-selective glutamate receptor 1 flip type	PATH:04728	Dopaminergic synapse	0.00266136
Ppp1r1b	Protein phosphatase 1 regulatory subunit 1B	PATH:04728	Dopaminergic synapse	0.00266136
Kcnj3	G protein-activated inward rectifier potassium channel 1	PATH:04728	Dopaminergic synapse	0.00266136
Gng12	Guanine nucleotide-binding protein G(I)/G(S)/G(O) subunit gamma-12	PATH:04728	Dopaminergic synapse	0.00266136
Ppp3ca	Serine/threonine-protein phosphatase 2B catalytic subunit alpha isoform	PATH:04728	Dopaminergic synapse	0.00266136
Gnal	Putative uncharacterized protein	PATH:04728	Dopaminergic synapse	0.00266136
Prkca	Protein kinase C alpha type	PATH:04728	Dopaminergic synapse	0.00266136
Itpr1	Inositol 1,4,5-trisphosphate receptor type 1	PATH:04728	Dopaminergic synapse	0.00266136
Akt3	Thymoma viral proto-oncogene 3	PATH:04728	Dopaminergic synapse	0.00266136
Camk2a	Calcium/calmodulin-dependent protein kinase type II subunit alpha	PATH:04728	Dopaminergic synapse	0.00266136
Gnb1	Guanine nucleotide-binding protein G(I)/G(S)/G(T) subunit beta-1	PATH:04728	Dopaminergic synapse	0.00266136
Cacna1c	Cacna1c protein	PATH:04728	Dopaminergic synapse	0.00266136
Creb3	Cyclic AMP-responsive element-binding protein 3	PATH:04728	Dopaminergic synapse	0.00266136
Maob	Amine oxidase [flavin-containing] B	PATH:04728	Dopaminergic synapse	0.00266136
Gng13	Guanine nucleotide-binding protein G(I)/G(S)/G(O) subunit gamma-13	PATH:04728	Dopaminergic synapse	0.00266136
Kcnj9	G protein-activated inward rectifier potassium channel 3	PATH:04728	Dopaminergic synapse	0.00266136
Gng7	Guanine nucleotide-binding protein subunit gamma	PATH:04728	Dopaminergic synapse	0.00266136
Gng11	Guanine nucleotide-binding protein G(I)/G(S)/G(O) subunit gamma-11	PATH:04728	Dopaminergic synapse	0.00266136
Gnai1	Guanine nucleotide-binding protein G(i) subunit alpha-1	PATH:04728	Dopaminergic synapse	0.00266136
Ppp2r1b	Serine/threonine-protein phosphatase 2A 65 kDa regulatory subunit A beta isoform	PATH:04728	Dopaminergic synapse	0.00266136
Creb3l2	Cyclic AMP-responsive element-binding protein 3-like protein 2	PATH:04728	Dopaminergic synapse	0.00266136
Gria2	AMPA-selective glutamate receptor 2 flop type	PATH:04728	Dopaminergic synapse	0.00266136
Itpka	Inositol-trisphosphate 3-kinase A	PATH:04070	Phosphatidylinositol signaling system	0.00276803
Inpp4b	Type II inositol 3,4-bisphosphate 4-phosphatase	PATH:04070	Phosphatidylinositol signaling system	0.00276803
Prkcb	Protein kinase C beta type	PATH:04070	Phosphatidylinositol signaling system	0.00276803
Dgkg	Diacylglycerol kinase gamma	PATH:04070	Phosphatidylinositol signaling system	0.00276803
Plcb1	1-phosphatidylinositol 4,5-bisphosphate phosphodiesterase beta-1	PATH:04070	Phosphatidylinositol signaling system	0.00276803
Cds1	Phosphatidate cytidylyltransferase 1	PATH:04070	Phosphatidylinositol signaling system	0.00276803
Dgkh	Dgkh protein	PATH:04070	Phosphatidylinositol signaling system	0.00276803
Plcg2	1-phosphatidylinositol 4,5-bisphosphate phosphodiesterase gamma-2	PATH:04070	Phosphatidylinositol signaling system	0.00276803
Synj2	Synaptojanin-2	PATH:04070	Phosphatidylinositol signaling system	0.00276803
Pik3c3	Phosphatidylinositol 3-kinase catalytic subunit type 3	PATH:04070	Phosphatidylinositol signaling system	0.00276803
Pi4k2a	Phosphatidylinositol 4-kinase type 2-alpha	PATH:04070	Phosphatidylinositol signaling system	0.00276803
Prkca	Protein kinase C alpha type	PATH:04070	Phosphatidylinositol signaling system	0.00276803
Itpr1	Inositol 1,4,5-trisphosphate receptor type 1	PATH:04070	Phosphatidylinositol signaling system	0.00276803
Dgkb	Putative uncharacterized protein	PATH:04070	Phosphatidylinositol signaling system	0.00276803
Itpk1	Inositol-tetrakisphosphate 1-kinase	PATH:04070	Phosphatidylinositol signaling system	0.00276803
Pip4k2c	Phosphatidylinositol 5-phosphate 4-kinase type-2 gamma	PATH:04070	Phosphatidylinositol signaling system	0.00276803
Pip4k2a	Phosphatidylinositol 5-phosphate 4-kinase type-2 alpha	PATH:04070	Phosphatidylinositol signaling system	0.00276803
Plcd1	Phospholipase C delta 1 Lf	PATH:04070	Phosphatidylinositol signaling system	0.00276803
Itpkb	Protein Itpkb	PATH:04070	Phosphatidylinositol signaling system	0.00276803
Dgkz	Diacylglycerol kinase zeta, isoform CRA_b	PATH:04070	Phosphatidylinositol signaling system	0.00276803
Mtm1	Myotubularin	PATH:04070	Phosphatidylinositol signaling system	0.00276803
Creb3l1	Cyclic AMP-responsive element-binding protein 3-like protein 1	PATH:05030	Cocaine addiction	0.00290962
Bdnf	Brain-derived neurotrophic factor transcript variant 5	PATH:05030	Cocaine addiction	0.00290962
Grin3a	Protein Grin3a	PATH:05030	Cocaine addiction	0.00290962
Ppp1r1b	Protein phosphatase 1 regulatory subunit 1B	PATH:05030	Cocaine addiction	0.00290962
Grm2	Metabotropic glutamate receptor 2	PATH:05030	Cocaine addiction	0.00290962
Creb3	Cyclic AMP-responsive element-binding protein 3	PATH:05030	Cocaine addiction	0.00290962
Maob	Amine oxidase [flavin-containing] B	PATH:05030	Cocaine addiction	0.00290962
Grin2d	NMDA ionotropic glutamate receptor epsilon 4 subunit type 1	PATH:05030	Cocaine addiction	0.00290962
Pdyn	Proenkephalin-B	PATH:05030	Cocaine addiction	0.00290962
Cdk5r1	Cyclin-dependent kinase 5 activator 1	PATH:05030	Cocaine addiction	0.00290962
Gnai1	Guanine nucleotide-binding protein G(i) subunit alpha-1	PATH:05030	Cocaine addiction	0.00290962
Creb3l2	Cyclic AMP-responsive element-binding protein 3-like protein 2	PATH:05030	Cocaine addiction	0.00290962
Grm3	Grm3 protein	PATH:05030	Cocaine addiction	0.00290962
Gria2	AMPA-selective glutamate receptor 2 flop type	PATH:05030	Cocaine addiction	0.00290962
Dlg4	Disks large homolog 4	PATH:05030	Cocaine addiction	0.00290962
Gnb4	Guanine nucleotide-binding protein subunit beta-4	PATH:04014	Ras signaling pathway	0.0030157
Rasgrp1	RAS guanyl-releasing protein 1	PATH:04014	Ras signaling pathway	0.0030157
Pak7	Putative uncharacterized protein	PATH:04014	Ras signaling pathway	0.0030157
Rin1	Ras and Rab interactor 1	PATH:04014	Ras signaling pathway	0.0030157
Prkcb	Protein kinase C beta type	PATH:04014	Ras signaling pathway	0.0030157
Met	Met protein	PATH:04014	Ras signaling pathway	0.0030157
Rasgrf2	Ras-specific guanine nucleotide-releasing factor 2	PATH:04014	Ras signaling pathway	0.0030157
Gng3	Guanine nucleotide-binding protein G(I)/G(S)/G(O) subunit gamma-3	PATH:04014	Ras signaling pathway	0.0030157
Mapk1	Mitogen-activated protein kinase 1	PATH:04014	Ras signaling pathway	0.0030157
Elk1	Elk-1	PATH:04014	Ras signaling pathway	0.0030157
Pak1	p21 (CDKN1A)-activated kinase 1, isoform CRA_b	PATH:04014	Ras signaling pathway	0.0030157
Pgf	Placenta growth factor	PATH:04014	Ras signaling pathway	0.0030157
Ets2	Protein C-ets-2	PATH:04014	Ras signaling pathway	0.0030157
Pdgfb	Platelet-derived growth factor subunit B	PATH:04014	Ras signaling pathway	0.0030157
Gng12	Guanine nucleotide-binding protein G(I)/G(S)/G(O) subunit gamma-12	PATH:04014	Ras signaling pathway	0.0030157
Plcg2	1-phosphatidylinositol 4,5-bisphosphate phosphodiesterase gamma-2	PATH:04014	Ras signaling pathway	0.0030157
Insr	Insulin receptor isoform B	PATH:04014	Ras signaling pathway	0.0030157
Rgl2	Ral guanine nucleotide dissociation stimulator-like 2	PATH:04014	Ras signaling pathway	0.0030157
Fgfr2	Fibroblast growth factor receptor	PATH:04014	Ras signaling pathway	0.0030157
Fgf11	Fibroblast growth factor 11	PATH:04014	Ras signaling pathway	0.0030157
Mras	Ras-related protein M-Ras	PATH:04014	Ras signaling pathway	0.0030157
Rasgrp2	RAS guanyl-releasing protein 2	PATH:04014	Ras signaling pathway	0.0030157
Mapk3	Mitogen-activated protein kinase 3	PATH:04014	Ras signaling pathway	0.0030157
Igf1	Insulin-like growth factor I	PATH:04014	Ras signaling pathway	0.0030157
Hgf	Hepatocyte growth factor	PATH:04014	Ras signaling pathway	0.0030157
Ksr1	Putative uncharacterized protein	PATH:04014	Ras signaling pathway	0.0030157
Prkca	Protein kinase C alpha type	PATH:04014	Ras signaling pathway	0.0030157
Rgl1	Ral guanine nucleotide dissociation stimulator-like 1	PATH:04014	Ras signaling pathway	0.0030157
Akt3	Thymoma viral proto-oncogene 3	PATH:04014	Ras signaling pathway	0.0030157
Pla2g6	85/88 kDa calcium-independent phospholipase A2	PATH:04014	Ras signaling pathway	0.0030157
Gnb1	Guanine nucleotide-binding protein G(I)/G(S)/G(T) subunit beta-1	PATH:04014	Ras signaling pathway	0.0030157
Abl1	Tyrosine-protein kinase ABL1	PATH:04014	Ras signaling pathway	0.0030157
Gng13	Guanine nucleotide-binding protein G(I)/G(S)/G(O) subunit gamma-13	PATH:04014	Ras signaling pathway	0.0030157
Rasal1	RasGAP-activating-like protein 1	PATH:04014	Ras signaling pathway	0.0030157
Fgf10	Fibroblast growth factor 10	PATH:04014	Ras signaling pathway	0.0030157
Gng7	Guanine nucleotide-binding protein subunit gamma	PATH:04014	Ras signaling pathway	0.0030157
Rassf1	Ras association (RalGDS/AF-6) domain family 1, isoform CRA_b	PATH:04014	Ras signaling pathway	0.0030157
Gng11	Guanine nucleotide-binding protein G(I)/G(S)/G(O) subunit gamma-11	PATH:04014	Ras signaling pathway	0.0030157
Rapgef5	Putative uncharacterized protein	PATH:04014	Ras signaling pathway	0.0030157
Rasa3	Ras GTPase-activating protein 3	PATH:04014	Ras signaling pathway	0.0030157
Ets1	Protein C-ets-1	PATH:04014	Ras signaling pathway	0.0030157
Gab1	Growth factor receptor bound protein 2-associated protein 1, isoform CRA_b	PATH:04014	Ras signaling pathway	0.0030157
Csf1r	Macrophage colony-stimulating factor 1 receptor	PATH:04014	Ras signaling pathway	0.0030157
Rasgrf1	RAS protein-specific guanine nucleotide-releasing factor 1	PATH:04014	Ras signaling pathway	0.0030157
Syngap1	Ras/Rap GTPase-activating protein SynGAP	PATH:04014	Ras signaling pathway	0.0030157
Ramp2	Receptor activity-modifying protein 2	PATH:04270	Vascular smooth muscle contraction	0.00321631
Prkcb	Protein kinase C beta type	PATH:04270	Vascular smooth muscle contraction	0.00321631
Plcb1	1-phosphatidylinositol 4,5-bisphosphate phosphodiesterase beta-1	PATH:04270	Vascular smooth muscle contraction	0.00321631
Mapk1	Mitogen-activated protein kinase 1	PATH:04270	Vascular smooth muscle contraction	0.00321631
Adcy7	Adenylate cyclase type 7	PATH:04270	Vascular smooth muscle contraction	0.00321631
Gucy1a3	Guanylate cyclase soluble subunit alpha-3	PATH:04270	Vascular smooth muscle contraction	0.00321631
Adcy1	Adenylate cyclase type 1	PATH:04270	Vascular smooth muscle contraction	0.00321631
Adcy2	Adenylate cyclase type 2	PATH:04270	Vascular smooth muscle contraction	0.00321631
Ramp3	Receptor activity-modifying protein 3	PATH:04270	Vascular smooth muscle contraction	0.00321631
Gucy1b3	Guanylate cyclase soluble subunit beta-1	PATH:04270	Vascular smooth muscle contraction	0.00321631
Ramp1	Receptor activity-modifying protein 1	PATH:04270	Vascular smooth muscle contraction	0.00321631
Prkcq	Protein kinase C theta type	PATH:04270	Vascular smooth muscle contraction	0.00321631
Kcnmb2	Large-conductance Ca2+-activated K+ channel beta2 subunit	PATH:04270	Vascular smooth muscle contraction	0.00321631
Mapk3	Mitogen-activated protein kinase 3	PATH:04270	Vascular smooth muscle contraction	0.00321631
Adra1d	Alpha-1D adrenergic receptor	PATH:04270	Vascular smooth muscle contraction	0.00321631
Ppp1r14a	Protein phosphatase 1 regulatory subunit 14A	PATH:04270	Vascular smooth muscle contraction	0.00321631
Prkca	Protein kinase C alpha type	PATH:04270	Vascular smooth muscle contraction	0.00321631
Itpr1	Inositol 1,4,5-trisphosphate receptor type 1	PATH:04270	Vascular smooth muscle contraction	0.00321631
Pla2g6	85/88 kDa calcium-independent phospholipase A2	PATH:04270	Vascular smooth muscle contraction	0.00321631
Cacna1c	Cacna1c protein	PATH:04270	Vascular smooth muscle contraction	0.00321631
Kcnma1	KCNMA1	PATH:04270	Vascular smooth muscle contraction	0.00321631
Rock2	Rho-associated protein kinase 2	PATH:04270	Vascular smooth muscle contraction	0.00321631
Adcy9	Adenylate cyclase type 9	PATH:04270	Vascular smooth muscle contraction	0.00321631
Ppp1r12b	MCG130490	PATH:04270	Vascular smooth muscle contraction	0.00321631
Prkce	Protein kinase C epsilon type	PATH:04270	Vascular smooth muscle contraction	0.00321631
Mylk	Myosin light chain kinase, smooth muscle	PATH:04270	Vascular smooth muscle contraction	0.00321631
Adra1a	Alpha-1A adrenergic receptor	PATH:04270	Vascular smooth muscle contraction	0.00321631
Kcnmb4	Calcium-activated potassium channel subunit beta-4	PATH:04270	Vascular smooth muscle contraction	0.00321631
Arhgef11	Protein Arhgef11	PATH:04270	Vascular smooth muscle contraction	0.00321631
Slc32a1	Vesicular inhibitory amino acid transporter	PATH:05033	Nicotine addiction	0.00353218
Grin3a	Protein Grin3a	PATH:05033	Nicotine addiction	0.00353218
Gria1	AMPA-selective glutamate receptor 1 flip type	PATH:05033	Nicotine addiction	0.00353218
Gabra1	Gamma-aminobutyric acid receptor subunit alpha-1	PATH:05033	Nicotine addiction	0.00353218
Slc17a7	Vesicular glutamate transporter 1	PATH:05033	Nicotine addiction	0.00353218
Gabrb1	Gamma-aminobutyric acid receptor subunit beta-1	PATH:05033	Nicotine addiction	0.00353218
Gabra4	GABA-A receptor alpha-4 subunit	PATH:05033	Nicotine addiction	0.00353218
Gabra5	GABA-A receptor alpha-5 subunit	PATH:05033	Nicotine addiction	0.00353218
Gabrb3	Gamma-aminobutyric acid receptor subunit beta-3	PATH:05033	Nicotine addiction	0.00353218
Grin2d	NMDA ionotropic glutamate receptor epsilon 4 subunit type 1	PATH:05033	Nicotine addiction	0.00353218
Slc17a6	Vesicular glutamate transporter 2	PATH:05033	Nicotine addiction	0.00353218
Gria2	AMPA-selective glutamate receptor 2 flop type	PATH:05033	Nicotine addiction	0.00353218
Gabrb2	Gamma-aminobutyric acid receptor subunit beta-2	PATH:05033	Nicotine addiction	0.00353218
Marcks	Myristoylated alanine-rich C-kinase substrate	PATH:04666	Fc gamma R-mediated phagocytosis	0.00455292
Ppap2a	Lipid phosphate phosphohydrolase 1	PATH:04666	Fc gamma R-mediated phagocytosis	0.00455292
Prkcb	Protein kinase C beta type	PATH:04666	Fc gamma R-mediated phagocytosis	0.00455292
Dnm3	Dynamin-3	PATH:04666	Fc gamma R-mediated phagocytosis	0.00455292
Mapk1	Mitogen-activated protein kinase 1	PATH:04666	Fc gamma R-mediated phagocytosis	0.00455292
Pak1	p21 (CDKN1A)-activated kinase 1, isoform CRA_b	PATH:04666	Fc gamma R-mediated phagocytosis	0.00455292
Myo10	Unconventional myosin-X	PATH:04666	Fc gamma R-mediated phagocytosis	0.00455292
Vav3	Guanine nucleotide exchange factor VAV3	PATH:04666	Fc gamma R-mediated phagocytosis	0.00455292
Plcg2	1-phosphatidylinositol 4,5-bisphosphate phosphodiesterase gamma-2	PATH:04666	Fc gamma R-mediated phagocytosis	0.00455292
Vav2	Guanine nucleotide exchange factor VAV2	PATH:04666	Fc gamma R-mediated phagocytosis	0.00455292
Fcgr1	High affinity immunoglobulin gamma Fc receptor I	PATH:04666	Fc gamma R-mediated phagocytosis	0.00455292
Wasf1	Wiskott-Aldrich syndrome protein family member 1	PATH:04666	Fc gamma R-mediated phagocytosis	0.00455292
Mapk3	Mitogen-activated protein kinase 3	PATH:04666	Fc gamma R-mediated phagocytosis	0.00455292
Prkca	Protein kinase C alpha type	PATH:04666	Fc gamma R-mediated phagocytosis	0.00455292
Akt3	Thymoma viral proto-oncogene 3	PATH:04666	Fc gamma R-mediated phagocytosis	0.00455292
Marcksl1	MARCKS-related protein	PATH:04666	Fc gamma R-mediated phagocytosis	0.00455292
Pla2g6	85/88 kDa calcium-independent phospholipase A2	PATH:04666	Fc gamma R-mediated phagocytosis	0.00455292
Limk1	LIM domain kinase 1	PATH:04666	Fc gamma R-mediated phagocytosis	0.00455292
Gsn	Gelsolin	PATH:04666	Fc gamma R-mediated phagocytosis	0.00455292
Prkce	Protein kinase C epsilon type	PATH:04666	Fc gamma R-mediated phagocytosis	0.00455292
Syk	Tyrosine-protein kinase SYK	PATH:04666	Fc gamma R-mediated phagocytosis	0.00455292
Asap1	Arf-GAP with SH3 domain, ANK repeat and PH domain-containing protein 1	PATH:04666	Fc gamma R-mediated phagocytosis	0.00455292
Camk2b	Calcium/calmodulin-dependent protein kinase type II subunit beta	PATH:04971	Gastric acid secretion	0.00464863
Prkcb	Protein kinase C beta type	PATH:04971	Gastric acid secretion	0.00464863
Plcb1	1-phosphatidylinositol 4,5-bisphosphate phosphodiesterase beta-1	PATH:04971	Gastric acid secretion	0.00464863
Adcy7	Adenylate cyclase type 7	PATH:04971	Gastric acid secretion	0.00464863
Adcy1	Adenylate cyclase type 1	PATH:04971	Gastric acid secretion	0.00464863
Cckbr	Gastrin/cholecystokinin type B receptor	PATH:04971	Gastric acid secretion	0.00464863
Adcy2	Adenylate cyclase type 2	PATH:04971	Gastric acid secretion	0.00464863
Sst	Somatostatin	PATH:04971	Gastric acid secretion	0.00464863
Atp1b3	Sodium/potassium-transporting ATPase subunit beta-3	PATH:04971	Gastric acid secretion	0.00464863
Prkca	Protein kinase C alpha type	PATH:04971	Gastric acid secretion	0.00464863
Itpr1	Inositol 1,4,5-trisphosphate receptor type 1	PATH:04971	Gastric acid secretion	0.00464863
Camk2a	Calcium/calmodulin-dependent protein kinase type II subunit alpha	PATH:04971	Gastric acid secretion	0.00464863
Atp1b2	ATPase, Na+/K+ transporting, beta 2 polypeptide	PATH:04971	Gastric acid secretion	0.00464863
Kcnj10	Kcnj10 protein	PATH:04971	Gastric acid secretion	0.00464863
Sstr2	Somatostatin receptor type 2	PATH:04971	Gastric acid secretion	0.00464863
Adcy9	Adenylate cyclase type 9	PATH:04971	Gastric acid secretion	0.00464863
Gnai1	Guanine nucleotide-binding protein G(i) subunit alpha-1	PATH:04971	Gastric acid secretion	0.00464863
Mylk	Myosin light chain kinase, smooth muscle	PATH:04971	Gastric acid secretion	0.00464863
Kcnk2	Potassium channel subfamily K member 2	PATH:04971	Gastric acid secretion	0.00464863
Magi2	Membrane-associated guanylate kinase, WW and PDZ domain-containing protein 2	PATH:04530	Tight junction	0.00654848
Cgn	Cingulin	PATH:04530	Tight junction	0.00654848
Rab13	Ras-related protein Rab-13	PATH:04530	Tight junction	0.00654848
Epb4.1l1	Erythrocyte protein band 4.1-like 1, isoform CRA_c	PATH:04530	Tight junction	0.00654848
Prkcb	Protein kinase C beta type	PATH:04530	Tight junction	0.00654848
Ctnna2	Catenin alpha-2	PATH:04530	Tight junction	0.00654848
Myh7	Myosin, heavy polypeptide 7, cardiac muscle, beta	PATH:04530	Tight junction	0.00654848
Rab3b	Ras-related protein Rab-3B	PATH:04530	Tight junction	0.00654848
Epb4.1	Protein 4.1R	PATH:04530	Tight junction	0.00654848
Actn2	Alpha-actinin-2	PATH:04530	Tight junction	0.00654848
Prkcq	Protein kinase C theta type	PATH:04530	Tight junction	0.00654848
Inadl	InaD-like (Drosophila)	PATH:04530	Tight junction	0.00654848
Epb4.1l2	Erythrocyte protein band 4.1-like 2	PATH:04530	Tight junction	0.00654848
Mras	Ras-related protein M-Ras	PATH:04530	Tight junction	0.00654848
Llgl2	Lethal(2) giant larvae protein homolog 2	PATH:04530	Tight junction	0.00654848
Myh15	Protein Myh15	PATH:04530	Tight junction	0.00654848
Myh7b	Myosin-7B	PATH:04530	Tight junction	0.00654848
Prkca	Protein kinase C alpha type	PATH:04530	Tight junction	0.00654848
Akt3	Thymoma viral proto-oncogene 3	PATH:04530	Tight junction	0.00654848
Cldn11	Claudin-11	PATH:04530	Tight junction	0.00654848
Ybx3	DbpA murine homologue	PATH:04530	Tight junction	0.00654848
Jam2	Junctional adhesion molecule B	PATH:04530	Tight junction	0.00654848
Pard6g	Partitioning defective 6 homolog gamma	PATH:04530	Tight junction	0.00654848
Mpdz	Multiple PDZ domain protein	PATH:04530	Tight junction	0.00654848
Gnai1	Guanine nucleotide-binding protein G(i) subunit alpha-1	PATH:04530	Tight junction	0.00654848
Prkce	Protein kinase C epsilon type	PATH:04530	Tight junction	0.00654848
Ppp2r1b	Serine/threonine-protein phosphatase 2A 65 kDa regulatory subunit A beta isoform	PATH:04530	Tight junction	0.00654848
Actn4	Alpha-actinin-4	PATH:04530	Tight junction	0.00654848
Myl12a	Protein Myl12a	PATH:04530	Tight junction	0.00654848
Tgfb2	Transforming growth factor beta-2	PATH:05410	Hypertrophic cardiomyopathy (HCM)	0.00755002
Cacna2d1	Voltage-dependent calcium channel subunit alpha-2/delta-1	PATH:05410	Hypertrophic cardiomyopathy (HCM)	0.00755002
Itga4	Integrin alpha-4	PATH:05410	Hypertrophic cardiomyopathy (HCM)	0.00755002
Cacna2d3	Voltage-dependent calcium channel subunit alpha-2/delta-3	PATH:05410	Hypertrophic cardiomyopathy (HCM)	0.00755002
Ttn	Titin	PATH:05410	Hypertrophic cardiomyopathy (HCM)	0.00755002
Tpm1	Tpm1 protein	PATH:05410	Hypertrophic cardiomyopathy (HCM)	0.00755002
Tpm2	Tropomyosin beta chain	PATH:05410	Hypertrophic cardiomyopathy (HCM)	0.00755002
Myh7	Myosin, heavy polypeptide 7, cardiac muscle, beta	PATH:05410	Hypertrophic cardiomyopathy (HCM)	0.00755002
Tgfb3	Transforming growth factor beta-3	PATH:05410	Hypertrophic cardiomyopathy (HCM)	0.00755002
Cacng2	Voltage-dependent calcium channel gamma-2 subunit	PATH:05410	Hypertrophic cardiomyopathy (HCM)	0.00755002
Cacna2d2	Voltage-dependent calcium channel subunit alpha-2/delta-2	PATH:05410	Hypertrophic cardiomyopathy (HCM)	0.00755002
Itgb5	Integrin beta-5	PATH:05410	Hypertrophic cardiomyopathy (HCM)	0.00755002
Prkab2	5'-AMP-activated protein kinase subunit beta-2	PATH:05410	Hypertrophic cardiomyopathy (HCM)	0.00755002
Igf1	Insulin-like growth factor I	PATH:05410	Hypertrophic cardiomyopathy (HCM)	0.00755002
Itgav	Integrin alpha-V light chain	PATH:05410	Hypertrophic cardiomyopathy (HCM)	0.00755002
Slc8a1	Solute carrier family 8 (Sodium/calcium exchanger), member 1, isoform CRA_f	PATH:05410	Hypertrophic cardiomyopathy (HCM)	0.00755002
Atp2a2	Sarcoplasmic/endoplasmic reticulum calcium ATPase 2	PATH:05410	Hypertrophic cardiomyopathy (HCM)	0.00755002
Cacna1c	Cacna1c protein	PATH:05410	Hypertrophic cardiomyopathy (HCM)	0.00755002
Prkaa2	AMP-activated protein kinase alpha-2 variant B	PATH:05410	Hypertrophic cardiomyopathy (HCM)	0.00755002
Cacnb2	Voltage-dependent L-type calcium channel subunit beta-2	PATH:05410	Hypertrophic cardiomyopathy (HCM)	0.00755002
B3gat1	MKIAA4235 protein	PATH:00534	Glycosaminoglycan biosynthesis - heparan sulfate / heparin	0.0102297
Hs3st1	Heparan sulfate glucosamine 3-O-sulfotransferase 1	PATH:00534	Glycosaminoglycan biosynthesis - heparan sulfate / heparin	0.0102297
Hs2st1	Heparan sulfate 2-O-sulfotransferase 1	PATH:00534	Glycosaminoglycan biosynthesis - heparan sulfate / heparin	0.0102297
Ext1	Exostosin-1	PATH:00534	Glycosaminoglycan biosynthesis - heparan sulfate / heparin	0.0102297
Hs3st2	Heparan sulfate glucosamine 3-O-sulfotransferase 2	PATH:00534	Glycosaminoglycan biosynthesis - heparan sulfate / heparin	0.0102297
Ndst3	Bifunctional heparan sulfate N-deacetylase/N-sulfotransferase 3	PATH:00534	Glycosaminoglycan biosynthesis - heparan sulfate / heparin	0.0102297
Extl1	Exostoses (Multiple)-like 1	PATH:00534	Glycosaminoglycan biosynthesis - heparan sulfate / heparin	0.0102297
Hs6st2	Heparan-sulfate 6-O-sulfotransferase 2	PATH:00534	Glycosaminoglycan biosynthesis - heparan sulfate / heparin	0.0102297
Extl3	Putative uncharacterized protein	PATH:00534	Glycosaminoglycan biosynthesis - heparan sulfate / heparin	0.0102297
Grm8	Glutamate receptor, metabotropic 8	PATH:04080	Neuroactive ligand-receptor interaction	0.0108336
Mchr1	Melanin-concentrating hormone receptor 1 alternate form	PATH:04080	Neuroactive ligand-receptor interaction	0.0108336
Vipr1	Vasoactive intestinal polypeptide receptor 1	PATH:04080	Neuroactive ligand-receptor interaction	0.0108336
Npy2r	Neuropeptide Y receptor type 2	PATH:04080	Neuroactive ligand-receptor interaction	0.0108336
Adcyap1r1	Pituitary adenylate cyclase-activating polypeptide type I receptor	PATH:04080	Neuroactive ligand-receptor interaction	0.0108336
Adora1	Putative uncharacterized protein	PATH:04080	Neuroactive ligand-receptor interaction	0.0108336
Chrm1	Muscarinic acetylcholine receptor M1	PATH:04080	Neuroactive ligand-receptor interaction	0.0108336
Adra2a	Alpha-2A adrenergic receptor	PATH:04080	Neuroactive ligand-receptor interaction	0.0108336
Grin3a	Protein Grin3a	PATH:04080	Neuroactive ligand-receptor interaction	0.0108336
Htr5a	5-hydroxytryptamine receptor 5A	PATH:04080	Neuroactive ligand-receptor interaction	0.0108336
Hcrtr2	Hypocretin (Orexin) receptor 2	PATH:04080	Neuroactive ligand-receptor interaction	0.0108336
Gria1	AMPA-selective glutamate receptor 1 flip type	PATH:04080	Neuroactive ligand-receptor interaction	0.0108336
Cckbr	Gastrin/cholecystokinin type B receptor	PATH:04080	Neuroactive ligand-receptor interaction	0.0108336
Ptger3	Prostaglandin E receptor 3 (Subtype EP3), isoform CRA_a	PATH:04080	Neuroactive ligand-receptor interaction	0.0108336
F2r	Proteinase-activated receptor 1	PATH:04080	Neuroactive ligand-receptor interaction	0.0108336
Gpr83	Probable G-protein coupled receptor 83	PATH:04080	Neuroactive ligand-receptor interaction	0.0108336
Gabra1	Gamma-aminobutyric acid receptor subunit alpha-1	PATH:04080	Neuroactive ligand-receptor interaction	0.0108336
Npy1r	Neuropeptide Y receptor type 1	PATH:04080	Neuroactive ligand-receptor interaction	0.0108336
Grm5	Metabotropic glutamate receptor subtype 5b	PATH:04080	Neuroactive ligand-receptor interaction	0.0108336
Htr2c	5-hydroxytryptamine receptor 2C	PATH:04080	Neuroactive ligand-receptor interaction	0.0108336
Oxtr	Oxytocin receptor	PATH:04080	Neuroactive ligand-receptor interaction	0.0108336
P2rx4	P2X purinoceptor	PATH:04080	Neuroactive ligand-receptor interaction	0.0108336
Gabrb1	Gamma-aminobutyric acid receptor subunit beta-1	PATH:04080	Neuroactive ligand-receptor interaction	0.0108336
Grid1	Glutamate receptor ionotropic, delta-1	PATH:04080	Neuroactive ligand-receptor interaction	0.0108336
Hrh3	Histamine receptor H3	PATH:04080	Neuroactive ligand-receptor interaction	0.0108336
Crhr1	CRH receptor subtype-1 isoform-3	PATH:04080	Neuroactive ligand-receptor interaction	0.0108336
Ntsr1	Ntsr1 protein	PATH:04080	Neuroactive ligand-receptor interaction	0.0108336
Cnr1	Cannabinoid receptor 1	PATH:04080	Neuroactive ligand-receptor interaction	0.0108336
Adra1d	Alpha-1D adrenergic receptor	PATH:04080	Neuroactive ligand-receptor interaction	0.0108336
Npy5r	Neuropeptide Y receptor type 5	PATH:04080	Neuroactive ligand-receptor interaction	0.0108336
Grm2	Metabotropic glutamate receptor 2	PATH:04080	Neuroactive ligand-receptor interaction	0.0108336
Grik1	Glutamate receptor ionotropic, kainate 1	PATH:04080	Neuroactive ligand-receptor interaction	0.0108336
Gabra4	GABA-A receptor alpha-4 subunit	PATH:04080	Neuroactive ligand-receptor interaction	0.0108336
Mas1	Proto-oncogene Mas	PATH:04080	Neuroactive ligand-receptor interaction	0.0108336
Adrb1	Beta-1 adrenergic receptor	PATH:04080	Neuroactive ligand-receptor interaction	0.0108336
Glra3	Glycine receptor, alpha 3 subunit	PATH:04080	Neuroactive ligand-receptor interaction	0.0108336
Gabra5	GABA-A receptor alpha-5 subunit	PATH:04080	Neuroactive ligand-receptor interaction	0.0108336
Grik3	Glutamate receptor ionotropic, kainate 3	PATH:04080	Neuroactive ligand-receptor interaction	0.0108336
Gabrb3	Gamma-aminobutyric acid receptor subunit beta-3	PATH:04080	Neuroactive ligand-receptor interaction	0.0108336
Grin2d	NMDA ionotropic glutamate receptor epsilon 4 subunit type 1	PATH:04080	Neuroactive ligand-receptor interaction	0.0108336
Sstr3	Somatostatin receptor type 3	PATH:04080	Neuroactive ligand-receptor interaction	0.0108336
Sstr2	Somatostatin receptor type 2	PATH:04080	Neuroactive ligand-receptor interaction	0.0108336
Mc4r	Melanocortin receptor 4	PATH:04080	Neuroactive ligand-receptor interaction	0.0108336
Grm1	Metabotropic glutamate receptor 1	PATH:04080	Neuroactive ligand-receptor interaction	0.0108336
Htr1a	5-hydroxytryptamine receptor 1A	PATH:04080	Neuroactive ligand-receptor interaction	0.0108336
Adra1a	Alpha-1A adrenergic receptor	PATH:04080	Neuroactive ligand-receptor interaction	0.0108336
Grm3	Grm3 protein	PATH:04080	Neuroactive ligand-receptor interaction	0.0108336
Gria2	AMPA-selective glutamate receptor 2 flop type	PATH:04080	Neuroactive ligand-receptor interaction	0.0108336
Gabrb2	Gamma-aminobutyric acid receptor subunit beta-2	PATH:04080	Neuroactive ligand-receptor interaction	0.0108336
Htr1f	5-hydroxytryptamine receptor 1F	PATH:04080	Neuroactive ligand-receptor interaction	0.0108336
Tuba1c	Tubulin alpha-1C chain	PATH:04540	Gap junction	0.0113945
Gjd2	Gap junction delta-2 protein	PATH:04540	Gap junction	0.0113945
Prkcb	Protein kinase C beta type	PATH:04540	Gap junction	0.0113945
Plcb1	1-phosphatidylinositol 4,5-bisphosphate phosphodiesterase beta-1	PATH:04540	Gap junction	0.0113945
Mapk1	Mitogen-activated protein kinase 1	PATH:04540	Gap junction	0.0113945
Adcy7	Adenylate cyclase type 7	PATH:04540	Gap junction	0.0113945
Gucy1a3	Guanylate cyclase soluble subunit alpha-3	PATH:04540	Gap junction	0.0113945
Adcy1	Adenylate cyclase type 1	PATH:04540	Gap junction	0.0113945
Pdgfb	Platelet-derived growth factor subunit B	PATH:04540	Gap junction	0.0113945
Adcy2	Adenylate cyclase type 2	PATH:04540	Gap junction	0.0113945
Grm5	Metabotropic glutamate receptor subtype 5b	PATH:04540	Gap junction	0.0113945
Gucy1b3	Guanylate cyclase soluble subunit beta-1	PATH:04540	Gap junction	0.0113945
Htr2c	5-hydroxytryptamine receptor 2C	PATH:04540	Gap junction	0.0113945
Mapk3	Mitogen-activated protein kinase 3	PATH:04540	Gap junction	0.0113945
Prkca	Protein kinase C alpha type	PATH:04540	Gap junction	0.0113945
Itpr1	Inositol 1,4,5-trisphosphate receptor type 1	PATH:04540	Gap junction	0.0113945
Adrb1	Beta-1 adrenergic receptor	PATH:04540	Gap junction	0.0113945
Adcy9	Adenylate cyclase type 9	PATH:04540	Gap junction	0.0113945
Gnai1	Guanine nucleotide-binding protein G(i) subunit alpha-1	PATH:04540	Gap junction	0.0113945
Grm1	Metabotropic glutamate receptor 1	PATH:04540	Gap junction	0.0113945
Tgfb2	Transforming growth factor beta-2	PATH:05140	Leishmaniasis	0.012182
Itga4	Integrin alpha-4	PATH:05140	Leishmaniasis	0.012182
Prkcb	Protein kinase C beta type	PATH:05140	Leishmaniasis	0.012182
Mapk1	Mitogen-activated protein kinase 1	PATH:05140	Leishmaniasis	0.012182
Elk1	Elk-1	PATH:05140	Leishmaniasis	0.012182
Il1a	Interleukin-1 alpha	PATH:05140	Leishmaniasis	0.012182
Map3k7	Mitogen-activated protein kinase kinase kinase 7	PATH:05140	Leishmaniasis	0.012182
Fcgr1	High affinity immunoglobulin gamma Fc receptor I	PATH:05140	Leishmaniasis	0.012182
Nfkbib	NF-kappa-B inhibitor beta	PATH:05140	Leishmaniasis	0.012182
Tgfb3	Transforming growth factor beta-3	PATH:05140	Leishmaniasis	0.012182
Mapk3	Mitogen-activated protein kinase 3	PATH:05140	Leishmaniasis	0.012182
Marcksl1	MARCKS-related protein	PATH:05140	Leishmaniasis	0.012182
Fcgr3	Low affinity immunoglobulin gamma Fc region receptor III	PATH:05140	Leishmaniasis	0.012182
Ptgs2	Prostaglandin G/H synthase 2	PATH:05140	Leishmaniasis	0.012182
Ifngr2	Protein Ifngr2	PATH:05140	Leishmaniasis	0.012182
H2-DMa	Class II histocompatibility antigen, M alpha chain	PATH:05140	Leishmaniasis	0.012182
Itga4	Integrin alpha-4	PATH:04810	Regulation of actin cytoskeleton	0.0147312
Pak7	Putative uncharacterized protein	PATH:04810	Regulation of actin cytoskeleton	0.0147312
Cyfip2	Cytoplasmic FMR1-interacting protein 2	PATH:04810	Regulation of actin cytoskeleton	0.0147312
Csk	Tyrosine-protein kinase CSK	PATH:04810	Regulation of actin cytoskeleton	0.0147312
Mapk1	Mitogen-activated protein kinase 1	PATH:04810	Regulation of actin cytoskeleton	0.0147312
Chrm1	Muscarinic acetylcholine receptor M1	PATH:04810	Regulation of actin cytoskeleton	0.0147312
Pak1	p21 (CDKN1A)-activated kinase 1, isoform CRA_b	PATH:04810	Regulation of actin cytoskeleton	0.0147312
Pdgfb	Platelet-derived growth factor subunit B	PATH:04810	Regulation of actin cytoskeleton	0.0147312
Vav3	Guanine nucleotide exchange factor VAV3	PATH:04810	Regulation of actin cytoskeleton	0.0147312
F2r	Proteinase-activated receptor 1	PATH:04810	Regulation of actin cytoskeleton	0.0147312
Actn2	Alpha-actinin-2	PATH:04810	Regulation of actin cytoskeleton	0.0147312
Nckap1	Nckap1 protein	PATH:04810	Regulation of actin cytoskeleton	0.0147312
Arhgef6	Rho guanine nucleotide exchange factor 6	PATH:04810	Regulation of actin cytoskeleton	0.0147312
Gng12	Guanine nucleotide-binding protein G(I)/G(S)/G(O) subunit gamma-12	PATH:04810	Regulation of actin cytoskeleton	0.0147312
Tiam2	T-lymphoma invasion and metastasis-inducing protein 2	PATH:04810	Regulation of actin cytoskeleton	0.0147312
Msn	Moesin	PATH:04810	Regulation of actin cytoskeleton	0.0147312
Vav2	Guanine nucleotide exchange factor VAV2	PATH:04810	Regulation of actin cytoskeleton	0.0147312
Fgfr2	Fibroblast growth factor receptor	PATH:04810	Regulation of actin cytoskeleton	0.0147312
Baiap2	Brain-specific angiogenesis inhibitor 1-associated protein 2	PATH:04810	Regulation of actin cytoskeleton	0.0147312
Wasf1	Wiskott-Aldrich syndrome protein family member 1	PATH:04810	Regulation of actin cytoskeleton	0.0147312
Fgf11	Fibroblast growth factor 11	PATH:04810	Regulation of actin cytoskeleton	0.0147312
Mras	Ras-related protein M-Ras	PATH:04810	Regulation of actin cytoskeleton	0.0147312
Diap2	Protein diaphanous homolog 2	PATH:04810	Regulation of actin cytoskeleton	0.0147312
Itgb5	Integrin beta-5	PATH:04810	Regulation of actin cytoskeleton	0.0147312
Mapk3	Mitogen-activated protein kinase 3	PATH:04810	Regulation of actin cytoskeleton	0.0147312
Fgd3	FYVE, RhoGEF and PH domain-containing protein 3	PATH:04810	Regulation of actin cytoskeleton	0.0147312
Itgav	Integrin alpha-V light chain	PATH:04810	Regulation of actin cytoskeleton	0.0147312
Dock1	Dedicator of cytokinesis protein 1	PATH:04810	Regulation of actin cytoskeleton	0.0147312
Limk1	LIM domain kinase 1	PATH:04810	Regulation of actin cytoskeleton	0.0147312
Pip4k2c	Phosphatidylinositol 5-phosphate 4-kinase type-2 gamma	PATH:04810	Regulation of actin cytoskeleton	0.0147312
Pip4k2a	Phosphatidylinositol 5-phosphate 4-kinase type-2 alpha	PATH:04810	Regulation of actin cytoskeleton	0.0147312
Ptk2	Focal ashension kinase 1	PATH:04810	Regulation of actin cytoskeleton	0.0147312
Fgf10	Fibroblast growth factor 10	PATH:04810	Regulation of actin cytoskeleton	0.0147312
Gsn	Gelsolin	PATH:04810	Regulation of actin cytoskeleton	0.0147312
Rock2	Rho-associated protein kinase 2	PATH:04810	Regulation of actin cytoskeleton	0.0147312
Ppp1r12b	MCG130490	PATH:04810	Regulation of actin cytoskeleton	0.0147312
Mylk	Myosin light chain kinase, smooth muscle	PATH:04810	Regulation of actin cytoskeleton	0.0147312
Git1	Putative uncharacterized protein	PATH:04810	Regulation of actin cytoskeleton	0.0147312
Actn4	Alpha-actinin-4	PATH:04810	Regulation of actin cytoskeleton	0.0147312
Myl12a	Protein Myl12a	PATH:04810	Regulation of actin cytoskeleton	0.0147312
Slc9a3r2	Slc9a3r2 protein	PATH:04960	Aldosterone-regulated sodium reabsorption	0.0149447
Prkcb	Protein kinase C beta type	PATH:04960	Aldosterone-regulated sodium reabsorption	0.0149447
Hsd11b1	Corticosteroid 11-beta-dehydrogenase isozyme 1	PATH:04960	Aldosterone-regulated sodium reabsorption	0.0149447
Mapk1	Mitogen-activated protein kinase 1	PATH:04960	Aldosterone-regulated sodium reabsorption	0.0149447
Insr	Insulin receptor isoform B	PATH:04960	Aldosterone-regulated sodium reabsorption	0.0149447
Nr3c2	Nr3c2 protein	PATH:04960	Aldosterone-regulated sodium reabsorption	0.0149447
Atp1b3	Sodium/potassium-transporting ATPase subunit beta-3	PATH:04960	Aldosterone-regulated sodium reabsorption	0.0149447
Mapk3	Mitogen-activated protein kinase 3	PATH:04960	Aldosterone-regulated sodium reabsorption	0.0149447
Igf1	Insulin-like growth factor I	PATH:04960	Aldosterone-regulated sodium reabsorption	0.0149447
Prkca	Protein kinase C alpha type	PATH:04960	Aldosterone-regulated sodium reabsorption	0.0149447
Atp1b2	ATPase, Na+/K+ transporting, beta 2 polypeptide	PATH:04960	Aldosterone-regulated sodium reabsorption	0.0149447
Nedd4l	E3 ubiquitin-protein ligase NEDD4-like	PATH:04960	Aldosterone-regulated sodium reabsorption	0.0149447
Cacna2d1	Voltage-dependent calcium channel subunit alpha-2/delta-1	PATH:05412	Arrhythmogenic right ventricular cardiomyopathy (ARVC)	0.0170566
Itga4	Integrin alpha-4	PATH:05412	Arrhythmogenic right ventricular cardiomyopathy (ARVC)	0.0170566
Cacna2d3	Voltage-dependent calcium channel subunit alpha-2/delta-3	PATH:05412	Arrhythmogenic right ventricular cardiomyopathy (ARVC)	0.0170566
Jup	Junction plakoglobin	PATH:05412	Arrhythmogenic right ventricular cardiomyopathy (ARVC)	0.0170566
Ctnna2	Catenin alpha-2	PATH:05412	Arrhythmogenic right ventricular cardiomyopathy (ARVC)	0.0170566
Actn2	Alpha-actinin-2	PATH:05412	Arrhythmogenic right ventricular cardiomyopathy (ARVC)	0.0170566
Pkp2	Protein Pkp2	PATH:05412	Arrhythmogenic right ventricular cardiomyopathy (ARVC)	0.0170566
Cacng2	Voltage-dependent calcium channel gamma-2 subunit	PATH:05412	Arrhythmogenic right ventricular cardiomyopathy (ARVC)	0.0170566
Cacna2d2	Voltage-dependent calcium channel subunit alpha-2/delta-2	PATH:05412	Arrhythmogenic right ventricular cardiomyopathy (ARVC)	0.0170566
Itgb5	Integrin beta-5	PATH:05412	Arrhythmogenic right ventricular cardiomyopathy (ARVC)	0.0170566
Itgav	Integrin alpha-V light chain	PATH:05412	Arrhythmogenic right ventricular cardiomyopathy (ARVC)	0.0170566
Slc8a1	Solute carrier family 8 (Sodium/calcium exchanger), member 1, isoform CRA_f	PATH:05412	Arrhythmogenic right ventricular cardiomyopathy (ARVC)	0.0170566
Tcf7	Tcf7 protein	PATH:05412	Arrhythmogenic right ventricular cardiomyopathy (ARVC)	0.0170566
Atp2a2	Sarcoplasmic/endoplasmic reticulum calcium ATPase 2	PATH:05412	Arrhythmogenic right ventricular cardiomyopathy (ARVC)	0.0170566
Cacna1c	Cacna1c protein	PATH:05412	Arrhythmogenic right ventricular cardiomyopathy (ARVC)	0.0170566
Cacnb2	Voltage-dependent L-type calcium channel subunit beta-2	PATH:05412	Arrhythmogenic right ventricular cardiomyopathy (ARVC)	0.0170566
Actn4	Alpha-actinin-4	PATH:05412	Arrhythmogenic right ventricular cardiomyopathy (ARVC)	0.0170566
Fbxw11	F-box/WD repeat-containing protein 11	PATH:04114	Oocyte meiosis	0.0185282
Camk2b	Calcium/calmodulin-dependent protein kinase type II subunit beta	PATH:04114	Oocyte meiosis	0.0185282
Mapk1	Mitogen-activated protein kinase 1	PATH:04114	Oocyte meiosis	0.0185282
Adcy7	Adenylate cyclase type 7	PATH:04114	Oocyte meiosis	0.0185282
Ppp2r5a	Putative uncharacterized protein	PATH:04114	Oocyte meiosis	0.0185282
Aurka	Aurora kinase A, isoform CRA_b	PATH:04114	Oocyte meiosis	0.0185282
Adcy1	Adenylate cyclase type 1	PATH:04114	Oocyte meiosis	0.0185282
Cdc25c	M-phase inducer phosphatase 3	PATH:04114	Oocyte meiosis	0.0185282
Adcy2	Adenylate cyclase type 2	PATH:04114	Oocyte meiosis	0.0185282
Ppp3ca	Serine/threonine-protein phosphatase 2B catalytic subunit alpha isoform	PATH:04114	Oocyte meiosis	0.0185282
Rps6ka2	Putative uncharacterized protein	PATH:04114	Oocyte meiosis	0.0185282
Mapk3	Mitogen-activated protein kinase 3	PATH:04114	Oocyte meiosis	0.0185282
Igf1	Insulin-like growth factor I	PATH:04114	Oocyte meiosis	0.0185282
Ppp3r1	Calcineurin subunit B type 1	PATH:04114	Oocyte meiosis	0.0185282
Smc3	Cspg6	PATH:04114	Oocyte meiosis	0.0185282
Itpr1	Inositol 1,4,5-trisphosphate receptor type 1	PATH:04114	Oocyte meiosis	0.0185282
Camk2a	Calcium/calmodulin-dependent protein kinase type II subunit alpha	PATH:04114	Oocyte meiosis	0.0185282
Rps6ka6	Ribosomal protein S6 kinase alpha-6	PATH:04114	Oocyte meiosis	0.0185282
Ccne1	Ccne1 protein	PATH:04114	Oocyte meiosis	0.0185282
Adcy9	Adenylate cyclase type 9	PATH:04114	Oocyte meiosis	0.0185282
Ppp2r1b	Serine/threonine-protein phosphatase 2A 65 kDa regulatory subunit A beta isoform	PATH:04114	Oocyte meiosis	0.0185282
Pttg1	Securin	PATH:04114	Oocyte meiosis	0.0185282
Slk	Slk protein	PATH:04114	Oocyte meiosis	0.0185282
Camk2b	Calcium/calmodulin-dependent protein kinase type II subunit beta	PATH:04916	Melanogenesis	0.0194866
Cxcl12	Stromal cell-derived factor 1	PATH:04064	NF-kappa B signaling pathway	0.0194866
Creb3l1	Cyclic AMP-responsive element-binding protein 3-like protein 1	PATH:04916	Melanogenesis	0.0194866
Prkcb	Protein kinase C beta type	PATH:04064	NF-kappa B signaling pathway	0.0194866
Prkcb	Protein kinase C beta type	PATH:04916	Melanogenesis	0.0194866
Relb	Transcription factor RelB	PATH:04064	NF-kappa B signaling pathway	0.0194866
Traf5	TNF receptor-associated factor 5	PATH:04064	NF-kappa B signaling pathway	0.0194866
Plcb1	1-phosphatidylinositol 4,5-bisphosphate phosphodiesterase beta-1	PATH:04916	Melanogenesis	0.0194866
Mapk1	Mitogen-activated protein kinase 1	PATH:04916	Melanogenesis	0.0194866
Adcy7	Adenylate cyclase type 7	PATH:04916	Melanogenesis	0.0194866
Map3k7	Mitogen-activated protein kinase kinase kinase 7	PATH:04064	NF-kappa B signaling pathway	0.0194866
Edn1	Endothelin-1	PATH:04916	Melanogenesis	0.0194866
Ly96	Lymphocyte antigen 96, isoform CRA_a	PATH:04064	NF-kappa B signaling pathway	0.0194866
Adcy1	Adenylate cyclase type 1	PATH:04916	Melanogenesis	0.0194866
Adcy2	Adenylate cyclase type 2	PATH:04916	Melanogenesis	0.0194866
Ccl21b	C-C motif chemokine 21b	PATH:04064	NF-kappa B signaling pathway	0.0194866
Prkcq	Protein kinase C theta type	PATH:04064	NF-kappa B signaling pathway	0.0194866
Plcg2	1-phosphatidylinositol 4,5-bisphosphate phosphodiesterase gamma-2	PATH:04064	NF-kappa B signaling pathway	0.0194866
Ddx58	Ddx58 protein	PATH:04064	NF-kappa B signaling pathway	0.0194866
Tnfrsf11a	Tumor necrosis factor receptor superfamily member 11A	PATH:04064	NF-kappa B signaling pathway	0.0194866
Ccl21a	C-C motif chemokine 21a	PATH:04064	NF-kappa B signaling pathway	0.0194866
Mapk3	Mitogen-activated protein kinase 3	PATH:04916	Melanogenesis	0.0194866
Tnfaip3	Tumor necrosis factor alpha-induced protein 3	PATH:04064	NF-kappa B signaling pathway	0.0194866
Wnt9a	Protein Wnt-9a	PATH:04916	Melanogenesis	0.0194866
Prkca	Protein kinase C alpha type	PATH:04916	Melanogenesis	0.0194866
Wnt7b	Protein Wnt-7b	PATH:04916	Melanogenesis	0.0194866
Tcf7	Tcf7 protein	PATH:04916	Melanogenesis	0.0194866
Camk2a	Calcium/calmodulin-dependent protein kinase type II subunit alpha	PATH:04916	Melanogenesis	0.0194866
Wnt4	Protein Wnt-4	PATH:04916	Melanogenesis	0.0194866
Creb3	Cyclic AMP-responsive element-binding protein 3	PATH:04916	Melanogenesis	0.0194866
Ptgs2	Prostaglandin G/H synthase 2	PATH:04064	NF-kappa B signaling pathway	0.0194866
Blnk	BCA protein	PATH:04064	NF-kappa B signaling pathway	0.0194866
Gm21541	predicted gene, 21541	PATH:04064	NF-kappa B signaling pathway	0.0194866
Bcl2a1b	A1-b protein	PATH:04064	NF-kappa B signaling pathway	0.0194866
Adcy9	Adenylate cyclase type 9	PATH:04916	Melanogenesis	0.0194866
Gnai1	Guanine nucleotide-binding protein G(i) subunit alpha-1	PATH:04916	Melanogenesis	0.0194866
Gm13304	predicted gene 13304	PATH:04064	NF-kappa B signaling pathway	0.0194866
Creb3l2	Cyclic AMP-responsive element-binding protein 3-like protein 2	PATH:04916	Melanogenesis	0.0194866
Wnt2	Protein Wnt-2	PATH:04916	Melanogenesis	0.0194866
Bcl2	Apoptosis regulator Bcl-2	PATH:04064	NF-kappa B signaling pathway	0.0194866
Syk	Tyrosine-protein kinase SYK	PATH:04064	NF-kappa B signaling pathway	0.0194866
Gm10591	predicted gene 10591	PATH:04064	NF-kappa B signaling pathway	0.0194866
Hexb	Beta-hexosaminidase subunit beta	PATH:00604	Glycosphingolipid biosynthesis - ganglio series	0.020346
Hexb	Beta-hexosaminidase subunit beta	PATH:00603	Glycosphingolipid biosynthesis - globo series	0.020346
St8sia1	Alpha-2,8-sialyltransferase	PATH:00604	Glycosphingolipid biosynthesis - ganglio series	0.020346
St8sia1	Alpha-2,8-sialyltransferase	PATH:00603	Glycosphingolipid biosynthesis - globo series	0.020346
Naga	Putative uncharacterized protein	PATH:00603	Glycosphingolipid biosynthesis - globo series	0.020346
Gla	Alpha-galactosidase A	PATH:00603	Glycosphingolipid biosynthesis - globo series	0.020346
St6galnac5	ST6 (Alpha-N-acetyl-neuraminyl-2,3-beta-galactosyl-1, 3)-N-acetylgalactosaminide alpha-2,6-sialyltransferase 5	PATH:00604	Glycosphingolipid biosynthesis - ganglio series	0.020346
Hexa	Beta-hexosaminidase subunit alpha	PATH:00604	Glycosphingolipid biosynthesis - ganglio series	0.020346
Hexa	Beta-hexosaminidase subunit alpha	PATH:00603	Glycosphingolipid biosynthesis - globo series	0.020346
St3gal5	Lactosylceramide alpha-2,3-sialyltransferase	PATH:00604	Glycosphingolipid biosynthesis - ganglio series	0.020346
St3gal1	CMP-N-acetylneuraminate-beta-galactosamide-alpha-2,3-sialyltransferase 1	PATH:00604	Glycosphingolipid biosynthesis - ganglio series	0.020346
St3gal1	CMP-N-acetylneuraminate-beta-galactosamide-alpha-2,3-sialyltransferase 1	PATH:00603	Glycosphingolipid biosynthesis - globo series	0.020346
Echs1	Enoyl-CoA hydratase, mitochondrial	PATH:00650	Butanoate metabolism	0.0207072
Gad1	Glutamate decarboxylase 1	PATH:00650	Butanoate metabolism	0.0207072
Ehhadh	Peroxisomal bifunctional enzyme	PATH:00650	Butanoate metabolism	0.0207072
Gad2	Glutamate decarboxylase 2	PATH:00650	Butanoate metabolism	0.0207072
Hmgcl	Hydroxymethylglutaryl-CoA lyase, mitochondrial	PATH:00650	Butanoate metabolism	0.0207072
Acat1	Putative uncharacterized protein	PATH:00650	Butanoate metabolism	0.0207072
Abat	4-aminobutyrate aminotransferase, mitochondrial	PATH:00650	Butanoate metabolism	0.0207072
Aacs	SUR5	PATH:00650	Butanoate metabolism	0.0207072
Oxct1	Succinyl-CoA:3-ketoacid CoA transferase	PATH:00650	Butanoate metabolism	0.0207072
Creb3l1	Cyclic AMP-responsive element-binding protein 3-like protein 1	PATH:04918	Thyroid hormone synthesis	0.0231394
Prkcb	Protein kinase C beta type	PATH:04918	Thyroid hormone synthesis	0.0231394
Gpx8	Probable glutathione peroxidase 8	PATH:04918	Thyroid hormone synthesis	0.0231394
Plcb1	1-phosphatidylinositol 4,5-bisphosphate phosphodiesterase beta-1	PATH:04918	Thyroid hormone synthesis	0.0231394
Adcy7	Adenylate cyclase type 7	PATH:04918	Thyroid hormone synthesis	0.0231394
Adcy1	Adenylate cyclase type 1	PATH:04918	Thyroid hormone synthesis	0.0231394
Adcy2	Adenylate cyclase type 2	PATH:04918	Thyroid hormone synthesis	0.0231394
Gpx7	Glutathione peroxidase 7	PATH:04918	Thyroid hormone synthesis	0.0231394
Atp1b3	Sodium/potassium-transporting ATPase subunit beta-3	PATH:04918	Thyroid hormone synthesis	0.0231394
Prkca	Protein kinase C alpha type	PATH:04918	Thyroid hormone synthesis	0.0231394
Itpr1	Inositol 1,4,5-trisphosphate receptor type 1	PATH:04918	Thyroid hormone synthesis	0.0231394
Creb3	Cyclic AMP-responsive element-binding protein 3	PATH:04918	Thyroid hormone synthesis	0.0231394
Atp1b2	ATPase, Na+/K+ transporting, beta 2 polypeptide	PATH:04918	Thyroid hormone synthesis	0.0231394
Adcy9	Adenylate cyclase type 9	PATH:04918	Thyroid hormone synthesis	0.0231394
Creb3l2	Cyclic AMP-responsive element-binding protein 3-like protein 2	PATH:04918	Thyroid hormone synthesis	0.0231394
Slc26a4	Solute carrier family 26, member 4	PATH:04918	Thyroid hormone synthesis	0.0231394
Lgmn	Legumain, isoform CRA_a	PATH:04612	Antigen processing and presentation	0.0276058
Cacna2d1	Voltage-dependent calcium channel subunit alpha-2/delta-1	PATH:04260	Cardiac muscle contraction	0.0276058
Hspa2	Heat shock protein 70-2	PATH:04612	Antigen processing and presentation	0.0276058
Cacna2d3	Voltage-dependent calcium channel subunit alpha-2/delta-3	PATH:04260	Cardiac muscle contraction	0.0276058
Tpm1	Tpm1 protein	PATH:04260	Cardiac muscle contraction	0.0276058
Cox7a1	Cytochrome c oxidase subunit 7A1, mitochondrial	PATH:04260	Cardiac muscle contraction	0.0276058
Ctss	Cathepsin S	PATH:04612	Antigen processing and presentation	0.0276058
Tpm2	Tropomyosin beta chain	PATH:04260	Cardiac muscle contraction	0.0276058
Ciita	MHC class II transactivator	PATH:04612	Antigen processing and presentation	0.0276058
Gm6969	cytochrome c oxidase subunit VIIa polypeptide 2-like pseudogene	PATH:04260	Cardiac muscle contraction	0.0276058
H2-Q1	Protein H2-Q1	PATH:04612	Antigen processing and presentation	0.0276058
Myh7	Myosin, heavy polypeptide 7, cardiac muscle, beta	PATH:04260	Cardiac muscle contraction	0.0276058
Nfya	Nuclear transcription factor Y subunit alpha	PATH:04612	Antigen processing and presentation	0.0276058
Cacng2	Voltage-dependent calcium channel gamma-2 subunit	PATH:04260	Cardiac muscle contraction	0.0276058
Cacna2d2	Voltage-dependent calcium channel subunit alpha-2/delta-2	PATH:04260	Cardiac muscle contraction	0.0276058
Atp1b3	Sodium/potassium-transporting ATPase subunit beta-3	PATH:04260	Cardiac muscle contraction	0.0276058
B2m	Beta-2-microglobulin	PATH:04612	Antigen processing and presentation	0.0276058
Slc8a1	Solute carrier family 8 (Sodium/calcium exchanger), member 1, isoform CRA_f	PATH:04260	Cardiac muscle contraction	0.0276058
H2-T10	Protein H2-T10	PATH:04612	Antigen processing and presentation	0.0276058
Atp2a2	Sarcoplasmic/endoplasmic reticulum calcium ATPase 2	PATH:04260	Cardiac muscle contraction	0.0276058
Cacna1c	Cacna1c protein	PATH:04260	Cardiac muscle contraction	0.0276058
H2-T24	Protein H2-T24	PATH:04612	Antigen processing and presentation	0.0276058
Psme3	Proteasome activator complex subunit 3	PATH:04612	Antigen processing and presentation	0.0276058
Cacnb2	Voltage-dependent L-type calcium channel subunit beta-2	PATH:04260	Cardiac muscle contraction	0.0276058
Atp1b2	ATPase, Na+/K+ transporting, beta 2 polypeptide	PATH:04260	Cardiac muscle contraction	0.0276058
Myl4	Myosin light chain 4	PATH:04260	Cardiac muscle contraction	0.0276058
H2-Q7	H-2 class I histocompatibility antigen, Q7 alpha chain	PATH:04612	Antigen processing and presentation	0.0276058
Ctsl	Cathepsin L1	PATH:04612	Antigen processing and presentation	0.0276058
H2-DMa	Class II histocompatibility antigen, M alpha chain	PATH:04612	Antigen processing and presentation	0.0276058
H2-T23	MHC classIb Qa1	PATH:04612	Antigen processing and presentation	0.0276058
H2-D1	H-2 class I histocompatibility antigen, D-P alpha chain	PATH:04612	Antigen processing and presentation	0.0276058
Cox6b2	Cytochrome c oxidase subunit VIb polypeptide 2	PATH:04260	Cardiac muscle contraction	0.0276058
Psme1	Proteasome activator complex subunit 1	PATH:04612	Antigen processing and presentation	0.0276058
H2-K1	H-2 class I histocompatibility antigen, K-K alpha chain	PATH:04612	Antigen processing and presentation	0.0276058
Hspa2	Heat shock protein 70-2	PATH:04915	Estrogen signaling pathway	0.0278806
Hbegf	Proheparin-binding EGF-like growth factor	PATH:04915	Estrogen signaling pathway	0.0278806
Creb3l1	Cyclic AMP-responsive element-binding protein 3-like protein 1	PATH:04915	Estrogen signaling pathway	0.0278806
Plcb1	1-phosphatidylinositol 4,5-bisphosphate phosphodiesterase beta-1	PATH:04915	Estrogen signaling pathway	0.0278806
Kcnj6	G protein-activated inward rectifier potassium channel 2	PATH:04915	Estrogen signaling pathway	0.0278806
Mapk1	Mitogen-activated protein kinase 1	PATH:04915	Estrogen signaling pathway	0.0278806
Adcy7	Adenylate cyclase type 7	PATH:04915	Estrogen signaling pathway	0.0278806
Adcy1	Adenylate cyclase type 1	PATH:04915	Estrogen signaling pathway	0.0278806
Adcy2	Adenylate cyclase type 2	PATH:04915	Estrogen signaling pathway	0.0278806
Kcnj3	G protein-activated inward rectifier potassium channel 1	PATH:04915	Estrogen signaling pathway	0.0278806
Mapk3	Mitogen-activated protein kinase 3	PATH:04915	Estrogen signaling pathway	0.0278806
Fkbp4	Peptidyl-prolyl cis-trans isomerase FKBP4	PATH:04915	Estrogen signaling pathway	0.0278806
Itpr1	Inositol 1,4,5-trisphosphate receptor type 1	PATH:04915	Estrogen signaling pathway	0.0278806
Akt3	Thymoma viral proto-oncogene 3	PATH:04915	Estrogen signaling pathway	0.0278806
Creb3	Cyclic AMP-responsive element-binding protein 3	PATH:04915	Estrogen signaling pathway	0.0278806
Kcnj9	G protein-activated inward rectifier potassium channel 3	PATH:04915	Estrogen signaling pathway	0.0278806
Adcy9	Adenylate cyclase type 9	PATH:04915	Estrogen signaling pathway	0.0278806
Gnai1	Guanine nucleotide-binding protein G(i) subunit alpha-1	PATH:04915	Estrogen signaling pathway	0.0278806
Grm1	Metabotropic glutamate receptor 1	PATH:04915	Estrogen signaling pathway	0.0278806
Creb3l2	Cyclic AMP-responsive element-binding protein 3-like protein 2	PATH:04915	Estrogen signaling pathway	0.0278806
Mcee	Methylmalonyl-CoA epimerase, mitochondrial	PATH:00640	Propanoate metabolism	0.0281468
Echs1	Enoyl-CoA hydratase, mitochondrial	PATH:00640	Propanoate metabolism	0.0281468
Ldha	L-lactate dehydrogenase A chain	PATH:00640	Propanoate metabolism	0.0281468
Mut	Methylmalonyl-CoA mutase, mitochondrial	PATH:00640	Propanoate metabolism	0.0281468
Acss1	Putative uncharacterized protein	PATH:00640	Propanoate metabolism	0.0281468
Ehhadh	Peroxisomal bifunctional enzyme	PATH:00640	Propanoate metabolism	0.0281468
Gm5514	lactate dehydrogenase B pseudogene	PATH:00640	Propanoate metabolism	0.0281468
Acat1	Putative uncharacterized protein	PATH:00640	Propanoate metabolism	0.0281468
Abat	4-aminobutyrate aminotransferase, mitochondrial	PATH:00640	Propanoate metabolism	0.0281468
Tgfb2	Transforming growth factor beta-2	PATH:05144	Malaria	0.0316171
Darc	Duffy blood group antigen	PATH:05144	Malaria	0.0316171
Met	Met protein	PATH:05144	Malaria	0.0316171
Tgfb3	Transforming growth factor beta-3	PATH:05144	Malaria	0.0316171
Cd81	CD81 antigen	PATH:05144	Malaria	0.0316171
Hgf	Hepatocyte growth factor	PATH:05144	Malaria	0.0316171
Sdc3	Syndecan-3	PATH:05144	Malaria	0.0316171
Thbs1	Thrombospondin-1	PATH:05144	Malaria	0.0316171
Thbs2	Thrombospondin-2	PATH:05144	Malaria	0.0316171
Ccl12	MCG127264	PATH:05144	Malaria	0.0316171
Ccl2	C-C motif chemokine 2	PATH:05144	Malaria	0.0316171
Thbs3	Thrombospondin-3	PATH:05144	Malaria	0.0316171
Lrrc4c	Leucine-rich repeat-containing protein 4C	PATH:04514	Cell adhesion molecules (CAMs)	0.0318084
Mpzl1	Myelin protein zero-like protein 1	PATH:04514	Cell adhesion molecules (CAMs)	0.0318084
Itga4	Integrin alpha-4	PATH:04514	Cell adhesion molecules (CAMs)	0.0318084
Cd276	CD276 antigen	PATH:04514	Cell adhesion molecules (CAMs)	0.0318084
H2-Q1	Protein H2-Q1	PATH:04514	Cell adhesion molecules (CAMs)	0.0318084
Ncam1	Neural cell adhesion molecule 1	PATH:04514	Cell adhesion molecules (CAMs)	0.0318084
Cntnap2	Cntnap2 protein	PATH:04514	Cell adhesion molecules (CAMs)	0.0318084
Ntng1	Netrin-G1	PATH:04514	Cell adhesion molecules (CAMs)	0.0318084
Itgav	Integrin alpha-V light chain	PATH:04514	Cell adhesion molecules (CAMs)	0.0318084
Pvrl2	Poliovirus receptor-related protein 2	PATH:04514	Cell adhesion molecules (CAMs)	0.0318084
Sdc3	Syndecan-3	PATH:04514	Cell adhesion molecules (CAMs)	0.0318084
H2-T10	Protein H2-T10	PATH:04514	Cell adhesion molecules (CAMs)	0.0318084
Cd34	Putative uncharacterized protein	PATH:04514	Cell adhesion molecules (CAMs)	0.0318084
H2-T24	Protein H2-T24	PATH:04514	Cell adhesion molecules (CAMs)	0.0318084
Cldn11	Claudin-11	PATH:04514	Cell adhesion molecules (CAMs)	0.0318084
Nrcam	Nrcam protein	PATH:04514	Cell adhesion molecules (CAMs)	0.0318084
Jam2	Junctional adhesion molecule B	PATH:04514	Cell adhesion molecules (CAMs)	0.0318084
Alcam	CD166 antigen	PATH:04514	Cell adhesion molecules (CAMs)	0.0318084
Nlgn1	Neuroligin-1	PATH:04514	Cell adhesion molecules (CAMs)	0.0318084
H2-Q7	H-2 class I histocompatibility antigen, Q7 alpha chain	PATH:04514	Cell adhesion molecules (CAMs)	0.0318084
Vcan	Versican core protein	PATH:04514	Cell adhesion molecules (CAMs)	0.0318084
H2-DMa	Class II histocompatibility antigen, M alpha chain	PATH:04514	Cell adhesion molecules (CAMs)	0.0318084
Cadm3	Immunoglobulin superfamily, member 4B, isoform CRA_a	PATH:04514	Cell adhesion molecules (CAMs)	0.0318084
H2-T23	MHC classIb Qa1	PATH:04514	Cell adhesion molecules (CAMs)	0.0318084
Cdh4	Cadherin-4	PATH:04514	Cell adhesion molecules (CAMs)	0.0318084
H2-D1	H-2 class I histocompatibility antigen, D-P alpha chain	PATH:04514	Cell adhesion molecules (CAMs)	0.0318084
Ptprm	Receptor-type tyrosine-protein phosphatase mu	PATH:04514	Cell adhesion molecules (CAMs)	0.0318084
Nrxn3	Neurexin-3	PATH:04514	Cell adhesion molecules (CAMs)	0.0318084
H2-K1	H-2 class I histocompatibility antigen, K-K alpha chain	PATH:04514	Cell adhesion molecules (CAMs)	0.0318084
Met	Met protein	PATH:04520	Adherens junction	0.0337642
Mapk1	Mitogen-activated protein kinase 1	PATH:04520	Adherens junction	0.0337642
Ctnna2	Catenin alpha-2	PATH:04520	Adherens junction	0.0337642
Map3k7	Mitogen-activated protein kinase kinase kinase 7	PATH:04520	Adherens junction	0.0337642
Nlk	Serine/threonine-protein kinase NLK	PATH:04520	Adherens junction	0.0337642
Actn2	Alpha-actinin-2	PATH:04520	Adherens junction	0.0337642
Insr	Insulin receptor isoform B	PATH:04520	Adherens junction	0.0337642
Baiap2	Brain-specific angiogenesis inhibitor 1-associated protein 2	PATH:04520	Adherens junction	0.0337642
Wasf1	Wiskott-Aldrich syndrome protein family member 1	PATH:04520	Adherens junction	0.0337642
Mapk3	Mitogen-activated protein kinase 3	PATH:04520	Adherens junction	0.0337642
Lmo7	LIM domain only 7	PATH:04520	Adherens junction	0.0337642
Pvrl2	Poliovirus receptor-related protein 2	PATH:04520	Adherens junction	0.0337642
Tcf7	Tcf7 protein	PATH:04520	Adherens junction	0.0337642
Smad3	Mothers against decapentaplegic homolog 3	PATH:04520	Adherens junction	0.0337642
Ptprm	Receptor-type tyrosine-protein phosphatase mu	PATH:04520	Adherens junction	0.0337642
Actn4	Alpha-actinin-4	PATH:04520	Adherens junction	0.0337642
Tgfb2	Transforming growth factor beta-2	PATH:04144	Endocytosis	0.0344213
Hspa2	Heat shock protein 70-2	PATH:04144	Endocytosis	0.0344213
Psd2	PH and SEC7 domain-containing protein 2	PATH:04144	Endocytosis	0.0344213
Iqsec2	ARF6 guanine nucleotide exchange factor IQArfGEF	PATH:04144	Endocytosis	0.0344213
Arap2	Arf-GAP with Rho-GAP domain, ANK repeat and PH domain-containing protein 2	PATH:04144	Endocytosis	0.0344213
Ehd4	EH-domain containing 4-KJR	PATH:04144	Endocytosis	0.0344213
Arap1	Arf-GAP with Rho-GAP domain, ANK repeat and PH domain-containing protein 1	PATH:04144	Endocytosis	0.0344213
Met	Met protein	PATH:04144	Endocytosis	0.0344213
Dnm3	Dynamin-3	PATH:04144	Endocytosis	0.0344213
H2-Q1	Protein H2-Q1	PATH:04144	Endocytosis	0.0344213
F2r	Proteinase-activated receptor 1	PATH:04144	Endocytosis	0.0344213
Vps36	Vacuolar protein sorting 36 (Yeast)	PATH:04144	Endocytosis	0.0344213
Sh3kbp1	SH3 domain-containing kinase-binding protein 1	PATH:04144	Endocytosis	0.0344213
Fgfr2	Fibroblast growth factor receptor	PATH:04144	Endocytosis	0.0344213
Cav2	Caveolin-2	PATH:04144	Endocytosis	0.0344213
Arrb1	Beta-arrestin-1	PATH:04144	Endocytosis	0.0344213
Acap3	Protein Acap3	PATH:04144	Endocytosis	0.0344213
Tgfb3	Transforming growth factor beta-3	PATH:04144	Endocytosis	0.0344213
Smap2	Putative uncharacterized protein	PATH:04144	Endocytosis	0.0344213
Vps37b	Vacuolar protein sorting-associated protein 37B	PATH:04144	Endocytosis	0.0344213
H2-T10	Protein H2-T10	PATH:04144	Endocytosis	0.0344213
Adrb1	Beta-1 adrenergic receptor	PATH:04144	Endocytosis	0.0344213
H2-T24	Protein H2-T24	PATH:04144	Endocytosis	0.0344213
Smad3	Mothers against decapentaplegic homolog 3	PATH:04144	Endocytosis	0.0344213
Sh3gl2	Endophilin-A1	PATH:04144	Endocytosis	0.0344213
Nedd4l	E3 ubiquitin-protein ligase NEDD4-like	PATH:04144	Endocytosis	0.0344213
Rab11fip4	Rab11 family-interacting protein 4	PATH:04144	Endocytosis	0.0344213
H2-Q7	H-2 class I histocompatibility antigen, Q7 alpha chain	PATH:04144	Endocytosis	0.0344213
Pard6g	Partitioning defective 6 homolog gamma	PATH:04144	Endocytosis	0.0344213
Rab31	Putative uncharacterized protein	PATH:04144	Endocytosis	0.0344213
Acap2	Centaurin beta 2	PATH:04144	Endocytosis	0.0344213
Psd3	PH and SEC7 domain-containing protein 3	PATH:04144	Endocytosis	0.0344213
H2-T23	MHC classIb Qa1	PATH:04144	Endocytosis	0.0344213
Git1	Putative uncharacterized protein	PATH:04144	Endocytosis	0.0344213
H2-D1	H-2 class I histocompatibility antigen, D-P alpha chain	PATH:04144	Endocytosis	0.0344213
Csf1r	Macrophage colony-stimulating factor 1 receptor	PATH:04144	Endocytosis	0.0344213
Asap1	Arf-GAP with SH3 domain, ANK repeat and PH domain-containing protein 1	PATH:04144	Endocytosis	0.0344213
H2-K1	H-2 class I histocompatibility antigen, K-K alpha chain	PATH:04144	Endocytosis	0.0344213
Tgfb2	Transforming growth factor beta-2	PATH:04380	Osteoclast differentiation	0.0347657
Relb	Transcription factor RelB	PATH:04380	Osteoclast differentiation	0.0347657
Mapk1	Mitogen-activated protein kinase 1	PATH:04380	Osteoclast differentiation	0.0347657
Il1a	Interleukin-1 alpha	PATH:04380	Osteoclast differentiation	0.0347657
Map3k7	Mitogen-activated protein kinase kinase kinase 7	PATH:04380	Osteoclast differentiation	0.0347657
Camk4	Calcium/calmodulin-dependent protein kinase type IV	PATH:04380	Osteoclast differentiation	0.0347657
Trem2	Putative uncharacterized protein	PATH:04380	Osteoclast differentiation	0.0347657
Plcg2	1-phosphatidylinositol 4,5-bisphosphate phosphodiesterase gamma-2	PATH:04380	Osteoclast differentiation	0.0347657
Ppp3ca	Serine/threonine-protein phosphatase 2B catalytic subunit alpha isoform	PATH:04380	Osteoclast differentiation	0.0347657
Fcgr1	High affinity immunoglobulin gamma Fc receptor I	PATH:04380	Osteoclast differentiation	0.0347657
Fosl2	Fos-related antigen 2	PATH:04380	Osteoclast differentiation	0.0347657
Fhl2	Four and a half LIM domains protein 2	PATH:04380	Osteoclast differentiation	0.0347657
Tnfrsf11a	Tumor necrosis factor receptor superfamily member 11A	PATH:04380	Osteoclast differentiation	0.0347657
Mapk3	Mitogen-activated protein kinase 3	PATH:04380	Osteoclast differentiation	0.0347657
Ppp3r1	Calcineurin subunit B type 1	PATH:04380	Osteoclast differentiation	0.0347657
Akt3	Thymoma viral proto-oncogene 3	PATH:04380	Osteoclast differentiation	0.0347657
Fcgr3	Low affinity immunoglobulin gamma Fc region receptor III	PATH:04380	Osteoclast differentiation	0.0347657
Nfatc2	Nuclear factor of-activated T-cells, cytoplasmic 2	PATH:04380	Osteoclast differentiation	0.0347657
Tyrobp	TYRO protein tyrosine kinase-binding protein	PATH:04380	Osteoclast differentiation	0.0347657
Blnk	BCA protein	PATH:04380	Osteoclast differentiation	0.0347657
Ifngr2	Protein Ifngr2	PATH:04380	Osteoclast differentiation	0.0347657
Oscar	Osteoclast-associated immunoglobulin-like receptor	PATH:04380	Osteoclast differentiation	0.0347657
Syk	Tyrosine-protein kinase SYK	PATH:04380	Osteoclast differentiation	0.0347657
Csf1r	Macrophage colony-stimulating factor 1 receptor	PATH:04380	Osteoclast differentiation	0.0347657
Tgfb2	Transforming growth factor beta-2	PATH:04350	TGF-beta signaling pathway	0.0378163
Mapk1	Mitogen-activated protein kinase 1	PATH:04350	TGF-beta signaling pathway	0.0378163
Id2	DNA-binding protein inhibitor ID-2	PATH:04350	TGF-beta signaling pathway	0.0378163
Chrd	Chordin	PATH:04350	TGF-beta signaling pathway	0.0378163
Tgfb3	Transforming growth factor beta-3	PATH:04350	TGF-beta signaling pathway	0.0378163
Mapk3	Mitogen-activated protein kinase 3	PATH:04350	TGF-beta signaling pathway	0.0378163
Acvr1b	Activin A receptor, type 1B	PATH:04350	TGF-beta signaling pathway	0.0378163
Thbs1	Thrombospondin-1	PATH:04350	TGF-beta signaling pathway	0.0378163
Smad3	Mothers against decapentaplegic homolog 3	PATH:04350	TGF-beta signaling pathway	0.0378163
Thbs2	Thrombospondin-2	PATH:04350	TGF-beta signaling pathway	0.0378163
Bmpr1b	Bone morphogenetic protein receptor, type 1B	PATH:04350	TGF-beta signaling pathway	0.0378163
Id4	DNA-binding protein inhibitor ID-4	PATH:04350	TGF-beta signaling pathway	0.0378163
Rock2	Rho-associated protein kinase 2	PATH:04350	TGF-beta signaling pathway	0.0378163
Ppp2r1b	Serine/threonine-protein phosphatase 2A 65 kDa regulatory subunit A beta isoform	PATH:04350	TGF-beta signaling pathway	0.0378163
Id1	DNA-binding protein inhibitor ID-1	PATH:04350	TGF-beta signaling pathway	0.0378163
Acvr1c	Activin receptor type-1C	PATH:04350	TGF-beta signaling pathway	0.0378163
Thbs3	Thrombospondin-3	PATH:04350	TGF-beta signaling pathway	0.0378163
Id3	DNA-binding protein inhibitor ID-3	PATH:04350	TGF-beta signaling pathway	0.0378163
Tgfb2	Transforming growth factor beta-2	PATH:05205	Proteoglycans in cancer	0.0418935
Camk2b	Calcium/calmodulin-dependent protein kinase type II subunit beta	PATH:05205	Proteoglycans in cancer	0.0418935
Hbegf	Proheparin-binding EGF-like growth factor	PATH:05205	Proteoglycans in cancer	0.0418935
Prkcb	Protein kinase C beta type	PATH:05205	Proteoglycans in cancer	0.0418935
Met	Met protein	PATH:05205	Proteoglycans in cancer	0.0418935
Mapk1	Mitogen-activated protein kinase 1	PATH:05205	Proteoglycans in cancer	0.0418935
Gpc3	Glypican-3	PATH:05205	Proteoglycans in cancer	0.0418935
Elk1	Elk-1	PATH:05205	Proteoglycans in cancer	0.0418935
Pak1	p21 (CDKN1A)-activated kinase 1, isoform CRA_b	PATH:05205	Proteoglycans in cancer	0.0418935
Plcg2	1-phosphatidylinositol 4,5-bisphosphate phosphodiesterase gamma-2	PATH:05205	Proteoglycans in cancer	0.0418935
Msn	Moesin	PATH:05205	Proteoglycans in cancer	0.0418935
Vav2	Guanine nucleotide exchange factor VAV2	PATH:05205	Proteoglycans in cancer	0.0418935
Cav2	Caveolin-2	PATH:05205	Proteoglycans in cancer	0.0418935
Fgf11	Fibroblast growth factor 11	PATH:05205	Proteoglycans in cancer	0.0418935
Mras	Ras-related protein M-Ras	PATH:05205	Proteoglycans in cancer	0.0418935
Itgb5	Integrin beta-5	PATH:05205	Proteoglycans in cancer	0.0418935
Vtn	Vitronectin	PATH:05205	Proteoglycans in cancer	0.0418935
Mapk3	Mitogen-activated protein kinase 3	PATH:05205	Proteoglycans in cancer	0.0418935
Igf1	Insulin-like growth factor I	PATH:05205	Proteoglycans in cancer	0.0418935
Hgf	Hepatocyte growth factor	PATH:05205	Proteoglycans in cancer	0.0418935
Itgav	Integrin alpha-V light chain	PATH:05205	Proteoglycans in cancer	0.0418935
Wnt9a	Protein Wnt-9a	PATH:05205	Proteoglycans in cancer	0.0418935
Prkca	Protein kinase C alpha type	PATH:05205	Proteoglycans in cancer	0.0418935
Wnt7b	Protein Wnt-7b	PATH:05205	Proteoglycans in cancer	0.0418935
Itpr1	Inositol 1,4,5-trisphosphate receptor type 1	PATH:05205	Proteoglycans in cancer	0.0418935
Akt3	Thymoma viral proto-oncogene 3	PATH:05205	Proteoglycans in cancer	0.0418935
Camk2a	Calcium/calmodulin-dependent protein kinase type II subunit alpha	PATH:05205	Proteoglycans in cancer	0.0418935
Thbs1	Thrombospondin-1	PATH:05205	Proteoglycans in cancer	0.0418935
Wnt4	Protein Wnt-4	PATH:05205	Proteoglycans in cancer	0.0418935
Timp3	Metalloproteinase inhibitor 3	PATH:05205	Proteoglycans in cancer	0.0418935
Hpse	Heparanase	PATH:05205	Proteoglycans in cancer	0.0418935
Ptk2	Focal ashension kinase 1	PATH:05205	Proteoglycans in cancer	0.0418935
Fgf10	Fibroblast growth factor 10	PATH:05205	Proteoglycans in cancer	0.0418935
Rock2	Rho-associated protein kinase 2	PATH:05205	Proteoglycans in cancer	0.0418935
Ctsl	Cathepsin L1	PATH:05205	Proteoglycans in cancer	0.0418935
Ppp1r12b	MCG130490	PATH:05205	Proteoglycans in cancer	0.0418935
Wnt2	Protein Wnt-2	PATH:05205	Proteoglycans in cancer	0.0418935
Gab1	Growth factor receptor bound protein 2-associated protein 1, isoform CRA_b	PATH:05205	Proteoglycans in cancer	0.0418935
Tgfb2	Transforming growth factor beta-2	PATH:05211	Renal cell carcinoma	0.0451422
Arnt2	Aryl hydrocarbon receptor nuclear translocator 2	PATH:05211	Renal cell carcinoma	0.0451422
Pak7	Putative uncharacterized protein	PATH:05211	Renal cell carcinoma	0.0451422
Met	Met protein	PATH:05211	Renal cell carcinoma	0.0451422
Mapk1	Mitogen-activated protein kinase 1	PATH:05211	Renal cell carcinoma	0.0451422
Pak1	p21 (CDKN1A)-activated kinase 1, isoform CRA_b	PATH:05211	Renal cell carcinoma	0.0451422
Pgf	Placenta growth factor	PATH:05211	Renal cell carcinoma	0.0451422
Pdgfb	Platelet-derived growth factor subunit B	PATH:05211	Renal cell carcinoma	0.0451422
Tgfb3	Transforming growth factor beta-3	PATH:05211	Renal cell carcinoma	0.0451422
Mapk3	Mitogen-activated protein kinase 3	PATH:05211	Renal cell carcinoma	0.0451422
Hgf	Hepatocyte growth factor	PATH:05211	Renal cell carcinoma	0.0451422
Akt3	Thymoma viral proto-oncogene 3	PATH:05211	Renal cell carcinoma	0.0451422
Vhl	Von Hippel-Lindau disease tumor suppressor	PATH:05211	Renal cell carcinoma	0.0451422
Ets1	Protein C-ets-1	PATH:05211	Renal cell carcinoma	0.0451422
Gab1	Growth factor receptor bound protein 2-associated protein 1, isoform CRA_b	PATH:05211	Renal cell carcinoma	0.0451422

## Sheet: Pathway2_with Nic
QuerySymbol	Description	PathwayID	PathwayTerm	P-Value
Grm8	Glutamate receptor, metabotropic 8	PATH:04724	Glutamatergic synapse	2.79834e-09
Homer1	Homer protein homolog 1	PATH:04724	Glutamatergic synapse	2.79834e-09
Pla2g4e	Pla2g4e protein	PATH:04724	Glutamatergic synapse	2.79834e-09
Adcy6	Adenylate cyclase type 6	PATH:04724	Glutamatergic synapse	2.79834e-09
Prkcb	Protein kinase C beta type	PATH:04724	Glutamatergic synapse	2.79834e-09
Plcb1	1-phosphatidylinositol 4,5-bisphosphate phosphodiesterase beta-1	PATH:04724	Glutamatergic synapse	2.79834e-09
Grik4	Glutamate receptor, ionotropic, kainate 4	PATH:04724	Glutamatergic synapse	2.79834e-09
Grin3a	Protein Grin3a	PATH:04724	Glutamatergic synapse	2.79834e-09
Ppp3r2	Protein phosphatase 3, regulatory subunit B, alpha isoform (Calcineurin B, type II)	PATH:04724	Glutamatergic synapse	2.79834e-09
Gria1	AMPA-selective glutamate receptor 1 flip type	PATH:04724	Glutamatergic synapse	2.79834e-09
Adcy2	Adenylate cyclase type 2	PATH:04724	Glutamatergic synapse	2.79834e-09
Slc1a2	Solute carrier family 1 (Glial high affinity glutamate transporter), member 2, isoform CRA_b	PATH:04724	Glutamatergic synapse	2.79834e-09
Pld2	Phospholipase D2	PATH:04724	Glutamatergic synapse	2.79834e-09
Gng2	Guanine nucleotide-binding protein G(I)/G(S)/G(O) subunit gamma-2	PATH:04724	Glutamatergic synapse	2.79834e-09
Gria4	AMPA-selective glutamate receptor 4 flop type	PATH:04724	Glutamatergic synapse	2.79834e-09
Grm5	Metabotropic glutamate receptor subtype 5b	PATH:04724	Glutamatergic synapse	2.79834e-09
Kcnj3	G protein-activated inward rectifier potassium channel 1	PATH:04724	Glutamatergic synapse	2.79834e-09
Ppp3ca	Serine/threonine-protein phosphatase 2B catalytic subunit alpha isoform	PATH:04724	Glutamatergic synapse	2.79834e-09
Slc17a7	Vesicular glutamate transporter 1	PATH:04724	Glutamatergic synapse	2.79834e-09
Gls	Glutaminase kidney isoform, mitochondrial	PATH:04724	Glutamatergic synapse	2.79834e-09
Gng5	Guanine nucleotide-binding protein subunit gamma	PATH:04724	Glutamatergic synapse	2.79834e-09
Grm4	Glutamate receptor, metabotropic 4	PATH:04724	Glutamatergic synapse	2.79834e-09
Ppp3cb	Serine/threonine-protein phosphatase 2B catalytic subunit beta isoform	PATH:04724	Glutamatergic synapse	2.79834e-09
Itpr2	Inositol 1,4,5-trisphosphate receptor type 2	PATH:04724	Glutamatergic synapse	2.79834e-09
Ppp3r1	Calcineurin subunit B type 1	PATH:04724	Glutamatergic synapse	2.79834e-09
Prkca	Protein kinase C alpha type	PATH:04724	Glutamatergic synapse	2.79834e-09
Itpr1	Inositol 1,4,5-trisphosphate receptor type 1	PATH:04724	Glutamatergic synapse	2.79834e-09
Grm2	Metabotropic glutamate receptor 2	PATH:04724	Glutamatergic synapse	2.79834e-09
Homer2	Homer protein homolog 2	PATH:04724	Glutamatergic synapse	2.79834e-09
Grik1	Glutamate receptor ionotropic, kainate 1	PATH:04724	Glutamatergic synapse	2.79834e-09
Slc1a6	Solute carrier family 1 (High affinity aspartate/glutamate transporter), member 6	PATH:04724	Glutamatergic synapse	2.79834e-09
Adcy3	Adenylate cyclase type 3	PATH:04724	Glutamatergic synapse	2.79834e-09
Cacna1c	Cacna1c protein	PATH:04724	Glutamatergic synapse	2.79834e-09
Grik3	Glutamate receptor ionotropic, kainate 3	PATH:04724	Glutamatergic synapse	2.79834e-09
Gng13	Guanine nucleotide-binding protein G(I)/G(S)/G(O) subunit gamma-13	PATH:04724	Glutamatergic synapse	2.79834e-09
Grin2d	NMDA ionotropic glutamate receptor epsilon 4 subunit type 1	PATH:04724	Glutamatergic synapse	2.79834e-09
Gng7	Guanine nucleotide-binding protein subunit gamma	PATH:04724	Glutamatergic synapse	2.79834e-09
Adcy9	Adenylate cyclase type 9	PATH:04724	Glutamatergic synapse	2.79834e-09
Gnai1	Guanine nucleotide-binding protein G(i) subunit alpha-1	PATH:04724	Glutamatergic synapse	2.79834e-09
Grm1	Metabotropic glutamate receptor 1	PATH:04724	Glutamatergic synapse	2.79834e-09
Slc17a6	Vesicular glutamate transporter 2	PATH:04724	Glutamatergic synapse	2.79834e-09
Grm3	Grm3 protein	PATH:04724	Glutamatergic synapse	2.79834e-09
Slc38a2	Putative uncharacterized protein	PATH:04724	Glutamatergic synapse	2.79834e-09
Gria2	AMPA-selective glutamate receptor 2 flop type	PATH:04724	Glutamatergic synapse	2.79834e-09
Slc32a1	Vesicular inhibitory amino acid transporter	PATH:04723	Retrograde endocannabinoid signaling	3.27516e-07
Adcy6	Adenylate cyclase type 6	PATH:04723	Retrograde endocannabinoid signaling	3.27516e-07
Prkcb	Protein kinase C beta type	PATH:04723	Retrograde endocannabinoid signaling	3.27516e-07
Plcb1	1-phosphatidylinositol 4,5-bisphosphate phosphodiesterase beta-1	PATH:04723	Retrograde endocannabinoid signaling	3.27516e-07
Gria1	AMPA-selective glutamate receptor 1 flip type	PATH:04723	Retrograde endocannabinoid signaling	3.27516e-07
Adcy2	Adenylate cyclase type 2	PATH:04723	Retrograde endocannabinoid signaling	3.27516e-07
Gabra1	Gamma-aminobutyric acid receptor subunit alpha-1	PATH:04723	Retrograde endocannabinoid signaling	3.27516e-07
Gng2	Guanine nucleotide-binding protein G(I)/G(S)/G(O) subunit gamma-2	PATH:04723	Retrograde endocannabinoid signaling	3.27516e-07
Gria4	AMPA-selective glutamate receptor 4 flop type	PATH:04723	Retrograde endocannabinoid signaling	3.27516e-07
Grm5	Metabotropic glutamate receptor subtype 5b	PATH:04723	Retrograde endocannabinoid signaling	3.27516e-07
Kcnj3	G protein-activated inward rectifier potassium channel 1	PATH:04723	Retrograde endocannabinoid signaling	3.27516e-07
Slc17a7	Vesicular glutamate transporter 1	PATH:04723	Retrograde endocannabinoid signaling	3.27516e-07
Gabrb1	Gamma-aminobutyric acid receptor subunit beta-1	PATH:04723	Retrograde endocannabinoid signaling	3.27516e-07
Gng5	Guanine nucleotide-binding protein subunit gamma	PATH:04723	Retrograde endocannabinoid signaling	3.27516e-07
Itpr2	Inositol 1,4,5-trisphosphate receptor type 2	PATH:04723	Retrograde endocannabinoid signaling	3.27516e-07
Prkca	Protein kinase C alpha type	PATH:04723	Retrograde endocannabinoid signaling	3.27516e-07
Itpr1	Inositol 1,4,5-trisphosphate receptor type 1	PATH:04723	Retrograde endocannabinoid signaling	3.27516e-07
Mgll	Monoglyceride lipase	PATH:04723	Retrograde endocannabinoid signaling	3.27516e-07
Gabra4	GABA-A receptor alpha-4 subunit	PATH:04723	Retrograde endocannabinoid signaling	3.27516e-07
Adcy3	Adenylate cyclase type 3	PATH:04723	Retrograde endocannabinoid signaling	3.27516e-07
Cacna1c	Cacna1c protein	PATH:04723	Retrograde endocannabinoid signaling	3.27516e-07
Gabra5	GABA-A receptor alpha-5 subunit	PATH:04723	Retrograde endocannabinoid signaling	3.27516e-07
Mapk10	Mitogen-activated protein kinase 10	PATH:04723	Retrograde endocannabinoid signaling	3.27516e-07
Gng13	Guanine nucleotide-binding protein G(I)/G(S)/G(O) subunit gamma-13	PATH:04723	Retrograde endocannabinoid signaling	3.27516e-07
Kcnj9	G protein-activated inward rectifier potassium channel 3	PATH:04723	Retrograde endocannabinoid signaling	3.27516e-07
Gabrb3	Gamma-aminobutyric acid receptor subunit beta-3	PATH:04723	Retrograde endocannabinoid signaling	3.27516e-07
Gng7	Guanine nucleotide-binding protein subunit gamma	PATH:04723	Retrograde endocannabinoid signaling	3.27516e-07
Adcy9	Adenylate cyclase type 9	PATH:04723	Retrograde endocannabinoid signaling	3.27516e-07
Gnai1	Guanine nucleotide-binding protein G(i) subunit alpha-1	PATH:04723	Retrograde endocannabinoid signaling	3.27516e-07
Grm1	Metabotropic glutamate receptor 1	PATH:04723	Retrograde endocannabinoid signaling	3.27516e-07
Slc17a6	Vesicular glutamate transporter 2	PATH:04723	Retrograde endocannabinoid signaling	3.27516e-07
Faah	Fatty-acid amide hydrolase 1	PATH:04723	Retrograde endocannabinoid signaling	3.27516e-07
Gria2	AMPA-selective glutamate receptor 2 flop type	PATH:04723	Retrograde endocannabinoid signaling	3.27516e-07
Gabrb2	Gamma-aminobutyric acid receptor subunit beta-2	PATH:04723	Retrograde endocannabinoid signaling	3.27516e-07
Fos	Proto-oncogene c-Fos	PATH:04713	Circadian entrainment	8.53267e-07
Ryr3	Ryanodine receptor 3	PATH:04713	Circadian entrainment	8.53267e-07
Adcy6	Adenylate cyclase type 6	PATH:04713	Circadian entrainment	8.53267e-07
Prkcb	Protein kinase C beta type	PATH:04713	Circadian entrainment	8.53267e-07
Adcyap1r1	Pituitary adenylate cyclase-activating polypeptide type I receptor	PATH:04713	Circadian entrainment	8.53267e-07
Plcb1	1-phosphatidylinositol 4,5-bisphosphate phosphodiesterase beta-1	PATH:04713	Circadian entrainment	8.53267e-07
Gucy1a3	Guanylate cyclase soluble subunit alpha-3	PATH:04713	Circadian entrainment	8.53267e-07
Gria1	AMPA-selective glutamate receptor 1 flip type	PATH:04713	Circadian entrainment	8.53267e-07
Prkg2	cGMP-dependent protein kinase	PATH:04713	Circadian entrainment	8.53267e-07
Adcy2	Adenylate cyclase type 2	PATH:04713	Circadian entrainment	8.53267e-07
Cacna1h	Voltage-dependent T-type calcium channel subunit alpha-1H	PATH:04713	Circadian entrainment	8.53267e-07
Calm2	calmodulin 2	PATH:04713	Circadian entrainment	8.53267e-07
Gng2	Guanine nucleotide-binding protein G(I)/G(S)/G(O) subunit gamma-2	PATH:04713	Circadian entrainment	8.53267e-07
Gria4	AMPA-selective glutamate receptor 4 flop type	PATH:04713	Circadian entrainment	8.53267e-07
Gucy1b3	Guanylate cyclase soluble subunit beta-1	PATH:04713	Circadian entrainment	8.53267e-07
Kcnj3	G protein-activated inward rectifier potassium channel 1	PATH:04713	Circadian entrainment	8.53267e-07
Rasd1	Dexamethasone-induced Ras-related protein 1	PATH:04713	Circadian entrainment	8.53267e-07
Gng5	Guanine nucleotide-binding protein subunit gamma	PATH:04713	Circadian entrainment	8.53267e-07
Nos1ap	Uncharacterized protein	PATH:04713	Circadian entrainment	8.53267e-07
Prkca	Protein kinase C alpha type	PATH:04713	Circadian entrainment	8.53267e-07
Itpr1	Inositol 1,4,5-trisphosphate receptor type 1	PATH:04713	Circadian entrainment	8.53267e-07
Camk2a	Calcium/calmodulin-dependent protein kinase type II subunit alpha	PATH:04713	Circadian entrainment	8.53267e-07
Adcy3	Adenylate cyclase type 3	PATH:04713	Circadian entrainment	8.53267e-07
Cacna1c	Cacna1c protein	PATH:04713	Circadian entrainment	8.53267e-07
Gng13	Guanine nucleotide-binding protein G(I)/G(S)/G(O) subunit gamma-13	PATH:04713	Circadian entrainment	8.53267e-07
Kcnj9	G protein-activated inward rectifier potassium channel 3	PATH:04713	Circadian entrainment	8.53267e-07
Ryr1	Ryanodine receptor 1	PATH:04713	Circadian entrainment	8.53267e-07
Grin2d	NMDA ionotropic glutamate receptor epsilon 4 subunit type 1	PATH:04713	Circadian entrainment	8.53267e-07
Gng7	Guanine nucleotide-binding protein subunit gamma	PATH:04713	Circadian entrainment	8.53267e-07
Adcy9	Adenylate cyclase type 9	PATH:04713	Circadian entrainment	8.53267e-07
Gnai1	Guanine nucleotide-binding protein G(i) subunit alpha-1	PATH:04713	Circadian entrainment	8.53267e-07
Gria2	AMPA-selective glutamate receptor 2 flop type	PATH:04713	Circadian entrainment	8.53267e-07
Itpka	Inositol-trisphosphate 3-kinase A	PATH:04020	Calcium signaling pathway	7.12172e-06
Plcz1	1-phosphatidylinositol 4,5-bisphosphate phosphodiesterase zeta-1	PATH:04020	Calcium signaling pathway	7.12172e-06
Ryr3	Ryanodine receptor 3	PATH:04020	Calcium signaling pathway	7.12172e-06
Prkcb	Protein kinase C beta type	PATH:04020	Calcium signaling pathway	7.12172e-06
Plcb1	1-phosphatidylinositol 4,5-bisphosphate phosphodiesterase beta-1	PATH:04020	Calcium signaling pathway	7.12172e-06
Chrm1	Muscarinic acetylcholine receptor M1	PATH:04020	Calcium signaling pathway	7.12172e-06
Orai1	Calcium release-activated calcium channel 1	PATH:04020	Calcium signaling pathway	7.12172e-06
Ppp3r2	Protein phosphatase 3, regulatory subunit B, alpha isoform (Calcineurin B, type II)	PATH:04020	Calcium signaling pathway	7.12172e-06
Camk4	Calcium/calmodulin-dependent protein kinase type IV	PATH:04020	Calcium signaling pathway	7.12172e-06
Cckbr	Gastrin/cholecystokinin type B receptor	PATH:04020	Calcium signaling pathway	7.12172e-06
Ptger3	Prostaglandin E receptor 3 (Subtype EP3), isoform CRA_a	PATH:04020	Calcium signaling pathway	7.12172e-06
F2r	Proteinase-activated receptor 1	PATH:04020	Calcium signaling pathway	7.12172e-06
Adcy2	Adenylate cyclase type 2	PATH:04020	Calcium signaling pathway	7.12172e-06
Cacna1h	Voltage-dependent T-type calcium channel subunit alpha-1H	PATH:04020	Calcium signaling pathway	7.12172e-06
Calm2	calmodulin 2	PATH:04020	Calcium signaling pathway	7.12172e-06
Erbb4	Receptor tyrosine-protein kinase erbB-4	PATH:04020	Calcium signaling pathway	7.12172e-06
Grm5	Metabotropic glutamate receptor subtype 5b	PATH:04020	Calcium signaling pathway	7.12172e-06
Ppp3ca	Serine/threonine-protein phosphatase 2B catalytic subunit alpha isoform	PATH:04020	Calcium signaling pathway	7.12172e-06
Htr2c	5-hydroxytryptamine receptor 2C	PATH:04020	Calcium signaling pathway	7.12172e-06
Oxtr	Oxytocin receptor	PATH:04020	Calcium signaling pathway	7.12172e-06
P2rx4	P2X purinoceptor	PATH:04020	Calcium signaling pathway	7.12172e-06
Gnal	Putative uncharacterized protein	PATH:04020	Calcium signaling pathway	7.12172e-06
Ppp3cb	Serine/threonine-protein phosphatase 2B catalytic subunit beta isoform	PATH:04020	Calcium signaling pathway	7.12172e-06
Ptk2b	Protein-tyrosine kinase 2-beta	PATH:04020	Calcium signaling pathway	7.12172e-06
Itpr2	Inositol 1,4,5-trisphosphate receptor type 2	PATH:04020	Calcium signaling pathway	7.12172e-06
Ppp3r1	Calcineurin subunit B type 1	PATH:04020	Calcium signaling pathway	7.12172e-06
Slc8a2	Slc8a2 protein	PATH:04020	Calcium signaling pathway	7.12172e-06
Prkca	Protein kinase C alpha type	PATH:04020	Calcium signaling pathway	7.12172e-06
Gna14	Guanine nucleotide-binding protein subunit alpha-14	PATH:04020	Calcium signaling pathway	7.12172e-06
Slc8a1	Solute carrier family 8 (Sodium/calcium exchanger), member 1, isoform CRA_f	PATH:04020	Calcium signaling pathway	7.12172e-06
Itpr1	Inositol 1,4,5-trisphosphate receptor type 1	PATH:04020	Calcium signaling pathway	7.12172e-06
Pde1c	Calcium/calmodulin-dependent 3',5'-cyclic nucleotide phosphodiesterase 1C	PATH:04020	Calcium signaling pathway	7.12172e-06
Camk2a	Calcium/calmodulin-dependent protein kinase type II subunit alpha	PATH:04020	Calcium signaling pathway	7.12172e-06
Adrb1	Beta-1 adrenergic receptor	PATH:04020	Calcium signaling pathway	7.12172e-06
Adcy3	Adenylate cyclase type 3	PATH:04020	Calcium signaling pathway	7.12172e-06
Cacna1c	Cacna1c protein	PATH:04020	Calcium signaling pathway	7.12172e-06
Nos3	Nitric oxide synthase, endothelial	PATH:04020	Calcium signaling pathway	7.12172e-06
Slc8a3	Protein Slc8a3	PATH:04020	Calcium signaling pathway	7.12172e-06
Ryr1	Ryanodine receptor 1	PATH:04020	Calcium signaling pathway	7.12172e-06
Grin2d	NMDA ionotropic glutamate receptor epsilon 4 subunit type 1	PATH:04020	Calcium signaling pathway	7.12172e-06
Adcy9	Adenylate cyclase type 9	PATH:04020	Calcium signaling pathway	7.12172e-06
Phka2	Phosphorylase b kinase regulatory subunit alpha, liver isoform	PATH:04020	Calcium signaling pathway	7.12172e-06
Grm1	Metabotropic glutamate receptor 1	PATH:04020	Calcium signaling pathway	7.12172e-06
Mylk	Myosin light chain kinase, smooth muscle	PATH:04020	Calcium signaling pathway	7.12172e-06
Atp2b1	Protein Atp2b1	PATH:04020	Calcium signaling pathway	7.12172e-06
Fos	Proto-oncogene c-Fos	PATH:05031	Amphetamine addiction	7.63848e-06
Ppp1cc	Serine/threonine-protein phosphatase PP1-gamma catalytic subunit	PATH:05031	Amphetamine addiction	7.63848e-06
Creb3l1	Cyclic AMP-responsive element-binding protein 3-like protein 1	PATH:05031	Amphetamine addiction	7.63848e-06
Arc	Activity-regulated cytoskeleton-associated protein	PATH:05031	Amphetamine addiction	7.63848e-06
Prkcb	Protein kinase C beta type	PATH:05031	Amphetamine addiction	7.63848e-06
Grin3a	Protein Grin3a	PATH:05031	Amphetamine addiction	7.63848e-06
Ppp3r2	Protein phosphatase 3, regulatory subunit B, alpha isoform (Calcineurin B, type II)	PATH:05031	Amphetamine addiction	7.63848e-06
Gria1	AMPA-selective glutamate receptor 1 flip type	PATH:05031	Amphetamine addiction	7.63848e-06
Camk4	Calcium/calmodulin-dependent protein kinase type IV	PATH:05031	Amphetamine addiction	7.63848e-06
Calm2	calmodulin 2	PATH:05031	Amphetamine addiction	7.63848e-06
Gria4	AMPA-selective glutamate receptor 4 flop type	PATH:05031	Amphetamine addiction	7.63848e-06
Ppp1r1b	Protein phosphatase 1 regulatory subunit 1B	PATH:05031	Amphetamine addiction	7.63848e-06
Ppp3ca	Serine/threonine-protein phosphatase 2B catalytic subunit alpha isoform	PATH:05031	Amphetamine addiction	7.63848e-06
Ppp3cb	Serine/threonine-protein phosphatase 2B catalytic subunit beta isoform	PATH:05031	Amphetamine addiction	7.63848e-06
Ppp3r1	Calcineurin subunit B type 1	PATH:05031	Amphetamine addiction	7.63848e-06
Prkca	Protein kinase C alpha type	PATH:05031	Amphetamine addiction	7.63848e-06
Camk2a	Calcium/calmodulin-dependent protein kinase type II subunit alpha	PATH:05031	Amphetamine addiction	7.63848e-06
Cacna1c	Cacna1c protein	PATH:05031	Amphetamine addiction	7.63848e-06
Maob	Amine oxidase [flavin-containing] B	PATH:05031	Amphetamine addiction	7.63848e-06
Stx1a	Syntaxin-1A	PATH:05031	Amphetamine addiction	7.63848e-06
Grin2d	NMDA ionotropic glutamate receptor epsilon 4 subunit type 1	PATH:05031	Amphetamine addiction	7.63848e-06
Pdyn	Proenkephalin-B	PATH:05031	Amphetamine addiction	7.63848e-06
Creb3l2	Cyclic AMP-responsive element-binding protein 3-like protein 2	PATH:05031	Amphetamine addiction	7.63848e-06
Gria2	AMPA-selective glutamate receptor 2 flop type	PATH:05031	Amphetamine addiction	7.63848e-06
Cacna2d1	Voltage-dependent calcium channel subunit alpha-2/delta-1	PATH:04260	Cardiac muscle contraction	1.8946e-05
Cacna2d3	Voltage-dependent calcium channel subunit alpha-2/delta-3	PATH:04260	Cardiac muscle contraction	1.8946e-05
Tpm1	Tpm1 protein	PATH:04260	Cardiac muscle contraction	1.8946e-05
Cox7a1	Cytochrome c oxidase subunit 7A1, mitochondrial	PATH:04260	Cardiac muscle contraction	1.8946e-05
Tpm2	Tropomyosin beta chain	PATH:04260	Cardiac muscle contraction	1.8946e-05
Slc9a6	Sodium/hydrogen exchanger	PATH:04260	Cardiac muscle contraction	1.8946e-05
CYTB	Cytochrome b	PATH:04260	Cardiac muscle contraction	1.8946e-05
Gm6969	cytochrome c oxidase subunit VIIa polypeptide 2-like pseudogene	PATH:04260	Cardiac muscle contraction	1.8946e-05
Cox7c	Cytochrome c oxidase subunit 7C, mitochondrial	PATH:04260	Cardiac muscle contraction	1.8946e-05
Tnnt2	Troponin T, cardiac muscle	PATH:04260	Cardiac muscle contraction	1.8946e-05
Fxyd2	Sodium/potassium-transporting ATPase subunit gamma	PATH:04260	Cardiac muscle contraction	1.8946e-05
Cacng6	Calcium channel, voltage-dependent, gamma subunit 6	PATH:04260	Cardiac muscle contraction	1.8946e-05
COX1	Cytochrome c oxidase subunit 1	PATH:04260	Cardiac muscle contraction	1.8946e-05
Cacna2d2	Voltage-dependent calcium channel subunit alpha-2/delta-2	PATH:04260	Cardiac muscle contraction	1.8946e-05
Uqcr11	MCG13388, isoform CRA_b	PATH:04260	Cardiac muscle contraction	1.8946e-05
Cox6c	Cytochrome c oxidase subunit 6C	PATH:04260	Cardiac muscle contraction	1.8946e-05
Slc8a1	Solute carrier family 8 (Sodium/calcium exchanger), member 1, isoform CRA_f	PATH:04260	Cardiac muscle contraction	1.8946e-05
COX3	Cytochrome c oxidase subunit 3	PATH:04260	Cardiac muscle contraction	1.8946e-05
Cacna1c	Cacna1c protein	PATH:04260	Cardiac muscle contraction	1.8946e-05
Cox7b	Cytochrome c oxidase subunit 7B, mitochondrial	PATH:04260	Cardiac muscle contraction	1.8946e-05
Atp1b2	ATPase, Na+/K+ transporting, beta 2 polypeptide	PATH:04260	Cardiac muscle contraction	1.8946e-05
COX2	Cytochrome c oxidase subunit 2	PATH:04260	Cardiac muscle contraction	1.8946e-05
Cacng7	Calcium channel, voltage-dependent, gamma subunit 7	PATH:04260	Cardiac muscle contraction	1.8946e-05
Cox7a2	Cytochrome c oxidase subunit 7A2, mitochondrial	PATH:04260	Cardiac muscle contraction	1.8946e-05
Cacng5	Calcium channel, voltage-dependent, gamma subunit 5, isoform CRA_a	PATH:04260	Cardiac muscle contraction	1.8946e-05
Slc32a1	Vesicular inhibitory amino acid transporter	PATH:04727	GABAergic synapse	9.51744e-05
Adcy6	Adenylate cyclase type 6	PATH:04727	GABAergic synapse	9.51744e-05
Prkcb	Protein kinase C beta type	PATH:04727	GABAergic synapse	9.51744e-05
Slc6a1	Sodium- and chloride-dependent GABA transporter 1	PATH:04727	GABAergic synapse	9.51744e-05
Adcy2	Adenylate cyclase type 2	PATH:04727	GABAergic synapse	9.51744e-05
Gad1	Glutamate decarboxylase 1	PATH:04727	GABAergic synapse	9.51744e-05
Gabra1	Gamma-aminobutyric acid receptor subunit alpha-1	PATH:04727	GABAergic synapse	9.51744e-05
Gng2	Guanine nucleotide-binding protein G(I)/G(S)/G(O) subunit gamma-2	PATH:04727	GABAergic synapse	9.51744e-05
Gabrb1	Gamma-aminobutyric acid receptor subunit beta-1	PATH:04727	GABAergic synapse	9.51744e-05
Gls	Glutaminase kidney isoform, mitochondrial	PATH:04727	GABAergic synapse	9.51744e-05
Gng5	Guanine nucleotide-binding protein subunit gamma	PATH:04727	GABAergic synapse	9.51744e-05
Gad2	Glutamate decarboxylase 2	PATH:04727	GABAergic synapse	9.51744e-05
Prkca	Protein kinase C alpha type	PATH:04727	GABAergic synapse	9.51744e-05
Gabra4	GABA-A receptor alpha-4 subunit	PATH:04727	GABAergic synapse	9.51744e-05
Adcy3	Adenylate cyclase type 3	PATH:04727	GABAergic synapse	9.51744e-05
Cacna1c	Cacna1c protein	PATH:04727	GABAergic synapse	9.51744e-05
Gabra5	GABA-A receptor alpha-5 subunit	PATH:04727	GABAergic synapse	9.51744e-05
Abat	4-aminobutyrate aminotransferase, mitochondrial	PATH:04727	GABAergic synapse	9.51744e-05
Gng13	Guanine nucleotide-binding protein G(I)/G(S)/G(O) subunit gamma-13	PATH:04727	GABAergic synapse	9.51744e-05
Gabrb3	Gamma-aminobutyric acid receptor subunit beta-3	PATH:04727	GABAergic synapse	9.51744e-05
Gng7	Guanine nucleotide-binding protein subunit gamma	PATH:04727	GABAergic synapse	9.51744e-05
Adcy9	Adenylate cyclase type 9	PATH:04727	GABAergic synapse	9.51744e-05
Gnai1	Guanine nucleotide-binding protein G(i) subunit alpha-1	PATH:04727	GABAergic synapse	9.51744e-05
Slc38a2	Putative uncharacterized protein	PATH:04727	GABAergic synapse	9.51744e-05
Gabrb2	Gamma-aminobutyric acid receptor subunit beta-2	PATH:04727	GABAergic synapse	9.51744e-05
Slc32a1	Vesicular inhibitory amino acid transporter	PATH:05032	Morphine addiction	0.000147055
Adcy6	Adenylate cyclase type 6	PATH:05032	Morphine addiction	0.000147055
Prkcb	Protein kinase C beta type	PATH:05032	Morphine addiction	0.000147055
Adora1	Putative uncharacterized protein	PATH:05032	Morphine addiction	0.000147055
Adcy2	Adenylate cyclase type 2	PATH:05032	Morphine addiction	0.000147055
Gabra1	Gamma-aminobutyric acid receptor subunit alpha-1	PATH:05032	Morphine addiction	0.000147055
Gng2	Guanine nucleotide-binding protein G(I)/G(S)/G(O) subunit gamma-2	PATH:05032	Morphine addiction	0.000147055
Pde3a	Phosphodiesterase 3A, cGMP inhibited	PATH:05032	Morphine addiction	0.000147055
Kcnj3	G protein-activated inward rectifier potassium channel 1	PATH:05032	Morphine addiction	0.000147055
Pde4b	Protein Pde4b	PATH:05032	Morphine addiction	0.000147055
Gabrb1	Gamma-aminobutyric acid receptor subunit beta-1	PATH:05032	Morphine addiction	0.000147055
Arrb1	Beta-arrestin-1	PATH:05032	Morphine addiction	0.000147055
Gng5	Guanine nucleotide-binding protein subunit gamma	PATH:05032	Morphine addiction	0.000147055
Prkca	Protein kinase C alpha type	PATH:05032	Morphine addiction	0.000147055
Pde1c	Calcium/calmodulin-dependent 3',5'-cyclic nucleotide phosphodiesterase 1C	PATH:05032	Morphine addiction	0.000147055
Gabra4	GABA-A receptor alpha-4 subunit	PATH:05032	Morphine addiction	0.000147055
Adcy3	Adenylate cyclase type 3	PATH:05032	Morphine addiction	0.000147055
Gabra5	GABA-A receptor alpha-5 subunit	PATH:05032	Morphine addiction	0.000147055
Gng13	Guanine nucleotide-binding protein G(I)/G(S)/G(O) subunit gamma-13	PATH:05032	Morphine addiction	0.000147055
Kcnj9	G protein-activated inward rectifier potassium channel 3	PATH:05032	Morphine addiction	0.000147055
Gabrb3	Gamma-aminobutyric acid receptor subunit beta-3	PATH:05032	Morphine addiction	0.000147055
Gng7	Guanine nucleotide-binding protein subunit gamma	PATH:05032	Morphine addiction	0.000147055
Adcy9	Adenylate cyclase type 9	PATH:05032	Morphine addiction	0.000147055
Gnai1	Guanine nucleotide-binding protein G(i) subunit alpha-1	PATH:05032	Morphine addiction	0.000147055
Gabrb2	Gamma-aminobutyric acid receptor subunit beta-2	PATH:05032	Morphine addiction	0.000147055
Ache	Acetylcholinesterase	PATH:04725	Cholinergic synapse	0.000230122
Fos	Proto-oncogene c-Fos	PATH:04725	Cholinergic synapse	0.000230122
Creb3l1	Cyclic AMP-responsive element-binding protein 3-like protein 1	PATH:04725	Cholinergic synapse	0.000230122
Adcy6	Adenylate cyclase type 6	PATH:04725	Cholinergic synapse	0.000230122
Prkcb	Protein kinase C beta type	PATH:04725	Cholinergic synapse	0.000230122
Plcb1	1-phosphatidylinositol 4,5-bisphosphate phosphodiesterase beta-1	PATH:04725	Cholinergic synapse	0.000230122
Chrm1	Muscarinic acetylcholine receptor M1	PATH:04725	Cholinergic synapse	0.000230122
Camk4	Calcium/calmodulin-dependent protein kinase type IV	PATH:04725	Cholinergic synapse	0.000230122
Adcy2	Adenylate cyclase type 2	PATH:04725	Cholinergic synapse	0.000230122
Kcnj12	ATP-sensitive inward rectifier potassium channel 12	PATH:04725	Cholinergic synapse	0.000230122
Gng2	Guanine nucleotide-binding protein G(I)/G(S)/G(O) subunit gamma-2	PATH:04725	Cholinergic synapse	0.000230122
Kcnj3	G protein-activated inward rectifier potassium channel 1	PATH:04725	Cholinergic synapse	0.000230122
Kcnq5	Voltage-gated potassium channel type Kv7.5	PATH:04725	Cholinergic synapse	0.000230122
Gng5	Guanine nucleotide-binding protein subunit gamma	PATH:04725	Cholinergic synapse	0.000230122
Itpr2	Inositol 1,4,5-trisphosphate receptor type 2	PATH:04725	Cholinergic synapse	0.000230122
Prkca	Protein kinase C alpha type	PATH:04725	Cholinergic synapse	0.000230122
Itpr1	Inositol 1,4,5-trisphosphate receptor type 1	PATH:04725	Cholinergic synapse	0.000230122
Akt3	Thymoma viral proto-oncogene 3	PATH:04725	Cholinergic synapse	0.000230122
Camk2a	Calcium/calmodulin-dependent protein kinase type II subunit alpha	PATH:04725	Cholinergic synapse	0.000230122
Adcy3	Adenylate cyclase type 3	PATH:04725	Cholinergic synapse	0.000230122
Cacna1c	Cacna1c protein	PATH:04725	Cholinergic synapse	0.000230122
Pik3r2	Phosphatidylinositol 3-kinase regulatory subunit beta	PATH:04725	Cholinergic synapse	0.000230122
Chrm4	Muscarinic acetylcholine receptor M4	PATH:04725	Cholinergic synapse	0.000230122
Gng13	Guanine nucleotide-binding protein G(I)/G(S)/G(O) subunit gamma-13	PATH:04725	Cholinergic synapse	0.000230122
Gng7	Guanine nucleotide-binding protein subunit gamma	PATH:04725	Cholinergic synapse	0.000230122
Adcy9	Adenylate cyclase type 9	PATH:04725	Cholinergic synapse	0.000230122
Gnai1	Guanine nucleotide-binding protein G(i) subunit alpha-1	PATH:04725	Cholinergic synapse	0.000230122
Creb3l2	Cyclic AMP-responsive element-binding protein 3-like protein 2	PATH:04725	Cholinergic synapse	0.000230122
Fos	Proto-oncogene c-Fos	PATH:04728	Dopaminergic synapse	0.000280059
Ppp1cc	Serine/threonine-protein phosphatase PP1-gamma catalytic subunit	PATH:04728	Dopaminergic synapse	0.000280059
Creb3l1	Cyclic AMP-responsive element-binding protein 3-like protein 1	PATH:04728	Dopaminergic synapse	0.000280059
Prkcb	Protein kinase C beta type	PATH:04728	Dopaminergic synapse	0.000280059
Plcb1	1-phosphatidylinositol 4,5-bisphosphate phosphodiesterase beta-1	PATH:04728	Dopaminergic synapse	0.000280059
Ppp2r5a	Putative uncharacterized protein	PATH:04728	Dopaminergic synapse	0.000280059
Gria1	AMPA-selective glutamate receptor 1 flip type	PATH:04728	Dopaminergic synapse	0.000280059
Calm2	calmodulin 2	PATH:04728	Dopaminergic synapse	0.000280059
Gng2	Guanine nucleotide-binding protein G(I)/G(S)/G(O) subunit gamma-2	PATH:04728	Dopaminergic synapse	0.000280059
Gria4	AMPA-selective glutamate receptor 4 flop type	PATH:04728	Dopaminergic synapse	0.000280059
Ppp1r1b	Protein phosphatase 1 regulatory subunit 1B	PATH:04728	Dopaminergic synapse	0.000280059
Kcnj3	G protein-activated inward rectifier potassium channel 1	PATH:04728	Dopaminergic synapse	0.000280059
Ppp3ca	Serine/threonine-protein phosphatase 2B catalytic subunit alpha isoform	PATH:04728	Dopaminergic synapse	0.000280059
Gnal	Putative uncharacterized protein	PATH:04728	Dopaminergic synapse	0.000280059
Gng5	Guanine nucleotide-binding protein subunit gamma	PATH:04728	Dopaminergic synapse	0.000280059
Ppp3cb	Serine/threonine-protein phosphatase 2B catalytic subunit beta isoform	PATH:04728	Dopaminergic synapse	0.000280059
Itpr2	Inositol 1,4,5-trisphosphate receptor type 2	PATH:04728	Dopaminergic synapse	0.000280059
Prkca	Protein kinase C alpha type	PATH:04728	Dopaminergic synapse	0.000280059
Itpr1	Inositol 1,4,5-trisphosphate receptor type 1	PATH:04728	Dopaminergic synapse	0.000280059
Akt3	Thymoma viral proto-oncogene 3	PATH:04728	Dopaminergic synapse	0.000280059
Camk2a	Calcium/calmodulin-dependent protein kinase type II subunit alpha	PATH:04728	Dopaminergic synapse	0.000280059
Cacna1c	Cacna1c protein	PATH:04728	Dopaminergic synapse	0.000280059
Maob	Amine oxidase [flavin-containing] B	PATH:04728	Dopaminergic synapse	0.000280059
Mapk10	Mitogen-activated protein kinase 10	PATH:04728	Dopaminergic synapse	0.000280059
Ppp2r3a	Serine/threonine-protein phosphatase 2A regulatory subunit B'' subunit delta	PATH:04728	Dopaminergic synapse	0.000280059
Gng13	Guanine nucleotide-binding protein G(I)/G(S)/G(O) subunit gamma-13	PATH:04728	Dopaminergic synapse	0.000280059
Kcnj9	G protein-activated inward rectifier potassium channel 3	PATH:04728	Dopaminergic synapse	0.000280059
Gng7	Guanine nucleotide-binding protein subunit gamma	PATH:04728	Dopaminergic synapse	0.000280059
Gnai1	Guanine nucleotide-binding protein G(i) subunit alpha-1	PATH:04728	Dopaminergic synapse	0.000280059
Creb3l2	Cyclic AMP-responsive element-binding protein 3-like protein 2	PATH:04728	Dopaminergic synapse	0.000280059
Gria2	AMPA-selective glutamate receptor 2 flop type	PATH:04728	Dopaminergic synapse	0.000280059
Itpka	Inositol-trisphosphate 3-kinase A	PATH:04070	Phosphatidylinositol signaling system	0.000353295
Plcz1	1-phosphatidylinositol 4,5-bisphosphate phosphodiesterase zeta-1	PATH:04070	Phosphatidylinositol signaling system	0.000353295
Inpp4b	Type II inositol 3,4-bisphosphate 4-phosphatase	PATH:04070	Phosphatidylinositol signaling system	0.000353295
Prkcb	Protein kinase C beta type	PATH:04070	Phosphatidylinositol signaling system	0.000353295
Dgkg	Diacylglycerol kinase gamma	PATH:04070	Phosphatidylinositol signaling system	0.000353295
Plcb1	1-phosphatidylinositol 4,5-bisphosphate phosphodiesterase beta-1	PATH:04070	Phosphatidylinositol signaling system	0.000353295
Dgka	Truncated diacylglycerol kinase alpha Flt1-Pr2	PATH:04070	Phosphatidylinositol signaling system	0.000353295
Cds1	Phosphatidate cytidylyltransferase 1	PATH:04070	Phosphatidylinositol signaling system	0.000353295
Dgkh	Dgkh protein	PATH:04070	Phosphatidylinositol signaling system	0.000353295
Pip5k1a	Phosphatidylinositol 4-phosphate 5-kinase type-1 alpha	PATH:04070	Phosphatidylinositol signaling system	0.000353295
Calm2	calmodulin 2	PATH:04070	Phosphatidylinositol signaling system	0.000353295
Synj2	Synaptojanin-2	PATH:04070	Phosphatidylinositol signaling system	0.000353295
Pik3c3	Phosphatidylinositol 3-kinase catalytic subunit type 3	PATH:04070	Phosphatidylinositol signaling system	0.000353295
Pi4kb	Phosphatidylinositol 4-kinase beta	PATH:04070	Phosphatidylinositol signaling system	0.000353295
Itpr2	Inositol 1,4,5-trisphosphate receptor type 2	PATH:04070	Phosphatidylinositol signaling system	0.000353295
Prkca	Protein kinase C alpha type	PATH:04070	Phosphatidylinositol signaling system	0.000353295
Itpr1	Inositol 1,4,5-trisphosphate receptor type 1	PATH:04070	Phosphatidylinositol signaling system	0.000353295
Dgkb	Putative uncharacterized protein	PATH:04070	Phosphatidylinositol signaling system	0.000353295
Pten	Phosphatidylinositol 3,4,5-trisphosphate 3-phosphatase and dual-specificity protein phosphatase PTEN	PATH:04070	Phosphatidylinositol signaling system	0.000353295
Pik3r2	Phosphatidylinositol 3-kinase regulatory subunit beta	PATH:04070	Phosphatidylinositol signaling system	0.000353295
Dgke	Diacylglycerol kinase epsilon	PATH:04070	Phosphatidylinositol signaling system	0.000353295
Dgkz	Diacylglycerol kinase zeta, isoform CRA_b	PATH:04070	Phosphatidylinositol signaling system	0.000353295
Ndufs5	NADH dehydrogenase [ubiquinone] iron-sulfur protein 5	PATH:05010	Alzheimer's disease	0.000357288
Ryr3	Ryanodine receptor 3	PATH:05010	Alzheimer's disease	0.000357288
Cox7a1	Cytochrome c oxidase subunit 7A1, mitochondrial	PATH:05010	Alzheimer's disease	0.000357288
Plcb1	1-phosphatidylinositol 4,5-bisphosphate phosphodiesterase beta-1	PATH:05010	Alzheimer's disease	0.000357288
Capn1	Calpain-1 catalytic subunit	PATH:05010	Alzheimer's disease	0.000357288
Hsd17b10	3-hydroxyacyl-CoA dehydrogenase type-2	PATH:05010	Alzheimer's disease	0.000357288
CYTB	Cytochrome b	PATH:05010	Alzheimer's disease	0.000357288
Gm6969	cytochrome c oxidase subunit VIIa polypeptide 2-like pseudogene	PATH:05010	Alzheimer's disease	0.000357288
Ppp3r2	Protein phosphatase 3, regulatory subunit B, alpha isoform (Calcineurin B, type II)	PATH:05010	Alzheimer's disease	0.000357288
Calm2	calmodulin 2	PATH:05010	Alzheimer's disease	0.000357288
Cox7c	Cytochrome c oxidase subunit 7C, mitochondrial	PATH:05010	Alzheimer's disease	0.000357288
Mme	Neprilysin	PATH:05010	Alzheimer's disease	0.000357288
Ppp3ca	Serine/threonine-protein phosphatase 2B catalytic subunit alpha isoform	PATH:05010	Alzheimer's disease	0.000357288
ATP8	ATP synthase protein 8	PATH:05010	Alzheimer's disease	0.000357288
Ndufa1	NADH dehydrogenase [ubiquinone] 1 alpha subcomplex subunit 1	PATH:05010	Alzheimer's disease	0.000357288
Ndufa3	NADH dehydrogenase [ubiquinone] 1 alpha subcomplex subunit 3	PATH:05010	Alzheimer's disease	0.000357288
Snca	Alpha-synuclein	PATH:05010	Alzheimer's disease	0.000357288
COX1	Cytochrome c oxidase subunit 1	PATH:05010	Alzheimer's disease	0.000357288
ATP6	ATP synthase subunit a	PATH:05010	Alzheimer's disease	0.000357288
Ndufc2	NADH dehydrogenase [ubiquinone] 1 subunit C2	PATH:05010	Alzheimer's disease	0.000357288
Uqcr11	MCG13388, isoform CRA_b	PATH:05010	Alzheimer's disease	0.000357288
Ppp3cb	Serine/threonine-protein phosphatase 2B catalytic subunit beta isoform	PATH:05010	Alzheimer's disease	0.000357288
Itpr2	Inositol 1,4,5-trisphosphate receptor type 2	PATH:05010	Alzheimer's disease	0.000357288
Ppp3r1	Calcineurin subunit B type 1	PATH:05010	Alzheimer's disease	0.000357288
Cox6c	Cytochrome c oxidase subunit 6C	PATH:05010	Alzheimer's disease	0.000357288
Itpr1	Inositol 1,4,5-trisphosphate receptor type 1	PATH:05010	Alzheimer's disease	0.000357288
COX3	Cytochrome c oxidase subunit 3	PATH:05010	Alzheimer's disease	0.000357288
Cacna1c	Cacna1c protein	PATH:05010	Alzheimer's disease	0.000357288
Cox7b	Cytochrome c oxidase subunit 7B, mitochondrial	PATH:05010	Alzheimer's disease	0.000357288
COX2	Cytochrome c oxidase subunit 2	PATH:05010	Alzheimer's disease	0.000357288
Ndufs8	Putative uncharacterized protein	PATH:05010	Alzheimer's disease	0.000357288
Grin2d	NMDA ionotropic glutamate receptor epsilon 4 subunit type 1	PATH:05010	Alzheimer's disease	0.000357288
Atp5e	ATP synthase subunit epsilon, mitochondrial	PATH:05010	Alzheimer's disease	0.000357288
Cdk5r1	Cyclin-dependent kinase 5 activator 1	PATH:05010	Alzheimer's disease	0.000357288
Aph1b	Gamma-secretase subunit APH-1B	PATH:05010	Alzheimer's disease	0.000357288
Cox7a2	Cytochrome c oxidase subunit 7A2, mitochondrial	PATH:05010	Alzheimer's disease	0.000357288
Ndufa5	NADH dehydrogenase (Ubiquinone) 1 alpha subcomplex, 5, isoform CRA_a	PATH:05010	Alzheimer's disease	0.000357288
Atf6	Cyclic AMP-dependent transcription factor ATF-6 alpha	PATH:05010	Alzheimer's disease	0.000357288
Cacna2d1	Voltage-dependent calcium channel subunit alpha-2/delta-1	PATH:04261	Adrenergic signaling in cardiomyocytes	0.000490992
Cacna2d3	Voltage-dependent calcium channel subunit alpha-2/delta-3	PATH:04261	Adrenergic signaling in cardiomyocytes	0.000490992
Ppp1cc	Serine/threonine-protein phosphatase PP1-gamma catalytic subunit	PATH:04261	Adrenergic signaling in cardiomyocytes	0.000490992
Creb3l1	Cyclic AMP-responsive element-binding protein 3-like protein 1	PATH:04261	Adrenergic signaling in cardiomyocytes	0.000490992
Adcy6	Adenylate cyclase type 6	PATH:04261	Adrenergic signaling in cardiomyocytes	0.000490992
Tpm1	Tpm1 protein	PATH:04261	Adrenergic signaling in cardiomyocytes	0.000490992
Plcb1	1-phosphatidylinositol 4,5-bisphosphate phosphodiesterase beta-1	PATH:04261	Adrenergic signaling in cardiomyocytes	0.000490992
Tpm2	Tropomyosin beta chain	PATH:04261	Adrenergic signaling in cardiomyocytes	0.000490992
Scn4b	Sodium channel, type IV, beta	PATH:04261	Adrenergic signaling in cardiomyocytes	0.000490992
Ppp2r5a	Putative uncharacterized protein	PATH:04261	Adrenergic signaling in cardiomyocytes	0.000490992
Adcy2	Adenylate cyclase type 2	PATH:04261	Adrenergic signaling in cardiomyocytes	0.000490992
Calm2	calmodulin 2	PATH:04261	Adrenergic signaling in cardiomyocytes	0.000490992
Tnnt2	Troponin T, cardiac muscle	PATH:04261	Adrenergic signaling in cardiomyocytes	0.000490992
Fxyd2	Sodium/potassium-transporting ATPase subunit gamma	PATH:04261	Adrenergic signaling in cardiomyocytes	0.000490992
Cacng6	Calcium channel, voltage-dependent, gamma subunit 6	PATH:04261	Adrenergic signaling in cardiomyocytes	0.000490992
Crem	cAMP-responsive element modulator	PATH:04261	Adrenergic signaling in cardiomyocytes	0.000490992
Cacna2d2	Voltage-dependent calcium channel subunit alpha-2/delta-2	PATH:04261	Adrenergic signaling in cardiomyocytes	0.000490992
Prkca	Protein kinase C alpha type	PATH:04261	Adrenergic signaling in cardiomyocytes	0.000490992
Slc8a1	Solute carrier family 8 (Sodium/calcium exchanger), member 1, isoform CRA_f	PATH:04261	Adrenergic signaling in cardiomyocytes	0.000490992
Akt3	Thymoma viral proto-oncogene 3	PATH:04261	Adrenergic signaling in cardiomyocytes	0.000490992
Camk2a	Calcium/calmodulin-dependent protein kinase type II subunit alpha	PATH:04261	Adrenergic signaling in cardiomyocytes	0.000490992
Adrb1	Beta-1 adrenergic receptor	PATH:04261	Adrenergic signaling in cardiomyocytes	0.000490992
Adcy3	Adenylate cyclase type 3	PATH:04261	Adrenergic signaling in cardiomyocytes	0.000490992
Cacna1c	Cacna1c protein	PATH:04261	Adrenergic signaling in cardiomyocytes	0.000490992
Pik3r2	Phosphatidylinositol 3-kinase regulatory subunit beta	PATH:04261	Adrenergic signaling in cardiomyocytes	0.000490992
Atp1b2	ATPase, Na+/K+ transporting, beta 2 polypeptide	PATH:04261	Adrenergic signaling in cardiomyocytes	0.000490992
Ppp2r3a	Serine/threonine-protein phosphatase 2A regulatory subunit B'' subunit delta	PATH:04261	Adrenergic signaling in cardiomyocytes	0.000490992
Cacng7	Calcium channel, voltage-dependent, gamma subunit 7	PATH:04261	Adrenergic signaling in cardiomyocytes	0.000490992
Adcy9	Adenylate cyclase type 9	PATH:04261	Adrenergic signaling in cardiomyocytes	0.000490992
Gnai1	Guanine nucleotide-binding protein G(i) subunit alpha-1	PATH:04261	Adrenergic signaling in cardiomyocytes	0.000490992
Creb3l2	Cyclic AMP-responsive element-binding protein 3-like protein 2	PATH:04261	Adrenergic signaling in cardiomyocytes	0.000490992
Atp2b1	Protein Atp2b1	PATH:04261	Adrenergic signaling in cardiomyocytes	0.000490992
Cacng5	Calcium channel, voltage-dependent, gamma subunit 5, isoform CRA_a	PATH:04261	Adrenergic signaling in cardiomyocytes	0.000490992
Slc32a1	Vesicular inhibitory amino acid transporter	PATH:05033	Nicotine addiction	0.000526106
Grin3a	Protein Grin3a	PATH:05033	Nicotine addiction	0.000526106
Gria1	AMPA-selective glutamate receptor 1 flip type	PATH:05033	Nicotine addiction	0.000526106
Gabra1	Gamma-aminobutyric acid receptor subunit alpha-1	PATH:05033	Nicotine addiction	0.000526106
Gria4	AMPA-selective glutamate receptor 4 flop type	PATH:05033	Nicotine addiction	0.000526106
Slc17a7	Vesicular glutamate transporter 1	PATH:05033	Nicotine addiction	0.000526106
Gabrb1	Gamma-aminobutyric acid receptor subunit beta-1	PATH:05033	Nicotine addiction	0.000526106
Gabra4	GABA-A receptor alpha-4 subunit	PATH:05033	Nicotine addiction	0.000526106
Gabra5	GABA-A receptor alpha-5 subunit	PATH:05033	Nicotine addiction	0.000526106
Gabrb3	Gamma-aminobutyric acid receptor subunit beta-3	PATH:05033	Nicotine addiction	0.000526106
Grin2d	NMDA ionotropic glutamate receptor epsilon 4 subunit type 1	PATH:05033	Nicotine addiction	0.000526106
Slc17a6	Vesicular glutamate transporter 2	PATH:05033	Nicotine addiction	0.000526106
Gria2	AMPA-selective glutamate receptor 2 flop type	PATH:05033	Nicotine addiction	0.000526106
Gabrb2	Gamma-aminobutyric acid receptor subunit beta-2	PATH:05033	Nicotine addiction	0.000526106
Adcy6	Adenylate cyclase type 6	PATH:04971	Gastric acid secretion	0.00066871
Prkcb	Protein kinase C beta type	PATH:04971	Gastric acid secretion	0.00066871
Plcb1	1-phosphatidylinositol 4,5-bisphosphate phosphodiesterase beta-1	PATH:04971	Gastric acid secretion	0.00066871
Cckbr	Gastrin/cholecystokinin type B receptor	PATH:04971	Gastric acid secretion	0.00066871
Adcy2	Adenylate cyclase type 2	PATH:04971	Gastric acid secretion	0.00066871
Calm2	calmodulin 2	PATH:04971	Gastric acid secretion	0.00066871
Sst	Somatostatin	PATH:04971	Gastric acid secretion	0.00066871
Itpr2	Inositol 1,4,5-trisphosphate receptor type 2	PATH:04971	Gastric acid secretion	0.00066871
Prkca	Protein kinase C alpha type	PATH:04971	Gastric acid secretion	0.00066871
Itpr1	Inositol 1,4,5-trisphosphate receptor type 1	PATH:04971	Gastric acid secretion	0.00066871
Camk2a	Calcium/calmodulin-dependent protein kinase type II subunit alpha	PATH:04971	Gastric acid secretion	0.00066871
Adcy3	Adenylate cyclase type 3	PATH:04971	Gastric acid secretion	0.00066871
Atp1b2	ATPase, Na+/K+ transporting, beta 2 polypeptide	PATH:04971	Gastric acid secretion	0.00066871
Kcnj10	Kcnj10 protein	PATH:04971	Gastric acid secretion	0.00066871
Sstr2	Somatostatin receptor type 2	PATH:04971	Gastric acid secretion	0.00066871
Adcy9	Adenylate cyclase type 9	PATH:04971	Gastric acid secretion	0.00066871
Gnai1	Guanine nucleotide-binding protein G(i) subunit alpha-1	PATH:04971	Gastric acid secretion	0.00066871
Car2	Carbonic anhydrase 2	PATH:04971	Gastric acid secretion	0.00066871
Mylk	Myosin light chain kinase, smooth muscle	PATH:04971	Gastric acid secretion	0.00066871
Kcnk2	Potassium channel subfamily K member 2	PATH:04971	Gastric acid secretion	0.00066871
Ppp1cc	Serine/threonine-protein phosphatase PP1-gamma catalytic subunit	PATH:04720	Long-term potentiation	0.000743067
Prkcb	Protein kinase C beta type	PATH:04720	Long-term potentiation	0.000743067
Plcb1	1-phosphatidylinositol 4,5-bisphosphate phosphodiesterase beta-1	PATH:04720	Long-term potentiation	0.000743067
Ppp3r2	Protein phosphatase 3, regulatory subunit B, alpha isoform (Calcineurin B, type II)	PATH:04720	Long-term potentiation	0.000743067
Gria1	AMPA-selective glutamate receptor 1 flip type	PATH:04720	Long-term potentiation	0.000743067
Camk4	Calcium/calmodulin-dependent protein kinase type IV	PATH:04720	Long-term potentiation	0.000743067
Calm2	calmodulin 2	PATH:04720	Long-term potentiation	0.000743067
Grm5	Metabotropic glutamate receptor subtype 5b	PATH:04720	Long-term potentiation	0.000743067
Ppp3ca	Serine/threonine-protein phosphatase 2B catalytic subunit alpha isoform	PATH:04720	Long-term potentiation	0.000743067
Ppp3cb	Serine/threonine-protein phosphatase 2B catalytic subunit beta isoform	PATH:04720	Long-term potentiation	0.000743067
Itpr2	Inositol 1,4,5-trisphosphate receptor type 2	PATH:04720	Long-term potentiation	0.000743067
Ppp3r1	Calcineurin subunit B type 1	PATH:04720	Long-term potentiation	0.000743067
Prkca	Protein kinase C alpha type	PATH:04720	Long-term potentiation	0.000743067
Itpr1	Inositol 1,4,5-trisphosphate receptor type 1	PATH:04720	Long-term potentiation	0.000743067
Camk2a	Calcium/calmodulin-dependent protein kinase type II subunit alpha	PATH:04720	Long-term potentiation	0.000743067
Cacna1c	Cacna1c protein	PATH:04720	Long-term potentiation	0.000743067
Grin2d	NMDA ionotropic glutamate receptor epsilon 4 subunit type 1	PATH:04720	Long-term potentiation	0.000743067
Grm1	Metabotropic glutamate receptor 1	PATH:04720	Long-term potentiation	0.000743067
Gria2	AMPA-selective glutamate receptor 2 flop type	PATH:04720	Long-term potentiation	0.000743067
Grm8	Glutamate receptor, metabotropic 8	PATH:04080	Neuroactive ligand-receptor interaction	0.00101051
Vipr1	Vasoactive intestinal polypeptide receptor 1	PATH:04080	Neuroactive ligand-receptor interaction	0.00101051
Adcyap1r1	Pituitary adenylate cyclase-activating polypeptide type I receptor	PATH:04080	Neuroactive ligand-receptor interaction	0.00101051
Adora1	Putative uncharacterized protein	PATH:04080	Neuroactive ligand-receptor interaction	0.00101051
Lpar1	Lysophosphatidic acid receptor 1	PATH:04080	Neuroactive ligand-receptor interaction	0.00101051
Mc5r	Melanocortin 5 receptor	PATH:04080	Neuroactive ligand-receptor interaction	0.00101051
S1pr5	Sphingosine 1-phosphate receptor 5	PATH:04080	Neuroactive ligand-receptor interaction	0.00101051
Chrm1	Muscarinic acetylcholine receptor M1	PATH:04080	Neuroactive ligand-receptor interaction	0.00101051
Grik4	Glutamate receptor, ionotropic, kainate 4	PATH:04080	Neuroactive ligand-receptor interaction	0.00101051
Grin3a	Protein Grin3a	PATH:04080	Neuroactive ligand-receptor interaction	0.00101051
Hcrtr2	Hypocretin (Orexin) receptor 2	PATH:04080	Neuroactive ligand-receptor interaction	0.00101051
Gria1	AMPA-selective glutamate receptor 1 flip type	PATH:04080	Neuroactive ligand-receptor interaction	0.00101051
Cckbr	Gastrin/cholecystokinin type B receptor	PATH:04080	Neuroactive ligand-receptor interaction	0.00101051
Ptger3	Prostaglandin E receptor 3 (Subtype EP3), isoform CRA_a	PATH:04080	Neuroactive ligand-receptor interaction	0.00101051
F2r	Proteinase-activated receptor 1	PATH:04080	Neuroactive ligand-receptor interaction	0.00101051
Gpr83	Probable G-protein coupled receptor 83	PATH:04080	Neuroactive ligand-receptor interaction	0.00101051
Gabra1	Gamma-aminobutyric acid receptor subunit alpha-1	PATH:04080	Neuroactive ligand-receptor interaction	0.00101051
Npy1r	Neuropeptide Y receptor type 1	PATH:04080	Neuroactive ligand-receptor interaction	0.00101051
Gria4	AMPA-selective glutamate receptor 4 flop type	PATH:04080	Neuroactive ligand-receptor interaction	0.00101051
Grm5	Metabotropic glutamate receptor subtype 5b	PATH:04080	Neuroactive ligand-receptor interaction	0.00101051
Htr2c	5-hydroxytryptamine receptor 2C	PATH:04080	Neuroactive ligand-receptor interaction	0.00101051
Oxtr	Oxytocin receptor	PATH:04080	Neuroactive ligand-receptor interaction	0.00101051
P2rx4	P2X purinoceptor	PATH:04080	Neuroactive ligand-receptor interaction	0.00101051
Gabrb1	Gamma-aminobutyric acid receptor subunit beta-1	PATH:04080	Neuroactive ligand-receptor interaction	0.00101051
Chrnb1	Acetylcholine receptor subunit beta	PATH:04080	Neuroactive ligand-receptor interaction	0.00101051
Grid1	Glutamate receptor ionotropic, delta-1	PATH:04080	Neuroactive ligand-receptor interaction	0.00101051
Crhr1	CRH receptor subtype-1 isoform-3	PATH:04080	Neuroactive ligand-receptor interaction	0.00101051
Grm4	Glutamate receptor, metabotropic 4	PATH:04080	Neuroactive ligand-receptor interaction	0.00101051
Npy5r	Neuropeptide Y receptor type 5	PATH:04080	Neuroactive ligand-receptor interaction	0.00101051
Tshb	Thyrotropin subunit beta	PATH:04080	Neuroactive ligand-receptor interaction	0.00101051
Grm2	Metabotropic glutamate receptor 2	PATH:04080	Neuroactive ligand-receptor interaction	0.00101051
Grik1	Glutamate receptor ionotropic, kainate 1	PATH:04080	Neuroactive ligand-receptor interaction	0.00101051
Gabra4	GABA-A receptor alpha-4 subunit	PATH:04080	Neuroactive ligand-receptor interaction	0.00101051
Mas1	Proto-oncogene Mas	PATH:04080	Neuroactive ligand-receptor interaction	0.00101051
Adrb1	Beta-1 adrenergic receptor	PATH:04080	Neuroactive ligand-receptor interaction	0.00101051
Glra3	Glycine receptor, alpha 3 subunit	PATH:04080	Neuroactive ligand-receptor interaction	0.00101051
Gabra5	GABA-A receptor alpha-5 subunit	PATH:04080	Neuroactive ligand-receptor interaction	0.00101051
Chrm4	Muscarinic acetylcholine receptor M4	PATH:04080	Neuroactive ligand-receptor interaction	0.00101051
Grik3	Glutamate receptor ionotropic, kainate 3	PATH:04080	Neuroactive ligand-receptor interaction	0.00101051
Gabrb3	Gamma-aminobutyric acid receptor subunit beta-3	PATH:04080	Neuroactive ligand-receptor interaction	0.00101051
Nmbr	Neuromedin-B receptor	PATH:04080	Neuroactive ligand-receptor interaction	0.00101051
Grin2d	NMDA ionotropic glutamate receptor epsilon 4 subunit type 1	PATH:04080	Neuroactive ligand-receptor interaction	0.00101051
Sstr3	Somatostatin receptor type 3	PATH:04080	Neuroactive ligand-receptor interaction	0.00101051
Sstr2	Somatostatin receptor type 2	PATH:04080	Neuroactive ligand-receptor interaction	0.00101051
Mc4r	Melanocortin receptor 4	PATH:04080	Neuroactive ligand-receptor interaction	0.00101051
Grm1	Metabotropic glutamate receptor 1	PATH:04080	Neuroactive ligand-receptor interaction	0.00101051
Htr1a	5-hydroxytryptamine receptor 1A	PATH:04080	Neuroactive ligand-receptor interaction	0.00101051
Grm3	Grm3 protein	PATH:04080	Neuroactive ligand-receptor interaction	0.00101051
Gria2	AMPA-selective glutamate receptor 2 flop type	PATH:04080	Neuroactive ligand-receptor interaction	0.00101051
Gabrb2	Gamma-aminobutyric acid receptor subunit beta-2	PATH:04080	Neuroactive ligand-receptor interaction	0.00101051
Htr1f	5-hydroxytryptamine receptor 1F	PATH:04080	Neuroactive ligand-receptor interaction	0.00101051
Ryr3	Ryanodine receptor 3	PATH:04970	Salivary secretion	0.001011
Adcy6	Adenylate cyclase type 6	PATH:04970	Salivary secretion	0.001011
Prkcb	Protein kinase C beta type	PATH:04970	Salivary secretion	0.001011
Plcb1	1-phosphatidylinositol 4,5-bisphosphate phosphodiesterase beta-1	PATH:04970	Salivary secretion	0.001011
Gucy1a3	Guanylate cyclase soluble subunit alpha-3	PATH:04970	Salivary secretion	0.001011
Prkg2	cGMP-dependent protein kinase	PATH:04970	Salivary secretion	0.001011
Adcy2	Adenylate cyclase type 2	PATH:04970	Salivary secretion	0.001011
Calm2	calmodulin 2	PATH:04970	Salivary secretion	0.001011
Gucy1b3	Guanylate cyclase soluble subunit beta-1	PATH:04970	Salivary secretion	0.001011
Fxyd2	Sodium/potassium-transporting ATPase subunit gamma	PATH:04970	Salivary secretion	0.001011
Trpv6	Epithelial calcium channel 2	PATH:04970	Salivary secretion	0.001011
Itpr2	Inositol 1,4,5-trisphosphate receptor type 2	PATH:04970	Salivary secretion	0.001011
Prkca	Protein kinase C alpha type	PATH:04970	Salivary secretion	0.001011
Itpr1	Inositol 1,4,5-trisphosphate receptor type 1	PATH:04970	Salivary secretion	0.001011
Adrb1	Beta-1 adrenergic receptor	PATH:04970	Salivary secretion	0.001011
Adcy3	Adenylate cyclase type 3	PATH:04970	Salivary secretion	0.001011
Atp1b2	ATPase, Na+/K+ transporting, beta 2 polypeptide	PATH:04970	Salivary secretion	0.001011
Kcnma1	KCNMA1	PATH:04970	Salivary secretion	0.001011
Adcy9	Adenylate cyclase type 9	PATH:04970	Salivary secretion	0.001011
Atp2b1	Protein Atp2b1	PATH:04970	Salivary secretion	0.001011
Pla2g4e	Pla2g4e protein	PATH:04270	Vascular smooth muscle contraction	0.00133586
Ppp1cc	Serine/threonine-protein phosphatase PP1-gamma catalytic subunit	PATH:04270	Vascular smooth muscle contraction	0.00133586
Adcy6	Adenylate cyclase type 6	PATH:04270	Vascular smooth muscle contraction	0.00133586
Prkcb	Protein kinase C beta type	PATH:04270	Vascular smooth muscle contraction	0.00133586
Plcb1	1-phosphatidylinositol 4,5-bisphosphate phosphodiesterase beta-1	PATH:04270	Vascular smooth muscle contraction	0.00133586
Arhgef1	Rho guanine nucleotide exchange factor 1	PATH:04270	Vascular smooth muscle contraction	0.00133586
Gucy1a3	Guanylate cyclase soluble subunit alpha-3	PATH:04270	Vascular smooth muscle contraction	0.00133586
Adcy2	Adenylate cyclase type 2	PATH:04270	Vascular smooth muscle contraction	0.00133586
Calm2	calmodulin 2	PATH:04270	Vascular smooth muscle contraction	0.00133586
Ramp3	Receptor activity-modifying protein 3	PATH:04270	Vascular smooth muscle contraction	0.00133586
Gucy1b3	Guanylate cyclase soluble subunit beta-1	PATH:04270	Vascular smooth muscle contraction	0.00133586
Ramp1	Receptor activity-modifying protein 1	PATH:04270	Vascular smooth muscle contraction	0.00133586
Prkcq	Protein kinase C theta type	PATH:04270	Vascular smooth muscle contraction	0.00133586
Npr2	Atrial natriuretic peptide receptor 2	PATH:04270	Vascular smooth muscle contraction	0.00133586
Kcnmb2	Large-conductance Ca2+-activated K+ channel beta2 subunit	PATH:04270	Vascular smooth muscle contraction	0.00133586
Itpr2	Inositol 1,4,5-trisphosphate receptor type 2	PATH:04270	Vascular smooth muscle contraction	0.00133586
Prkca	Protein kinase C alpha type	PATH:04270	Vascular smooth muscle contraction	0.00133586
Itpr1	Inositol 1,4,5-trisphosphate receptor type 1	PATH:04270	Vascular smooth muscle contraction	0.00133586
Myl9	Myosin regulatory light polypeptide 9	PATH:04270	Vascular smooth muscle contraction	0.00133586
Adcy3	Adenylate cyclase type 3	PATH:04270	Vascular smooth muscle contraction	0.00133586
Cacna1c	Cacna1c protein	PATH:04270	Vascular smooth muscle contraction	0.00133586
Kcnma1	KCNMA1	PATH:04270	Vascular smooth muscle contraction	0.00133586
Rock2	Rho-associated protein kinase 2	PATH:04270	Vascular smooth muscle contraction	0.00133586
Ppp1r12b	MCG130490	PATH:04270	Vascular smooth muscle contraction	0.00133586
Adcy9	Adenylate cyclase type 9	PATH:04270	Vascular smooth muscle contraction	0.00133586
Prkce	Protein kinase C epsilon type	PATH:04270	Vascular smooth muscle contraction	0.00133586
Mylk	Myosin light chain kinase, smooth muscle	PATH:04270	Vascular smooth muscle contraction	0.00133586
Kcnmb4	Calcium-activated potassium channel subunit beta-4	PATH:04270	Vascular smooth muscle contraction	0.00133586
Pla2g4e	Pla2g4e protein	PATH:04730	Long-term depression	0.00148747
Prkcb	Protein kinase C beta type	PATH:04730	Long-term depression	0.00148747
Plcb1	1-phosphatidylinositol 4,5-bisphosphate phosphodiesterase beta-1	PATH:04730	Long-term depression	0.00148747
Gucy1a3	Guanylate cyclase soluble subunit alpha-3	PATH:04730	Long-term depression	0.00148747
Gria1	AMPA-selective glutamate receptor 1 flip type	PATH:04730	Long-term depression	0.00148747
Prkg2	cGMP-dependent protein kinase	PATH:04730	Long-term depression	0.00148747
Grm5	Metabotropic glutamate receptor subtype 5b	PATH:04730	Long-term depression	0.00148747
Gucy1b3	Guanylate cyclase soluble subunit beta-1	PATH:04730	Long-term depression	0.00148747
Crh	Corticoliberin	PATH:04730	Long-term depression	0.00148747
Crhr1	CRH receptor subtype-1 isoform-3	PATH:04730	Long-term depression	0.00148747
Igf1	Insulin-like growth factor I	PATH:04730	Long-term depression	0.00148747
Lyn	Tyrosine-protein kinase Lyn	PATH:04730	Long-term depression	0.00148747
Itpr2	Inositol 1,4,5-trisphosphate receptor type 2	PATH:04730	Long-term depression	0.00148747
Prkca	Protein kinase C alpha type	PATH:04730	Long-term depression	0.00148747
Itpr1	Inositol 1,4,5-trisphosphate receptor type 1	PATH:04730	Long-term depression	0.00148747
Ryr1	Ryanodine receptor 1	PATH:04730	Long-term depression	0.00148747
Gnai1	Guanine nucleotide-binding protein G(i) subunit alpha-1	PATH:04730	Long-term depression	0.00148747
Grm1	Metabotropic glutamate receptor 1	PATH:04730	Long-term depression	0.00148747
Gria2	AMPA-selective glutamate receptor 2 flop type	PATH:04730	Long-term depression	0.00148747
Creb3l1	Cyclic AMP-responsive element-binding protein 3-like protein 1	PATH:04911	Insulin secretion	0.00167474
Adcy6	Adenylate cyclase type 6	PATH:04911	Insulin secretion	0.00167474
Prkcb	Protein kinase C beta type	PATH:04911	Insulin secretion	0.00167474
Adcyap1r1	Pituitary adenylate cyclase-activating polypeptide type I receptor	PATH:04911	Insulin secretion	0.00167474
Plcb1	1-phosphatidylinositol 4,5-bisphosphate phosphodiesterase beta-1	PATH:04911	Insulin secretion	0.00167474
Kcnn2	Small conductance calcium-activated potassium channel protein 2	PATH:04911	Insulin secretion	0.00167474
Trpm4	Transient receptor potential cation channel subfamily M member 4	PATH:04911	Insulin secretion	0.00167474
Adcy2	Adenylate cyclase type 2	PATH:04911	Insulin secretion	0.00167474
Fxyd2	Sodium/potassium-transporting ATPase subunit gamma	PATH:04911	Insulin secretion	0.00167474
Kcnmb2	Large-conductance Ca2+-activated K+ channel beta2 subunit	PATH:04911	Insulin secretion	0.00167474
Prkca	Protein kinase C alpha type	PATH:04911	Insulin secretion	0.00167474
Camk2a	Calcium/calmodulin-dependent protein kinase type II subunit alpha	PATH:04911	Insulin secretion	0.00167474
Adcy3	Adenylate cyclase type 3	PATH:04911	Insulin secretion	0.00167474
Cacna1c	Cacna1c protein	PATH:04911	Insulin secretion	0.00167474
Atp1b2	ATPase, Na+/K+ transporting, beta 2 polypeptide	PATH:04911	Insulin secretion	0.00167474
Stx1a	Syntaxin-1A	PATH:04911	Insulin secretion	0.00167474
Kcnma1	KCNMA1	PATH:04911	Insulin secretion	0.00167474
Adcyap1	Pituitary adenylate cyclase-activating polypeptide	PATH:04911	Insulin secretion	0.00167474
Adcy9	Adenylate cyclase type 9	PATH:04911	Insulin secretion	0.00167474
Creb3l2	Cyclic AMP-responsive element-binding protein 3-like protein 2	PATH:04911	Insulin secretion	0.00167474
Kcnmb4	Calcium-activated potassium channel subunit beta-4	PATH:04911	Insulin secretion	0.00167474
Ndst4	Bifunctional heparan sulfate N-deacetylase/N-sulfotransferase 4	PATH:00534	Glycosaminoglycan biosynthesis - heparan sulfate / heparin	0.00181074
B3gat1	MKIAA4235 protein	PATH:00534	Glycosaminoglycan biosynthesis - heparan sulfate / heparin	0.00181074
Hs3st1	Heparan sulfate glucosamine 3-O-sulfotransferase 1	PATH:00534	Glycosaminoglycan biosynthesis - heparan sulfate / heparin	0.00181074
Ext1	Exostosin-1	PATH:00534	Glycosaminoglycan biosynthesis - heparan sulfate / heparin	0.00181074
Hs3st2	Heparan sulfate glucosamine 3-O-sulfotransferase 2	PATH:00534	Glycosaminoglycan biosynthesis - heparan sulfate / heparin	0.00181074
Ndst3	Bifunctional heparan sulfate N-deacetylase/N-sulfotransferase 3	PATH:00534	Glycosaminoglycan biosynthesis - heparan sulfate / heparin	0.00181074
Extl1	Exostoses (Multiple)-like 1	PATH:00534	Glycosaminoglycan biosynthesis - heparan sulfate / heparin	0.00181074
Hs6st3	Hs6st3 protein	PATH:00534	Glycosaminoglycan biosynthesis - heparan sulfate / heparin	0.00181074
Extl2	Alpha-1,4-N-acetylhexosaminyltransferase	PATH:00534	Glycosaminoglycan biosynthesis - heparan sulfate / heparin	0.00181074
Hs6st2	Heparan-sulfate 6-O-sulfotransferase 2	PATH:00534	Glycosaminoglycan biosynthesis - heparan sulfate / heparin	0.00181074
Stat5b	Signal transducer and activator of transcription 5B	PATH:04062	Chemokine signaling pathway	0.0018833
Cxcl12	Stromal cell-derived factor 1	PATH:04062	Chemokine signaling pathway	0.0018833
Prex1	Phosphatidylinositol-3,4, 5-trisphosphate-dependent Rac exchange factor 1	PATH:04062	Chemokine signaling pathway	0.0018833
Adcy6	Adenylate cyclase type 6	PATH:04062	Chemokine signaling pathway	0.0018833
Prkcb	Protein kinase C beta type	PATH:04062	Chemokine signaling pathway	0.0018833
Csk	Tyrosine-protein kinase CSK	PATH:04062	Chemokine signaling pathway	0.0018833
Plcb1	1-phosphatidylinositol 4,5-bisphosphate phosphodiesterase beta-1	PATH:04062	Chemokine signaling pathway	0.0018833
Stat3	Signal transducer and activator of transcription 3	PATH:04062	Chemokine signaling pathway	0.0018833
Adcy2	Adenylate cyclase type 2	PATH:04062	Chemokine signaling pathway	0.0018833
Ccl21b	C-C motif chemokine 21b	PATH:04062	Chemokine signaling pathway	0.0018833
Gng2	Guanine nucleotide-binding protein G(I)/G(S)/G(O) subunit gamma-2	PATH:04062	Chemokine signaling pathway	0.0018833
Gm13306	predicted gene 13306	PATH:04062	Chemokine signaling pathway	0.0018833
Gm13308	predicted gene 13308	PATH:04062	Chemokine signaling pathway	0.0018833
Tiam2	T-lymphoma invasion and metastasis-inducing protein 2	PATH:04062	Chemokine signaling pathway	0.0018833
Vav2	Guanine nucleotide exchange factor VAV2	PATH:04062	Chemokine signaling pathway	0.0018833
Arrb1	Beta-arrestin-1	PATH:04062	Chemokine signaling pathway	0.0018833
Rasgrp2	RAS guanyl-releasing protein 2	PATH:04062	Chemokine signaling pathway	0.0018833
Ccl27b	chemokine (C-C motif) ligand 27b	PATH:04062	Chemokine signaling pathway	0.0018833
Gng5	Guanine nucleotide-binding protein subunit gamma	PATH:04062	Chemokine signaling pathway	0.0018833
Lyn	Tyrosine-protein kinase Lyn	PATH:04062	Chemokine signaling pathway	0.0018833
Ptk2b	Protein-tyrosine kinase 2-beta	PATH:04062	Chemokine signaling pathway	0.0018833
Ikbkb	Inhibitor of nuclear factor kappa-B kinase subunit beta	PATH:04062	Chemokine signaling pathway	0.0018833
Akt3	Thymoma viral proto-oncogene 3	PATH:04062	Chemokine signaling pathway	0.0018833
Gm20878	predicted gene, 20878	PATH:04062	Chemokine signaling pathway	0.0018833
Adcy3	Adenylate cyclase type 3	PATH:04062	Chemokine signaling pathway	0.0018833
Pik3r2	Phosphatidylinositol 3-kinase regulatory subunit beta	PATH:04062	Chemokine signaling pathway	0.0018833
Gng13	Guanine nucleotide-binding protein G(I)/G(S)/G(O) subunit gamma-13	PATH:04062	Chemokine signaling pathway	0.0018833
Gm21541	predicted gene, 21541	PATH:04062	Chemokine signaling pathway	0.0018833
Ptk2	Focal ashension kinase 1	PATH:04062	Chemokine signaling pathway	0.0018833
Ccl12	MCG127264	PATH:04062	Chemokine signaling pathway	0.0018833
Gng7	Guanine nucleotide-binding protein subunit gamma	PATH:04062	Chemokine signaling pathway	0.0018833
Rock2	Rho-associated protein kinase 2	PATH:04062	Chemokine signaling pathway	0.0018833
Ccl27a	Protein Ccl27a	PATH:04062	Chemokine signaling pathway	0.0018833
Adcy9	Adenylate cyclase type 9	PATH:04062	Chemokine signaling pathway	0.0018833
Gnai1	Guanine nucleotide-binding protein G(i) subunit alpha-1	PATH:04062	Chemokine signaling pathway	0.0018833
Gm13304	predicted gene 13304	PATH:04062	Chemokine signaling pathway	0.0018833
Gm21586	predicted gene, 21586	PATH:04062	Chemokine signaling pathway	0.0018833
Gm10591	predicted gene 10591	PATH:04062	Chemokine signaling pathway	0.0018833
Adcy6	Adenylate cyclase type 6	PATH:04540	Gap junction	0.00188495
Prkcb	Protein kinase C beta type	PATH:04540	Gap junction	0.00188495
Plcb1	1-phosphatidylinositol 4,5-bisphosphate phosphodiesterase beta-1	PATH:04540	Gap junction	0.00188495
Lpar1	Lysophosphatidic acid receptor 1	PATH:04540	Gap junction	0.00188495
Gucy1a3	Guanylate cyclase soluble subunit alpha-3	PATH:04540	Gap junction	0.00188495
Pdgfb	Platelet-derived growth factor subunit B	PATH:04540	Gap junction	0.00188495
Prkg2	cGMP-dependent protein kinase	PATH:04540	Gap junction	0.00188495
Adcy2	Adenylate cyclase type 2	PATH:04540	Gap junction	0.00188495
Tjp1	Tight junction protein ZO-1	PATH:04540	Gap junction	0.00188495
Grm5	Metabotropic glutamate receptor subtype 5b	PATH:04540	Gap junction	0.00188495
Gucy1b3	Guanylate cyclase soluble subunit beta-1	PATH:04540	Gap junction	0.00188495
Htr2c	5-hydroxytryptamine receptor 2C	PATH:04540	Gap junction	0.00188495
Itpr2	Inositol 1,4,5-trisphosphate receptor type 2	PATH:04540	Gap junction	0.00188495
Prkca	Protein kinase C alpha type	PATH:04540	Gap junction	0.00188495
Itpr1	Inositol 1,4,5-trisphosphate receptor type 1	PATH:04540	Gap junction	0.00188495
Adrb1	Beta-1 adrenergic receptor	PATH:04540	Gap junction	0.00188495
Adcy3	Adenylate cyclase type 3	PATH:04540	Gap junction	0.00188495
Adcy9	Adenylate cyclase type 9	PATH:04540	Gap junction	0.00188495
Gnai1	Guanine nucleotide-binding protein G(i) subunit alpha-1	PATH:04540	Gap junction	0.00188495
Tubb6	Putative uncharacterized protein	PATH:04540	Gap junction	0.00188495
Grm1	Metabotropic glutamate receptor 1	PATH:04540	Gap junction	0.00188495
Cacna2d1	Voltage-dependent calcium channel subunit alpha-2/delta-1	PATH:05414	Dilated cardiomyopathy	0.00211709
Itga4	Integrin alpha-4	PATH:05414	Dilated cardiomyopathy	0.00211709
Cacna2d3	Voltage-dependent calcium channel subunit alpha-2/delta-3	PATH:05414	Dilated cardiomyopathy	0.00211709
Adcy6	Adenylate cyclase type 6	PATH:05414	Dilated cardiomyopathy	0.00211709
Tpm1	Tpm1 protein	PATH:05414	Dilated cardiomyopathy	0.00211709
Tpm2	Tropomyosin beta chain	PATH:05414	Dilated cardiomyopathy	0.00211709
Adcy2	Adenylate cyclase type 2	PATH:05414	Dilated cardiomyopathy	0.00211709
Tnnt2	Troponin T, cardiac muscle	PATH:05414	Dilated cardiomyopathy	0.00211709
Cacng6	Calcium channel, voltage-dependent, gamma subunit 6	PATH:05414	Dilated cardiomyopathy	0.00211709
Tgfb3	Transforming growth factor beta-3	PATH:05414	Dilated cardiomyopathy	0.00211709
Cacna2d2	Voltage-dependent calcium channel subunit alpha-2/delta-2	PATH:05414	Dilated cardiomyopathy	0.00211709
Igf1	Insulin-like growth factor I	PATH:05414	Dilated cardiomyopathy	0.00211709
Itgav	Integrin alpha-V light chain	PATH:05414	Dilated cardiomyopathy	0.00211709
Itga9	Protein Itga9	PATH:05414	Dilated cardiomyopathy	0.00211709
Slc8a1	Solute carrier family 8 (Sodium/calcium exchanger), member 1, isoform CRA_f	PATH:05414	Dilated cardiomyopathy	0.00211709
Adrb1	Beta-1 adrenergic receptor	PATH:05414	Dilated cardiomyopathy	0.00211709
Adcy3	Adenylate cyclase type 3	PATH:05414	Dilated cardiomyopathy	0.00211709
Cacna1c	Cacna1c protein	PATH:05414	Dilated cardiomyopathy	0.00211709
Cacng7	Calcium channel, voltage-dependent, gamma subunit 7	PATH:05414	Dilated cardiomyopathy	0.00211709
Adcy9	Adenylate cyclase type 9	PATH:05414	Dilated cardiomyopathy	0.00211709
Cacng5	Calcium channel, voltage-dependent, gamma subunit 5, isoform CRA_a	PATH:05414	Dilated cardiomyopathy	0.00211709
Lrrc4c	Leucine-rich repeat-containing protein 4C	PATH:04360	Axon guidance	0.0021497
Sema6a	Semaphorin-6A	PATH:04360	Axon guidance	0.0021497
Nrp1	Neuropilin-1	PATH:04360	Axon guidance	0.0021497
Cxcl12	Stromal cell-derived factor 1	PATH:04360	Axon guidance	0.0021497
Slit3	Slit homolog 3 (Drosophila)	PATH:04360	Axon guidance	0.0021497
Ngef	Ephexin-1	PATH:04360	Axon guidance	0.0021497
Epha7	Ephrin type-A receptor 7	PATH:04360	Axon guidance	0.0021497
Ephb6	Ephrin type A receptor	PATH:04360	Axon guidance	0.0021497
Ppp3r2	Protein phosphatase 3, regulatory subunit B, alpha isoform (Calcineurin B, type II)	PATH:04360	Axon guidance	0.0021497
Sema4g	Semaphorin-4G	PATH:04360	Axon guidance	0.0021497
Srgap2	Putative uncharacterized protein	PATH:04360	Axon guidance	0.0021497
Slit2	Slit2 protein	PATH:04360	Axon guidance	0.0021497
Ppp3ca	Serine/threonine-protein phosphatase 2B catalytic subunit alpha isoform	PATH:04360	Axon guidance	0.0021497
Ephb1	Putative uncharacterized protein	PATH:04360	Axon guidance	0.0021497
Sema3a	Semaphorin-3A	PATH:04360	Axon guidance	0.0021497
Ntng1	Netrin-G1	PATH:04360	Axon guidance	0.0021497
Ppp3cb	Serine/threonine-protein phosphatase 2B catalytic subunit beta isoform	PATH:04360	Axon guidance	0.0021497
Ppp3r1	Calcineurin subunit B type 1	PATH:04360	Axon guidance	0.0021497
Ablim3	Actin-binding LIM protein 3	PATH:04360	Axon guidance	0.0021497
Sema3c	Semaphorin-3C	PATH:04360	Axon guidance	0.0021497
Robo3	Roundabout homolog 3	PATH:04360	Axon guidance	0.0021497
Plxnb3	Plexin B3	PATH:04360	Axon guidance	0.0021497
Ptk2	Focal ashension kinase 1	PATH:04360	Axon guidance	0.0021497
Rock2	Rho-associated protein kinase 2	PATH:04360	Axon guidance	0.0021497
Sema3e	Semaphorin-3E	PATH:04360	Axon guidance	0.0021497
Gnai1	Guanine nucleotide-binding protein G(i) subunit alpha-1	PATH:04360	Axon guidance	0.0021497
Unc5a	Netrin receptor UNC5A	PATH:04360	Axon guidance	0.0021497
Efna1	Ephrin-A1	PATH:04360	Axon guidance	0.0021497
Ndufs5	NADH dehydrogenase [ubiquinone] iron-sulfur protein 5	PATH:00190	Oxidative phosphorylation	0.00243197
Ndufs5	NADH dehydrogenase [ubiquinone] iron-sulfur protein 5	PATH:05012	Parkinson's disease	0.00243197
Tcirg1	Protein Tcirg1	PATH:00190	Oxidative phosphorylation	0.00243197
Gpr37	Prosaposin receptor GPR37	PATH:05012	Parkinson's disease	0.00243197
Cox7a1	Cytochrome c oxidase subunit 7A1, mitochondrial	PATH:00190	Oxidative phosphorylation	0.00243197
Cox7a1	Cytochrome c oxidase subunit 7A1, mitochondrial	PATH:05012	Parkinson's disease	0.00243197
ND1	NADH-ubiquinone oxidoreductase chain 1	PATH:00190	Oxidative phosphorylation	0.00243197
ND1	NADH-ubiquinone oxidoreductase chain 1	PATH:05012	Parkinson's disease	0.00243197
ND4	NADH-ubiquinone oxidoreductase chain 4	PATH:00190	Oxidative phosphorylation	0.00243197
ND4	NADH-ubiquinone oxidoreductase chain 4	PATH:05012	Parkinson's disease	0.00243197
CYTB	Cytochrome b	PATH:00190	Oxidative phosphorylation	0.00243197
CYTB	Cytochrome b	PATH:05012	Parkinson's disease	0.00243197
Gm6969	cytochrome c oxidase subunit VIIa polypeptide 2-like pseudogene	PATH:00190	Oxidative phosphorylation	0.00243197
Gm6969	cytochrome c oxidase subunit VIIa polypeptide 2-like pseudogene	PATH:05012	Parkinson's disease	0.00243197
Cox7c	Cytochrome c oxidase subunit 7C, mitochondrial	PATH:00190	Oxidative phosphorylation	0.00243197
Cox7c	Cytochrome c oxidase subunit 7C, mitochondrial	PATH:05012	Parkinson's disease	0.00243197
Atp5l	ATP synthase subunit g, mitochondrial	PATH:00190	Oxidative phosphorylation	0.00243197
ATP8	ATP synthase protein 8	PATH:00190	Oxidative phosphorylation	0.00243197
ATP8	ATP synthase protein 8	PATH:05012	Parkinson's disease	0.00243197
Ndufa1	NADH dehydrogenase [ubiquinone] 1 alpha subcomplex subunit 1	PATH:00190	Oxidative phosphorylation	0.00243197
Ndufa1	NADH dehydrogenase [ubiquinone] 1 alpha subcomplex subunit 1	PATH:05012	Parkinson's disease	0.00243197
Ndufa3	NADH dehydrogenase [ubiquinone] 1 alpha subcomplex subunit 3	PATH:00190	Oxidative phosphorylation	0.00243197
Ndufa3	NADH dehydrogenase [ubiquinone] 1 alpha subcomplex subunit 3	PATH:05012	Parkinson's disease	0.00243197
ND6	NADH-ubiquinone oxidoreductase chain 6	PATH:00190	Oxidative phosphorylation	0.00243197
ND6	NADH-ubiquinone oxidoreductase chain 6	PATH:05012	Parkinson's disease	0.00243197
Snca	Alpha-synuclein	PATH:05012	Parkinson's disease	0.00243197
COX1	Cytochrome c oxidase subunit 1	PATH:00190	Oxidative phosphorylation	0.00243197
COX1	Cytochrome c oxidase subunit 1	PATH:05012	Parkinson's disease	0.00243197
ATP6	ATP synthase subunit a	PATH:00190	Oxidative phosphorylation	0.00243197
ATP6	ATP synthase subunit a	PATH:05012	Parkinson's disease	0.00243197
Ube2l6	Ubiquitin/ISG15-conjugating enzyme E2 L6	PATH:05012	Parkinson's disease	0.00243197
Lrrk2	Leucine-rich repeat serine/threonine-protein kinase 2	PATH:05012	Parkinson's disease	0.00243197
Ndufc2	NADH dehydrogenase [ubiquinone] 1 subunit C2	PATH:00190	Oxidative phosphorylation	0.00243197
Ndufc2	NADH dehydrogenase [ubiquinone] 1 subunit C2	PATH:05012	Parkinson's disease	0.00243197
Uqcr11	MCG13388, isoform CRA_b	PATH:00190	Oxidative phosphorylation	0.00243197
Uqcr11	MCG13388, isoform CRA_b	PATH:05012	Parkinson's disease	0.00243197
ND4L	NADH dehydrogenase subunit 4L	PATH:00190	Oxidative phosphorylation	0.00243197
ND4L	NADH dehydrogenase subunit 4L	PATH:05012	Parkinson's disease	0.00243197
Atp5k	ATP synthase subunit e, mitochondrial	PATH:00190	Oxidative phosphorylation	0.00243197
Cox6c	Cytochrome c oxidase subunit 6C	PATH:00190	Oxidative phosphorylation	0.00243197
Cox6c	Cytochrome c oxidase subunit 6C	PATH:05012	Parkinson's disease	0.00243197
COX3	Cytochrome c oxidase subunit 3	PATH:00190	Oxidative phosphorylation	0.00243197
COX3	Cytochrome c oxidase subunit 3	PATH:05012	Parkinson's disease	0.00243197
Cox7b	Cytochrome c oxidase subunit 7B, mitochondrial	PATH:00190	Oxidative phosphorylation	0.00243197
Cox7b	Cytochrome c oxidase subunit 7B, mitochondrial	PATH:05012	Parkinson's disease	0.00243197
COX2	Cytochrome c oxidase subunit 2	PATH:00190	Oxidative phosphorylation	0.00243197
COX2	Cytochrome c oxidase subunit 2	PATH:05012	Parkinson's disease	0.00243197
Ndufs8	Putative uncharacterized protein	PATH:00190	Oxidative phosphorylation	0.00243197
Ndufs8	Putative uncharacterized protein	PATH:05012	Parkinson's disease	0.00243197
Atp5e	ATP synthase subunit epsilon, mitochondrial	PATH:00190	Oxidative phosphorylation	0.00243197
Atp5e	ATP synthase subunit epsilon, mitochondrial	PATH:05012	Parkinson's disease	0.00243197
Gm10221	ATP synthase, H+ transporting, mitochondrial F0 complex, subunit g pseudogene	PATH:00190	Oxidative phosphorylation	0.00243197
Cox7a2	Cytochrome c oxidase subunit 7A2, mitochondrial	PATH:00190	Oxidative phosphorylation	0.00243197
Cox7a2	Cytochrome c oxidase subunit 7A2, mitochondrial	PATH:05012	Parkinson's disease	0.00243197
Ndufa5	NADH dehydrogenase (Ubiquinone) 1 alpha subcomplex, 5, isoform CRA_a	PATH:00190	Oxidative phosphorylation	0.00243197
Ndufa5	NADH dehydrogenase (Ubiquinone) 1 alpha subcomplex, 5, isoform CRA_a	PATH:05012	Parkinson's disease	0.00243197
ND2	NADH-ubiquinone oxidoreductase chain 2	PATH:00190	Oxidative phosphorylation	0.00243197
ND2	NADH-ubiquinone oxidoreductase chain 2	PATH:05012	Parkinson's disease	0.00243197
Hspa2	Heat shock protein 70-2	PATH:04915	Estrogen signaling pathway	0.00285803
Fos	Proto-oncogene c-Fos	PATH:04915	Estrogen signaling pathway	0.00285803
Creb3l1	Cyclic AMP-responsive element-binding protein 3-like protein 1	PATH:04915	Estrogen signaling pathway	0.00285803
Adcy6	Adenylate cyclase type 6	PATH:04915	Estrogen signaling pathway	0.00285803
Plcb1	1-phosphatidylinositol 4,5-bisphosphate phosphodiesterase beta-1	PATH:04915	Estrogen signaling pathway	0.00285803
Adcy2	Adenylate cyclase type 2	PATH:04915	Estrogen signaling pathway	0.00285803
Mmp9	Matrix metalloproteinase-9	PATH:04915	Estrogen signaling pathway	0.00285803
Calm2	calmodulin 2	PATH:04915	Estrogen signaling pathway	0.00285803
Kcnj3	G protein-activated inward rectifier potassium channel 1	PATH:04915	Estrogen signaling pathway	0.00285803
Hspa1l	Inducible heat shock protein 70	PATH:04915	Estrogen signaling pathway	0.00285803
Itpr2	Inositol 1,4,5-trisphosphate receptor type 2	PATH:04915	Estrogen signaling pathway	0.00285803
Fkbp4	Peptidyl-prolyl cis-trans isomerase FKBP4	PATH:04915	Estrogen signaling pathway	0.00285803
Itpr1	Inositol 1,4,5-trisphosphate receptor type 1	PATH:04915	Estrogen signaling pathway	0.00285803
Akt3	Thymoma viral proto-oncogene 3	PATH:04915	Estrogen signaling pathway	0.00285803
Adcy3	Adenylate cyclase type 3	PATH:04915	Estrogen signaling pathway	0.00285803
Pik3r2	Phosphatidylinositol 3-kinase regulatory subunit beta	PATH:04915	Estrogen signaling pathway	0.00285803
Kcnj9	G protein-activated inward rectifier potassium channel 3	PATH:04915	Estrogen signaling pathway	0.00285803
Nos3	Nitric oxide synthase, endothelial	PATH:04915	Estrogen signaling pathway	0.00285803
Adcy9	Adenylate cyclase type 9	PATH:04915	Estrogen signaling pathway	0.00285803
Gnai1	Guanine nucleotide-binding protein G(i) subunit alpha-1	PATH:04915	Estrogen signaling pathway	0.00285803
Grm1	Metabotropic glutamate receptor 1	PATH:04915	Estrogen signaling pathway	0.00285803
Creb3l2	Cyclic AMP-responsive element-binding protein 3-like protein 2	PATH:04915	Estrogen signaling pathway	0.00285803
Me1	NADP-dependent malic enzyme	PATH:01100	Metabolic pathways	0.00337444
Mcee	Methylmalonyl-CoA epimerase, mitochondrial	PATH:01100	Metabolic pathways	0.00337444
Ndufs5	NADH dehydrogenase [ubiquinone] iron-sulfur protein 5	PATH:01100	Metabolic pathways	0.00337444
Pla2g4e	Pla2g4e protein	PATH:01100	Metabolic pathways	0.00337444
Galnt16	MKIAA1130 protein	PATH:01100	Metabolic pathways	0.00337444
Nsdhl	NAD(P) dependent steroid dehydrogenase-like	PATH:01100	Metabolic pathways	0.00337444
Itpka	Inositol-trisphosphate 3-kinase A	PATH:01100	Metabolic pathways	0.00337444
Hexb	Beta-hexosaminidase subunit beta	PATH:01100	Metabolic pathways	0.00337444
Pdxk	Pyridoxal kinase	PATH:01100	Metabolic pathways	0.00337444
Pgls	6-phosphogluconolactonase, isoform CRA_b	PATH:01100	Metabolic pathways	0.00337444
Kdsr	Putative uncharacterized protein	PATH:01100	Metabolic pathways	0.00337444
Cdo1	Cysteine dioxygenase type 1	PATH:01100	Metabolic pathways	0.00337444
Plcz1	1-phosphatidylinositol 4,5-bisphosphate phosphodiesterase zeta-1	PATH:01100	Metabolic pathways	0.00337444
Lss	Lanosterol synthase	PATH:01100	Metabolic pathways	0.00337444
Tcirg1	Protein Tcirg1	PATH:01100	Metabolic pathways	0.00337444
Fech	Ferrochelatase, mitochondrial	PATH:01100	Metabolic pathways	0.00337444
Sord	Sorbitol dehydrogenase	PATH:01100	Metabolic pathways	0.00337444
Bckdhb	Putative uncharacterized protein	PATH:01100	Metabolic pathways	0.00337444
Galnt18	Polypeptide N-acetylgalactosaminyltransferase 18	PATH:01100	Metabolic pathways	0.00337444
Bcat2	Branched-chain-amino-acid aminotransferase, mitochondrial	PATH:01100	Metabolic pathways	0.00337444
Chsy3	Chondroitin sulfate synthase 3	PATH:01100	Metabolic pathways	0.00337444
Tm7sf2	Delta(14)-sterol reductase	PATH:01100	Metabolic pathways	0.00337444
Tst	Thiosulfate sulfurtransferase, mitochondrial, isoform CRA_a	PATH:01100	Metabolic pathways	0.00337444
Nt5e	5' nucleotidase, ecto	PATH:01100	Metabolic pathways	0.00337444
Pigb	GPI mannosyltransferase 3	PATH:01100	Metabolic pathways	0.00337444
Ppap2a	Lipid phosphate phosphohydrolase 1	PATH:01100	Metabolic pathways	0.00337444
Inpp4b	Type II inositol 3,4-bisphosphate 4-phosphatase	PATH:01100	Metabolic pathways	0.00337444
Dhrs3	Short-chain dehydrogenase/reductase 3	PATH:01100	Metabolic pathways	0.00337444
Cyp4f13	Protein Cyp4f13	PATH:01100	Metabolic pathways	0.00337444
Gamt	Guanidinoacetate N-methyltransferase	PATH:01100	Metabolic pathways	0.00337444
Ptgs1	Prostaglandin G/H synthase 1	PATH:01100	Metabolic pathways	0.00337444
Dgkg	Diacylglycerol kinase gamma	PATH:01100	Metabolic pathways	0.00337444
Ndst4	Bifunctional heparan sulfate N-deacetylase/N-sulfotransferase 4	PATH:01100	Metabolic pathways	0.00337444
Hadh	Hydroxyacyl-coenzyme A dehydrogenase, mitochondrial	PATH:01100	Metabolic pathways	0.00337444
Plcb1	1-phosphatidylinositol 4,5-bisphosphate phosphodiesterase beta-1	PATH:01100	Metabolic pathways	0.00337444
Pigp	Phosphatidylinositol N-acetylglucosaminyltransferase subunit P	PATH:01100	Metabolic pathways	0.00337444
Dgka	Truncated diacylglycerol kinase alpha Flt1-Pr2	PATH:01100	Metabolic pathways	0.00337444
Ass1	Argininosuccinate synthase	PATH:01100	Metabolic pathways	0.00337444
ND1	NADH-ubiquinone oxidoreductase chain 1	PATH:01100	Metabolic pathways	0.00337444
Hsd11b1	Corticosteroid 11-beta-dehydrogenase isozyme 1	PATH:01100	Metabolic pathways	0.00337444
Cds1	Phosphatidate cytidylyltransferase 1	PATH:01100	Metabolic pathways	0.00337444
Dgkh	Dgkh protein	PATH:01100	Metabolic pathways	0.00337444
Hsd17b10	3-hydroxyacyl-CoA dehydrogenase type-2	PATH:01100	Metabolic pathways	0.00337444
Pip5k1a	Phosphatidylinositol 4-phosphate 5-kinase type-1 alpha	PATH:01100	Metabolic pathways	0.00337444
Ldha	L-lactate dehydrogenase A chain	PATH:01100	Metabolic pathways	0.00337444
Nme5	Nucleoside diphosphate kinase homolog 5	PATH:01100	Metabolic pathways	0.00337444
Gcnt2	Beta-1,6-N-acetylglucosaminyltransferase B	PATH:01100	Metabolic pathways	0.00337444
ND4	NADH-ubiquinone oxidoreductase chain 4	PATH:01100	Metabolic pathways	0.00337444
B3gat1	MKIAA4235 protein	PATH:01100	Metabolic pathways	0.00337444
Polg	DNA polymerase subunit gamma-1	PATH:01100	Metabolic pathways	0.00337444
CYTB	Cytochrome b	PATH:01100	Metabolic pathways	0.00337444
Ptdss1	MKIAA0024 protein	PATH:01100	Metabolic pathways	0.00337444
Mthfr	Methylenetetrahydrofolate reductase	PATH:01100	Metabolic pathways	0.00337444
Aldh1a1	Retinal dehydrogenase 1	PATH:01100	Metabolic pathways	0.00337444
Pla2g7	Platelet-activating factor acetylhydrolase	PATH:01100	Metabolic pathways	0.00337444
B3galt4	Beta-1,3-galactosyltransferase 4	PATH:01100	Metabolic pathways	0.00337444
Alox8	Arachidonate 8S-lipoxygenase	PATH:01100	Metabolic pathways	0.00337444
Gad1	Glutamate decarboxylase 1	PATH:01100	Metabolic pathways	0.00337444
Alg2	Programmed cell death protein 6	PATH:01100	Metabolic pathways	0.00337444
Pcyt1a	Choline-phosphate cytidylyltransferase A	PATH:01100	Metabolic pathways	0.00337444
Cox7c	Cytochrome c oxidase subunit 7C, mitochondrial	PATH:01100	Metabolic pathways	0.00337444
Pola1	Pola1 protein	PATH:01100	Metabolic pathways	0.00337444
Hyal2	Hyaluronidase-2	PATH:01100	Metabolic pathways	0.00337444
Cda	Cytidine deaminase	PATH:01100	Metabolic pathways	0.00337444
Ak4	Adenylate kinase 4, mitochondrial	PATH:01100	Metabolic pathways	0.00337444
Pld2	Phospholipase D2	PATH:01100	Metabolic pathways	0.00337444
Fuk	L-fucose kinase short variant	PATH:01100	Metabolic pathways	0.00337444
Polr1d	DNA-directed RNA polymerases I and III subunit RPAC2	PATH:01100	Metabolic pathways	0.00337444
Ampd2	AMP deaminase 2	PATH:01100	Metabolic pathways	0.00337444
Pgam2	Phosphoglycerate mutase 2, isoform CRA_b	PATH:01100	Metabolic pathways	0.00337444
Atp5l	ATP synthase subunit g, mitochondrial	PATH:01100	Metabolic pathways	0.00337444
Khk	Ketohexokinase	PATH:01100	Metabolic pathways	0.00337444
Adi1	1,2-dihydroxy-3-keto-5-methylthiopentene dioxygenase	PATH:01100	Metabolic pathways	0.00337444
Ugdh	UDP-glucose 6-dehydrogenase	PATH:01100	Metabolic pathways	0.00337444
Coq2	4-hydroxybenzoate polyprenyltransferase, mitochondrial	PATH:01100	Metabolic pathways	0.00337444
Ptges2	Prostaglandin E synthase 2	PATH:01100	Metabolic pathways	0.00337444
Tusc3	Putative uncharacterized protein	PATH:01100	Metabolic pathways	0.00337444
St3gal6	Type 2 lactosamine alpha-2,3-sialyltransferase	PATH:01100	Metabolic pathways	0.00337444
Apip	Methylthioribulose-1-phosphate dehydratase	PATH:01100	Metabolic pathways	0.00337444
Gda	Guanine deaminase	PATH:01100	Metabolic pathways	0.00337444
ATP8	ATP synthase protein 8	PATH:01100	Metabolic pathways	0.00337444
Mgat5b	Alpha-1,6-mannosylglycoprotein 6-beta-N-acetylglucosaminyltransferase B	PATH:01100	Metabolic pathways	0.00337444
Ndufa1	NADH dehydrogenase [ubiquinone] 1 alpha subcomplex subunit 1	PATH:01100	Metabolic pathways	0.00337444
Synj2	Synaptojanin-2	PATH:01100	Metabolic pathways	0.00337444
Gm14567	polymerase (RNA) II (DNA directed) polypeptide K pseudogene	PATH:01100	Metabolic pathways	0.00337444
Pik3c3	Phosphatidylinositol 3-kinase catalytic subunit type 3	PATH:01100	Metabolic pathways	0.00337444
Pi4kb	Phosphatidylinositol 4-kinase beta	PATH:01100	Metabolic pathways	0.00337444
Ctps2	CTP synthase 2	PATH:01100	Metabolic pathways	0.00337444
Ndufa3	NADH dehydrogenase [ubiquinone] 1 alpha subcomplex subunit 3	PATH:01100	Metabolic pathways	0.00337444
Man2a1	Alpha-mannosidase 2	PATH:01100	Metabolic pathways	0.00337444
ND6	NADH-ubiquinone oxidoreductase chain 6	PATH:01100	Metabolic pathways	0.00337444
COX1	Cytochrome c oxidase subunit 1	PATH:01100	Metabolic pathways	0.00337444
Cers6	Ceramide synthase 6	PATH:01100	Metabolic pathways	0.00337444
Aldh3b2	Aldehyde dehydrogenase	PATH:01100	Metabolic pathways	0.00337444
ATP6	ATP synthase subunit a	PATH:01100	Metabolic pathways	0.00337444
St6galnac5	ST6 (Alpha-N-acetyl-neuraminyl-2,3-beta-galactosyl-1, 3)-N-acetylgalactosaminide alpha-2,6-sialyltransferase 5	PATH:01100	Metabolic pathways	0.00337444
Pigt	GPI transamidase component PIG-T	PATH:01100	Metabolic pathways	0.00337444
Gls	Glutaminase kidney isoform, mitochondrial	PATH:01100	Metabolic pathways	0.00337444
Ext1	Exostosin-1	PATH:01100	Metabolic pathways	0.00337444
Cmpk2	UMP-CMP kinase 2, mitochondrial	PATH:01100	Metabolic pathways	0.00337444
Lipt2	Putative lipoyltransferase 2, mitochondrial	PATH:01100	Metabolic pathways	0.00337444
Hsd17b12	Estradiol 17-beta-dehydrogenase 12	PATH:01100	Metabolic pathways	0.00337444
Cmbl	Carboxymethylenebutenolidase homolog	PATH:01100	Metabolic pathways	0.00337444
Phgdh	D-3-phosphoglycerate dehydrogenase	PATH:01100	Metabolic pathways	0.00337444
Ndufc2	NADH dehydrogenase [ubiquinone] 1 subunit C2	PATH:01100	Metabolic pathways	0.00337444
St6galnac3	ST6 (Alpha-N-acetyl-neuraminyl-2,3-beta-galactosyl-1, 3)-N-acetylgalactosaminide alpha-2,6-sialyltransferase 3	PATH:01100	Metabolic pathways	0.00337444
Uqcr11	MCG13388, isoform CRA_b	PATH:01100	Metabolic pathways	0.00337444
Acsbg1	Long-chain-fatty-acid--CoA ligase ACSBG1	PATH:01100	Metabolic pathways	0.00337444
Pigc	Phosphatidylinositol N-acetylglucosaminyltransferase subunit C	PATH:01100	Metabolic pathways	0.00337444
Gad2	Glutamate decarboxylase 2	PATH:01100	Metabolic pathways	0.00337444
Hmgcl	Hydroxymethylglutaryl-CoA lyase, mitochondrial	PATH:01100	Metabolic pathways	0.00337444
Nme6	Nucleoside diphosphate kinase 6	PATH:01100	Metabolic pathways	0.00337444
Gm5514	lactate dehydrogenase B pseudogene	PATH:01100	Metabolic pathways	0.00337444
ND4L	NADH dehydrogenase subunit 4L	PATH:01100	Metabolic pathways	0.00337444
Aldh5a1	Aldhehyde dehydrogenase family 5, subfamily A1	PATH:01100	Metabolic pathways	0.00337444
Atp5k	ATP synthase subunit e, mitochondrial	PATH:01100	Metabolic pathways	0.00337444
Urah	5-hydroxyisourate hydrolase	PATH:01100	Metabolic pathways	0.00337444
G6pdx	Glucose-6-phosphate 1-dehydrogenase X	PATH:01100	Metabolic pathways	0.00337444
Cox6c	Cytochrome c oxidase subunit 6C	PATH:01100	Metabolic pathways	0.00337444
Nme1	Nucleoside diphosphate kinase A	PATH:01100	Metabolic pathways	0.00337444
Dgkb	Putative uncharacterized protein	PATH:01100	Metabolic pathways	0.00337444
Gfpt1	Glutamine--fructose-6-phosphate aminotransferase [isomerizing] 1	PATH:01100	Metabolic pathways	0.00337444
Ndst3	Bifunctional heparan sulfate N-deacetylase/N-sulfotransferase 3	PATH:01100	Metabolic pathways	0.00337444
Mgll	Monoglyceride lipase	PATH:01100	Metabolic pathways	0.00337444
Glb1	Beta-galactosidase	PATH:01100	Metabolic pathways	0.00337444
COX3	Cytochrome c oxidase subunit 3	PATH:01100	Metabolic pathways	0.00337444
B3galt2	Beta-1,3-galactosyltransferase 2	PATH:01100	Metabolic pathways	0.00337444
Amdhd1	Probable imidazolonepropionase	PATH:01100	Metabolic pathways	0.00337444
Hyi	Putative hydroxypyruvate isomerase	PATH:01100	Metabolic pathways	0.00337444
Cox7b	Cytochrome c oxidase subunit 7B, mitochondrial	PATH:01100	Metabolic pathways	0.00337444
Pgap1	Putative uncharacterized protein	PATH:01100	Metabolic pathways	0.00337444
Maob	Amine oxidase [flavin-containing] B	PATH:01100	Metabolic pathways	0.00337444
Adsl	Adenylosuccinate lyase	PATH:01100	Metabolic pathways	0.00337444
Hpse	Heparanase	PATH:01100	Metabolic pathways	0.00337444
Extl1	Exostoses (Multiple)-like 1	PATH:01100	Metabolic pathways	0.00337444
Abat	4-aminobutyrate aminotransferase, mitochondrial	PATH:01100	Metabolic pathways	0.00337444
Hsd17b7	3-keto-steroid reductase	PATH:01100	Metabolic pathways	0.00337444
Dgke	Diacylglycerol kinase epsilon	PATH:01100	Metabolic pathways	0.00337444
COX2	Cytochrome c oxidase subunit 2	PATH:01100	Metabolic pathways	0.00337444
Nos3	Nitric oxide synthase, endothelial	PATH:01100	Metabolic pathways	0.00337444
Mthfd1l	Monofunctional C1-tetrahydrofolate synthase, mitochondrial	PATH:01100	Metabolic pathways	0.00337444
Extl2	Alpha-1,4-N-acetylhexosaminyltransferase	PATH:01100	Metabolic pathways	0.00337444
B4galt1	Beta-1,4-galactosyltransferase 1	PATH:01100	Metabolic pathways	0.00337444
Acadsb	Short/branched chain-specific acyl-CoA dehydrogenase, mitochondrial	PATH:01100	Metabolic pathways	0.00337444
Psat1	Phosphoserine aminotransferase	PATH:01100	Metabolic pathways	0.00337444
Tdo2	Putative tryptophan 2,3-dioxygenase variant2	PATH:01100	Metabolic pathways	0.00337444
Ndufs8	Putative uncharacterized protein	PATH:01100	Metabolic pathways	0.00337444
Uckl1	Uridine-cytidine kinase-like 1	PATH:01100	Metabolic pathways	0.00337444
Lpcat4	Lysophospholipid acyltransferase LPCAT4	PATH:01100	Metabolic pathways	0.00337444
Galnt13	UDP-N-acetyl-alpha-D-galactosamine:polypeptide N-acetylgalactosaminyltransferase 13, isoform CRA_a	PATH:01100	Metabolic pathways	0.00337444
Atp5e	ATP synthase subunit epsilon, mitochondrial	PATH:01100	Metabolic pathways	0.00337444
Pgm1	Phosphoglucomutase-2	PATH:01100	Metabolic pathways	0.00337444
Gm10221	ATP synthase, H+ transporting, mitochondrial F0 complex, subunit g pseudogene	PATH:01100	Metabolic pathways	0.00337444
Lta4h	Leukotriene A-4 hydrolase	PATH:01100	Metabolic pathways	0.00337444
Gm5506	MCG115657	PATH:01100	Metabolic pathways	0.00337444
St3gal5	Lactosylceramide alpha-2,3-sialyltransferase	PATH:01100	Metabolic pathways	0.00337444
Dgat2	Diacylglycerol O-acyltransferase 2	PATH:01100	Metabolic pathways	0.00337444
Dgkz	Diacylglycerol kinase zeta, isoform CRA_b	PATH:01100	Metabolic pathways	0.00337444
Man1a	Mannosyl-oligosaccharide 1,2-alpha-mannosidase IA	PATH:01100	Metabolic pathways	0.00337444
Pnp2	Purine nucleoside phosphorylase	PATH:01100	Metabolic pathways	0.00337444
Gcnt4	Beta-1,3-galactosyl-O-glycosyl-glycoprotein beta-1,6-N-acetylglucosaminyltransferase 4	PATH:01100	Metabolic pathways	0.00337444
Ppox	Protoporphyrinogen oxidase	PATH:01100	Metabolic pathways	0.00337444
Pnp	Purine nucleoside phosphorylase	PATH:01100	Metabolic pathways	0.00337444
Asah1	Acid ceramidase	PATH:01100	Metabolic pathways	0.00337444
Gldc	Putative uncharacterized protein	PATH:01100	Metabolic pathways	0.00337444
Ndufa5	NADH dehydrogenase (Ubiquinone) 1 alpha subcomplex, 5, isoform CRA_a	PATH:01100	Metabolic pathways	0.00337444
Gaa	Lysosomal alpha-glucosidase	PATH:01100	Metabolic pathways	0.00337444
ND2	NADH-ubiquinone oxidoreductase chain 2	PATH:01100	Metabolic pathways	0.00337444
Polr3b	DNA-directed RNA polymerase III subunit RPC2	PATH:01100	Metabolic pathways	0.00337444
Creb3l1	Cyclic AMP-responsive element-binding protein 3-like protein 1	PATH:04918	Thyroid hormone synthesis	0.00466079
Hspa5	78 kDa glucose-regulated protein	PATH:04918	Thyroid hormone synthesis	0.00466079
Adcy6	Adenylate cyclase type 6	PATH:04918	Thyroid hormone synthesis	0.00466079
Prkcb	Protein kinase C beta type	PATH:04918	Thyroid hormone synthesis	0.00466079
Plcb1	1-phosphatidylinositol 4,5-bisphosphate phosphodiesterase beta-1	PATH:04918	Thyroid hormone synthesis	0.00466079
Gpx3	Glutathione peroxidase 3	PATH:04918	Thyroid hormone synthesis	0.00466079
Adcy2	Adenylate cyclase type 2	PATH:04918	Thyroid hormone synthesis	0.00466079
Fxyd2	Sodium/potassium-transporting ATPase subunit gamma	PATH:04918	Thyroid hormone synthesis	0.00466079
Tshb	Thyrotropin subunit beta	PATH:04918	Thyroid hormone synthesis	0.00466079
Itpr2	Inositol 1,4,5-trisphosphate receptor type 2	PATH:04918	Thyroid hormone synthesis	0.00466079
Prkca	Protein kinase C alpha type	PATH:04918	Thyroid hormone synthesis	0.00466079
Itpr1	Inositol 1,4,5-trisphosphate receptor type 1	PATH:04918	Thyroid hormone synthesis	0.00466079
Adcy3	Adenylate cyclase type 3	PATH:04918	Thyroid hormone synthesis	0.00466079
Atp1b2	ATPase, Na+/K+ transporting, beta 2 polypeptide	PATH:04918	Thyroid hormone synthesis	0.00466079
Adcy9	Adenylate cyclase type 9	PATH:04918	Thyroid hormone synthesis	0.00466079
Creb3l2	Cyclic AMP-responsive element-binding protein 3-like protein 2	PATH:04918	Thyroid hormone synthesis	0.00466079
Slc26a4	Solute carrier family 26, member 4	PATH:04918	Thyroid hormone synthesis	0.00466079
Creb3l1	Cyclic AMP-responsive element-binding protein 3-like protein 1	PATH:05030	Cocaine addiction	0.00613183
Bdnf	Brain-derived neurotrophic factor transcript variant 5	PATH:05030	Cocaine addiction	0.00613183
Grin3a	Protein Grin3a	PATH:05030	Cocaine addiction	0.00613183
Ppp1r1b	Protein phosphatase 1 regulatory subunit 1B	PATH:05030	Cocaine addiction	0.00613183
Grm2	Metabotropic glutamate receptor 2	PATH:05030	Cocaine addiction	0.00613183
Maob	Amine oxidase [flavin-containing] B	PATH:05030	Cocaine addiction	0.00613183
Grin2d	NMDA ionotropic glutamate receptor epsilon 4 subunit type 1	PATH:05030	Cocaine addiction	0.00613183
Pdyn	Proenkephalin-B	PATH:05030	Cocaine addiction	0.00613183
Cdk5r1	Cyclin-dependent kinase 5 activator 1	PATH:05030	Cocaine addiction	0.00613183
Gnai1	Guanine nucleotide-binding protein G(i) subunit alpha-1	PATH:05030	Cocaine addiction	0.00613183
Creb3l2	Cyclic AMP-responsive element-binding protein 3-like protein 2	PATH:05030	Cocaine addiction	0.00613183
Grm3	Grm3 protein	PATH:05030	Cocaine addiction	0.00613183
Gria2	AMPA-selective glutamate receptor 2 flop type	PATH:05030	Cocaine addiction	0.00613183
Cacna2d1	Voltage-dependent calcium channel subunit alpha-2/delta-1	PATH:04010	MAPK signaling pathway	0.0071472
Map4k1	Mitogen-activated protein kinase kinase kinase kinase 1	PATH:04010	MAPK signaling pathway	0.0071472
Hspa2	Heat shock protein 70-2	PATH:04010	MAPK signaling pathway	0.0071472
Pla2g4e	Pla2g4e protein	PATH:04010	MAPK signaling pathway	0.0071472
Cacna2d3	Voltage-dependent calcium channel subunit alpha-2/delta-3	PATH:04010	MAPK signaling pathway	0.0071472
Fos	Proto-oncogene c-Fos	PATH:04010	MAPK signaling pathway	0.0071472
Mef2c	Myocyte enhancer factor 2C, isoform CRA_b	PATH:04010	MAPK signaling pathway	0.0071472
Dusp6	Dual specificity protein phosphatase 6	PATH:04010	MAPK signaling pathway	0.0071472
Rasgrp1	RAS guanyl-releasing protein 1	PATH:04010	MAPK signaling pathway	0.0071472
Dusp7	Dual-specificity protein phosphatase 7	PATH:04010	MAPK signaling pathway	0.0071472
Prkcb	Protein kinase C beta type	PATH:04010	MAPK signaling pathway	0.0071472
Dusp14	Dual-specificity protein phosphatase 14	PATH:04010	MAPK signaling pathway	0.0071472
Nf1	Neurofibromin	PATH:04010	MAPK signaling pathway	0.0071472
Rasgrf2	Ras-specific guanine nucleotide-releasing factor 2	PATH:04010	MAPK signaling pathway	0.0071472
Bdnf	Brain-derived neurotrophic factor transcript variant 5	PATH:04010	MAPK signaling pathway	0.0071472
Elk1	Elk-1	PATH:04010	MAPK signaling pathway	0.0071472
Traf2	TNF receptor-associated factor 2	PATH:04010	MAPK signaling pathway	0.0071472
Fgf18	Fibroblast growth factor 18	PATH:04010	MAPK signaling pathway	0.0071472
Ppp3r2	Protein phosphatase 3, regulatory subunit B, alpha isoform (Calcineurin B, type II)	PATH:04010	MAPK signaling pathway	0.0071472
Pdgfb	Platelet-derived growth factor subunit B	PATH:04010	MAPK signaling pathway	0.0071472
Cacna1h	Voltage-dependent T-type calcium channel subunit alpha-1H	PATH:04010	MAPK signaling pathway	0.0071472
Map3k4	Mitogen-activated protein kinase kinase kinase 4	PATH:04010	MAPK signaling pathway	0.0071472
Cacng6	Calcium channel, voltage-dependent, gamma subunit 6	PATH:04010	MAPK signaling pathway	0.0071472
Ppp3ca	Serine/threonine-protein phosphatase 2B catalytic subunit alpha isoform	PATH:04010	MAPK signaling pathway	0.0071472
Fgfr2	Fibroblast growth factor receptor	PATH:04010	MAPK signaling pathway	0.0071472
Arrb1	Beta-arrestin-1	PATH:04010	MAPK signaling pathway	0.0071472
Mras	Ras-related protein M-Ras	PATH:04010	MAPK signaling pathway	0.0071472
Stmn1	Stathmin	PATH:04010	MAPK signaling pathway	0.0071472
Tgfb3	Transforming growth factor beta-3	PATH:04010	MAPK signaling pathway	0.0071472
Rasgrp2	RAS guanyl-releasing protein 2	PATH:04010	MAPK signaling pathway	0.0071472
Cacna2d2	Voltage-dependent calcium channel subunit alpha-2/delta-2	PATH:04010	MAPK signaling pathway	0.0071472
Zak	Putative uncharacterized protein	PATH:04010	MAPK signaling pathway	0.0071472
Hspa1l	Inducible heat shock protein 70	PATH:04010	MAPK signaling pathway	0.0071472
Ppp3cb	Serine/threonine-protein phosphatase 2B catalytic subunit beta isoform	PATH:04010	MAPK signaling pathway	0.0071472
Dusp10	Dual-specificity protein phosphatase 10	PATH:04010	MAPK signaling pathway	0.0071472
Ppp3r1	Calcineurin subunit B type 1	PATH:04010	MAPK signaling pathway	0.0071472
Prkca	Protein kinase C alpha type	PATH:04010	MAPK signaling pathway	0.0071472
Ikbkb	Inhibitor of nuclear factor kappa-B kinase subunit beta	PATH:04010	MAPK signaling pathway	0.0071472
Akt3	Thymoma viral proto-oncogene 3	PATH:04010	MAPK signaling pathway	0.0071472
Cacna1c	Cacna1c protein	PATH:04010	MAPK signaling pathway	0.0071472
Mapk10	Mitogen-activated protein kinase 10	PATH:04010	MAPK signaling pathway	0.0071472
Cacng7	Calcium channel, voltage-dependent, gamma subunit 7	PATH:04010	MAPK signaling pathway	0.0071472
Nr4a1	Nuclear receptor subfamily 4 group A member 1	PATH:04010	MAPK signaling pathway	0.0071472
Fgf10	Fibroblast growth factor 10	PATH:04010	MAPK signaling pathway	0.0071472
Cacng5	Calcium channel, voltage-dependent, gamma subunit 5, isoform CRA_a	PATH:04010	MAPK signaling pathway	0.0071472
H2-M3	MHC class I like protein GS24	PATH:05166	HTLV-I infection	0.00820373
Stat5b	Signal transducer and activator of transcription 5B	PATH:05166	HTLV-I infection	0.00820373
Nrp1	Neuropilin-1	PATH:05166	HTLV-I infection	0.00820373
Fos	Proto-oncogene c-Fos	PATH:05166	HTLV-I infection	0.00820373
Adcy6	Adenylate cyclase type 6	PATH:05166	HTLV-I infection	0.00820373
Elk1	Elk-1	PATH:05166	HTLV-I infection	0.00820373
Cdc23	Cell division cycle protein 23 homolog	PATH:05166	HTLV-I infection	0.00820373
H2-Q1	Protein H2-Q1	PATH:05166	HTLV-I infection	0.00820373
Ppp3r2	Protein phosphatase 3, regulatory subunit B, alpha isoform (Calcineurin B, type II)	PATH:05166	HTLV-I infection	0.00820373
Ets2	Protein C-ets-2	PATH:05166	HTLV-I infection	0.00820373
Pdgfb	Platelet-derived growth factor subunit B	PATH:05166	HTLV-I infection	0.00820373
Adcy2	Adenylate cyclase type 2	PATH:05166	HTLV-I infection	0.00820373
Chek1	Serine/threonine-protein kinase Chk1	PATH:05166	HTLV-I infection	0.00820373
E2f1	E2F1	PATH:05166	HTLV-I infection	0.00820373
Ppp3ca	Serine/threonine-protein phosphatase 2B catalytic subunit alpha isoform	PATH:05166	HTLV-I infection	0.00820373
Crem	cAMP-responsive element modulator	PATH:05166	HTLV-I infection	0.00820373
Mras	Ras-related protein M-Ras	PATH:05166	HTLV-I infection	0.00820373
Tgfb3	Transforming growth factor beta-3	PATH:05166	HTLV-I infection	0.00820373
Ppp3cb	Serine/threonine-protein phosphatase 2B catalytic subunit beta isoform	PATH:05166	HTLV-I infection	0.00820373
Wnt7a	Protein Wnt-7a	PATH:05166	HTLV-I infection	0.00820373
Ppp3r1	Calcineurin subunit B type 1	PATH:05166	HTLV-I infection	0.00820373
Wnt9a	Protein Wnt-9a	PATH:05166	HTLV-I infection	0.00820373
Wnt7b	Protein Wnt-7b	PATH:05166	HTLV-I infection	0.00820373
Ikbkb	Inhibitor of nuclear factor kappa-B kinase subunit beta	PATH:05166	HTLV-I infection	0.00820373
Akt3	Thymoma viral proto-oncogene 3	PATH:05166	HTLV-I infection	0.00820373
H2-T10	Protein H2-T10	PATH:05166	HTLV-I infection	0.00820373
Wnt4	Protein Wnt-4	PATH:05166	HTLV-I infection	0.00820373
Dlg1	Disks large homolog 1	PATH:05166	HTLV-I infection	0.00820373
Adcy3	Adenylate cyclase type 3	PATH:05166	HTLV-I infection	0.00820373
H2-T24	Protein H2-T24	PATH:05166	HTLV-I infection	0.00820373
Pik3r2	Phosphatidylinositol 3-kinase regulatory subunit beta	PATH:05166	HTLV-I infection	0.00820373
Smad3	Mothers against decapentaplegic homolog 3	PATH:05166	HTLV-I infection	0.00820373
Mapk10	Mitogen-activated protein kinase 10	PATH:05166	HTLV-I infection	0.00820373
Chek2	Putative uncharacterized protein	PATH:05166	HTLV-I infection	0.00820373
Wnt5a	Protein Wnt-5a	PATH:05166	HTLV-I infection	0.00820373
H2-Q7	H-2 class I histocompatibility antigen, Q7 alpha chain	PATH:05166	HTLV-I infection	0.00820373
Mybl1	Myb-related protein A	PATH:05166	HTLV-I infection	0.00820373
Adcy9	Adenylate cyclase type 9	PATH:05166	HTLV-I infection	0.00820373
Xbp1	X-box-binding protein 1	PATH:05166	HTLV-I infection	0.00820373
H2-DMa	Class II histocompatibility antigen, M alpha chain	PATH:05166	HTLV-I infection	0.00820373
Pttg1	Securin	PATH:05166	HTLV-I infection	0.00820373
H2-T23	MHC classIb Qa1	PATH:05166	HTLV-I infection	0.00820373
Ets1	Protein C-ets-1	PATH:05166	HTLV-I infection	0.00820373
H2-D1	H-2 class I histocompatibility antigen, D-P alpha chain	PATH:05166	HTLV-I infection	0.00820373
Dvl1	Segment polarity protein dishevelled homolog DVL-1	PATH:05166	HTLV-I infection	0.00820373
Fzd6	Putative uncharacterized protein	PATH:05166	HTLV-I infection	0.00820373
Pla2g4e	Pla2g4e protein	PATH:04666	Fc gamma R-mediated phagocytosis	0.00998436
Marcks	Myristoylated alanine-rich C-kinase substrate	PATH:04666	Fc gamma R-mediated phagocytosis	0.00998436
Ppap2a	Lipid phosphate phosphohydrolase 1	PATH:04666	Fc gamma R-mediated phagocytosis	0.00998436
Prkcb	Protein kinase C beta type	PATH:04666	Fc gamma R-mediated phagocytosis	0.00998436
Dnm3	Dynamin-3	PATH:04666	Fc gamma R-mediated phagocytosis	0.00998436
Dnm2	Dynamin-2	PATH:04666	Fc gamma R-mediated phagocytosis	0.00998436
Pip5k1a	Phosphatidylinositol 4-phosphate 5-kinase type-1 alpha	PATH:04666	Fc gamma R-mediated phagocytosis	0.00998436
Myo10	Unconventional myosin-X	PATH:04666	Fc gamma R-mediated phagocytosis	0.00998436
Pld2	Phospholipase D2	PATH:04666	Fc gamma R-mediated phagocytosis	0.00998436
Vav2	Guanine nucleotide exchange factor VAV2	PATH:04666	Fc gamma R-mediated phagocytosis	0.00998436
Vasp	Vasodilator-stimulated phosphoprotein	PATH:04666	Fc gamma R-mediated phagocytosis	0.00998436
Wasf1	Wiskott-Aldrich syndrome protein family member 1	PATH:04666	Fc gamma R-mediated phagocytosis	0.00998436
Lyn	Tyrosine-protein kinase Lyn	PATH:04666	Fc gamma R-mediated phagocytosis	0.00998436
Prkca	Protein kinase C alpha type	PATH:04666	Fc gamma R-mediated phagocytosis	0.00998436
Akt3	Thymoma viral proto-oncogene 3	PATH:04666	Fc gamma R-mediated phagocytosis	0.00998436
Pik3r2	Phosphatidylinositol 3-kinase regulatory subunit beta	PATH:04666	Fc gamma R-mediated phagocytosis	0.00998436
Prkce	Protein kinase C epsilon type	PATH:04666	Fc gamma R-mediated phagocytosis	0.00998436
Wasf3	Wiskott-Aldrich syndrome protein family member 3	PATH:04666	Fc gamma R-mediated phagocytosis	0.00998436
Asap1	Arf-GAP with SH3 domain, ANK repeat and PH domain-containing protein 1	PATH:04666	Fc gamma R-mediated phagocytosis	0.00998436
Creb3l1	Cyclic AMP-responsive element-binding protein 3-like protein 1	PATH:04916	Melanogenesis	0.0122927
Adcy6	Adenylate cyclase type 6	PATH:04916	Melanogenesis	0.0122927
Prkcb	Protein kinase C beta type	PATH:04916	Melanogenesis	0.0122927
Plcb1	1-phosphatidylinositol 4,5-bisphosphate phosphodiesterase beta-1	PATH:04916	Melanogenesis	0.0122927
Adcy2	Adenylate cyclase type 2	PATH:04916	Melanogenesis	0.0122927
Calm2	calmodulin 2	PATH:04916	Melanogenesis	0.0122927
Mitf	Microphthalmia-associated transcription factor	PATH:04916	Melanogenesis	0.0122927
Wnt7a	Protein Wnt-7a	PATH:04916	Melanogenesis	0.0122927
Wnt9a	Protein Wnt-9a	PATH:04916	Melanogenesis	0.0122927
Prkca	Protein kinase C alpha type	PATH:04916	Melanogenesis	0.0122927
Wnt7b	Protein Wnt-7b	PATH:04916	Melanogenesis	0.0122927
Camk2a	Calcium/calmodulin-dependent protein kinase type II subunit alpha	PATH:04916	Melanogenesis	0.0122927
Wnt4	Protein Wnt-4	PATH:04916	Melanogenesis	0.0122927
Adcy3	Adenylate cyclase type 3	PATH:04916	Melanogenesis	0.0122927
Wnt5a	Protein Wnt-5a	PATH:04916	Melanogenesis	0.0122927
Adcy9	Adenylate cyclase type 9	PATH:04916	Melanogenesis	0.0122927
Gnai1	Guanine nucleotide-binding protein G(i) subunit alpha-1	PATH:04916	Melanogenesis	0.0122927
Creb3l2	Cyclic AMP-responsive element-binding protein 3-like protein 2	PATH:04916	Melanogenesis	0.0122927
Dvl1	Segment polarity protein dishevelled homolog DVL-1	PATH:04916	Melanogenesis	0.0122927
Fzd6	Putative uncharacterized protein	PATH:04916	Melanogenesis	0.0122927
Hexb	Beta-hexosaminidase subunit beta	PATH:00604	Glycosphingolipid biosynthesis - ganglio series	0.0127135
B3galt4	Beta-1,3-galactosyltransferase 4	PATH:00604	Glycosphingolipid biosynthesis - ganglio series	0.0127135
St6galnac5	ST6 (Alpha-N-acetyl-neuraminyl-2,3-beta-galactosyl-1, 3)-N-acetylgalactosaminide alpha-2,6-sialyltransferase 5	PATH:00604	Glycosphingolipid biosynthesis - ganglio series	0.0127135
St6galnac3	ST6 (Alpha-N-acetyl-neuraminyl-2,3-beta-galactosyl-1, 3)-N-acetylgalactosaminide alpha-2,6-sialyltransferase 3	PATH:00604	Glycosphingolipid biosynthesis - ganglio series	0.0127135
Glb1	Beta-galactosidase	PATH:00604	Glycosphingolipid biosynthesis - ganglio series	0.0127135
St3gal5	Lactosylceramide alpha-2,3-sialyltransferase	PATH:00604	Glycosphingolipid biosynthesis - ganglio series	0.0127135
Calb1	Calbindin	PATH:04961	Endocrine and other factor-regulated calcium reabsorption	0.0133496
Adcy6	Adenylate cyclase type 6	PATH:04961	Endocrine and other factor-regulated calcium reabsorption	0.0133496
Prkcb	Protein kinase C beta type	PATH:04961	Endocrine and other factor-regulated calcium reabsorption	0.0133496
Plcb1	1-phosphatidylinositol 4,5-bisphosphate phosphodiesterase beta-1	PATH:04961	Endocrine and other factor-regulated calcium reabsorption	0.0133496
Dnm3	Dynamin-3	PATH:04961	Endocrine and other factor-regulated calcium reabsorption	0.0133496
Dnm2	Dynamin-2	PATH:04961	Endocrine and other factor-regulated calcium reabsorption	0.0133496
Fxyd2	Sodium/potassium-transporting ATPase subunit gamma	PATH:04961	Endocrine and other factor-regulated calcium reabsorption	0.0133496
Prkca	Protein kinase C alpha type	PATH:04961	Endocrine and other factor-regulated calcium reabsorption	0.0133496
Slc8a1	Solute carrier family 8 (Sodium/calcium exchanger), member 1, isoform CRA_f	PATH:04961	Endocrine and other factor-regulated calcium reabsorption	0.0133496
Ap2a2	AP-2 complex subunit alpha-2	PATH:04961	Endocrine and other factor-regulated calcium reabsorption	0.0133496
Atp1b2	ATPase, Na+/K+ transporting, beta 2 polypeptide	PATH:04961	Endocrine and other factor-regulated calcium reabsorption	0.0133496
Adcy9	Adenylate cyclase type 9	PATH:04961	Endocrine and other factor-regulated calcium reabsorption	0.0133496
Atp2b1	Protein Atp2b1	PATH:04961	Endocrine and other factor-regulated calcium reabsorption	0.0133496
Plcz1	1-phosphatidylinositol 4,5-bisphosphate phosphodiesterase zeta-1	PATH:04114	Oocyte meiosis	0.0186673
Ppp1cc	Serine/threonine-protein phosphatase PP1-gamma catalytic subunit	PATH:04114	Oocyte meiosis	0.0186673
Adcy6	Adenylate cyclase type 6	PATH:04114	Oocyte meiosis	0.0186673
Cdc23	Cell division cycle protein 23 homolog	PATH:04114	Oocyte meiosis	0.0186673
Ppp2r5a	Putative uncharacterized protein	PATH:04114	Oocyte meiosis	0.0186673
Ppp3r2	Protein phosphatase 3, regulatory subunit B, alpha isoform (Calcineurin B, type II)	PATH:04114	Oocyte meiosis	0.0186673
Cdc25c	M-phase inducer phosphatase 3	PATH:04114	Oocyte meiosis	0.0186673
Adcy2	Adenylate cyclase type 2	PATH:04114	Oocyte meiosis	0.0186673
Calm2	calmodulin 2	PATH:04114	Oocyte meiosis	0.0186673
Ppp3ca	Serine/threonine-protein phosphatase 2B catalytic subunit alpha isoform	PATH:04114	Oocyte meiosis	0.0186673
Ar	Androgen receptor	PATH:04114	Oocyte meiosis	0.0186673
Ppp3cb	Serine/threonine-protein phosphatase 2B catalytic subunit beta isoform	PATH:04114	Oocyte meiosis	0.0186673
Igf1	Insulin-like growth factor I	PATH:04114	Oocyte meiosis	0.0186673
Itpr2	Inositol 1,4,5-trisphosphate receptor type 2	PATH:04114	Oocyte meiosis	0.0186673
Ppp3r1	Calcineurin subunit B type 1	PATH:04114	Oocyte meiosis	0.0186673
Itpr1	Inositol 1,4,5-trisphosphate receptor type 1	PATH:04114	Oocyte meiosis	0.0186673
Camk2a	Calcium/calmodulin-dependent protein kinase type II subunit alpha	PATH:04114	Oocyte meiosis	0.0186673
Adcy3	Adenylate cyclase type 3	PATH:04114	Oocyte meiosis	0.0186673
Ccne1	Ccne1 protein	PATH:04114	Oocyte meiosis	0.0186673
Adcy9	Adenylate cyclase type 9	PATH:04114	Oocyte meiosis	0.0186673
Pttg1	Securin	PATH:04114	Oocyte meiosis	0.0186673
Ralb	Ras-related protein Ral-B	PATH:05200	Pathways in cancer	0.0189373
Arnt2	Aryl hydrocarbon receptor nuclear translocator 2	PATH:05200	Pathways in cancer	0.0189373
Stat5b	Signal transducer and activator of transcription 5B	PATH:05200	Pathways in cancer	0.0189373
Fos	Proto-oncogene c-Fos	PATH:05200	Pathways in cancer	0.0189373
Ccdc6	Coiled-coil domain-containing protein 6	PATH:05200	Pathways in cancer	0.0189373
Prkcb	Protein kinase C beta type	PATH:05200	Pathways in cancer	0.0189373
Jup	Junction plakoglobin	PATH:05200	Pathways in cancer	0.0189373
Ctnna2	Catenin alpha-2	PATH:05200	Pathways in cancer	0.0189373
Col4a2	Collagen, type IV, alpha 2	PATH:05200	Pathways in cancer	0.0189373
Pgf	Placenta growth factor	PATH:05200	Pathways in cancer	0.0189373
Lama4	Laminin subunit alpha-4	PATH:05200	Pathways in cancer	0.0189373
Traf2	TNF receptor-associated factor 2	PATH:05200	Pathways in cancer	0.0189373
Stat3	Signal transducer and activator of transcription 3	PATH:05200	Pathways in cancer	0.0189373
Fgf18	Fibroblast growth factor 18	PATH:05200	Pathways in cancer	0.0189373
Pdgfb	Platelet-derived growth factor subunit B	PATH:05200	Pathways in cancer	0.0189373
Dapk1	Putative uncharacterized protein	PATH:05200	Pathways in cancer	0.0189373
Mmp9	Matrix metalloproteinase-9	PATH:05200	Pathways in cancer	0.0189373
E2f1	E2F1	PATH:05200	Pathways in cancer	0.0189373
Col4a1	Collagen alpha-1(IV) chain	PATH:05200	Pathways in cancer	0.0189373
Fgfr2	Fibroblast growth factor receptor	PATH:05200	Pathways in cancer	0.0189373
Ar	Androgen receptor	PATH:05200	Pathways in cancer	0.0189373
Lamc2	Laminin subunit gamma-2	PATH:05200	Pathways in cancer	0.0189373
Mitf	Microphthalmia-associated transcription factor	PATH:05200	Pathways in cancer	0.0189373
Tgfb3	Transforming growth factor beta-3	PATH:05200	Pathways in cancer	0.0189373
Igf1	Insulin-like growth factor I	PATH:05200	Pathways in cancer	0.0189373
Wnt7a	Protein Wnt-7a	PATH:05200	Pathways in cancer	0.0189373
Itgav	Integrin alpha-V light chain	PATH:05200	Pathways in cancer	0.0189373
Wnt9a	Protein Wnt-9a	PATH:05200	Pathways in cancer	0.0189373
Rxrg	Retinoic acid receptor RXR-gamma	PATH:05200	Pathways in cancer	0.0189373
Prkca	Protein kinase C alpha type	PATH:05200	Pathways in cancer	0.0189373
Wnt7b	Protein Wnt-7b	PATH:05200	Pathways in cancer	0.0189373
Ikbkb	Inhibitor of nuclear factor kappa-B kinase subunit beta	PATH:05200	Pathways in cancer	0.0189373
Akt3	Thymoma viral proto-oncogene 3	PATH:05200	Pathways in cancer	0.0189373
Wnt4	Protein Wnt-4	PATH:05200	Pathways in cancer	0.0189373
Lamb1	Laminin B1 subunit 1	PATH:05200	Pathways in cancer	0.0189373
Pten	Phosphatidylinositol 3,4,5-trisphosphate 3-phosphatase and dual-specificity protein phosphatase PTEN	PATH:05200	Pathways in cancer	0.0189373
Pik3r2	Phosphatidylinositol 3-kinase regulatory subunit beta	PATH:05200	Pathways in cancer	0.0189373
Smad3	Mothers against decapentaplegic homolog 3	PATH:05200	Pathways in cancer	0.0189373
Mapk10	Mitogen-activated protein kinase 10	PATH:05200	Pathways in cancer	0.0189373
Wnt5a	Protein Wnt-5a	PATH:05200	Pathways in cancer	0.0189373
Axin2	Axin-2	PATH:05200	Pathways in cancer	0.0189373
Cks1b	Cyclin-dependent kinases regulatory subunit 1	PATH:05200	Pathways in cancer	0.0189373
Egln3	Egl nine homolog 3	PATH:05200	Pathways in cancer	0.0189373
Runx1t1	Protein CBFA2T1	PATH:05200	Pathways in cancer	0.0189373
Ptk2	Focal ashension kinase 1	PATH:05200	Pathways in cancer	0.0189373
Fgf10	Fibroblast growth factor 10	PATH:05200	Pathways in cancer	0.0189373
Pias3	E3 SUMO-protein ligase PIAS3	PATH:05200	Pathways in cancer	0.0189373
Ccne1	Ccne1 protein	PATH:05200	Pathways in cancer	0.0189373
Dvl1	Segment polarity protein dishevelled homolog DVL-1	PATH:05200	Pathways in cancer	0.0189373
Fzd6	Putative uncharacterized protein	PATH:05200	Pathways in cancer	0.0189373
Ndufs5	NADH dehydrogenase [ubiquinone] iron-sulfur protein 5	PATH:05016	Huntington's disease	0.0190323
Creb3l1	Cyclic AMP-responsive element-binding protein 3-like protein 1	PATH:05016	Huntington's disease	0.0190323
Cox7a1	Cytochrome c oxidase subunit 7A1, mitochondrial	PATH:05016	Huntington's disease	0.0190323
Plcb1	1-phosphatidylinositol 4,5-bisphosphate phosphodiesterase beta-1	PATH:05016	Huntington's disease	0.0190323
Bdnf	Brain-derived neurotrophic factor transcript variant 5	PATH:05016	Huntington's disease	0.0190323
CYTB	Cytochrome b	PATH:05016	Huntington's disease	0.0190323
Ift57	Intraflagellar transport 57 homolog (Chlamydomonas)	PATH:05016	Huntington's disease	0.0190323
Gm6969	cytochrome c oxidase subunit VIIa polypeptide 2-like pseudogene	PATH:05016	Huntington's disease	0.0190323
Dnal4	Dynein, axonemal, light chain 4, isoform CRA_c	PATH:05016	Huntington's disease	0.0190323
Cox7c	Cytochrome c oxidase subunit 7C, mitochondrial	PATH:05016	Huntington's disease	0.0190323
Grm5	Metabotropic glutamate receptor subtype 5b	PATH:05016	Huntington's disease	0.0190323
ATP8	ATP synthase protein 8	PATH:05016	Huntington's disease	0.0190323
Ndufa1	NADH dehydrogenase [ubiquinone] 1 alpha subcomplex subunit 1	PATH:05016	Huntington's disease	0.0190323
Gm14567	polymerase (RNA) II (DNA directed) polypeptide K pseudogene	PATH:05016	Huntington's disease	0.0190323
Ndufa3	NADH dehydrogenase [ubiquinone] 1 alpha subcomplex subunit 3	PATH:05016	Huntington's disease	0.0190323
COX1	Cytochrome c oxidase subunit 1	PATH:05016	Huntington's disease	0.0190323
ATP6	ATP synthase subunit a	PATH:05016	Huntington's disease	0.0190323
Ndufc2	NADH dehydrogenase [ubiquinone] 1 subunit C2	PATH:05016	Huntington's disease	0.0190323
Uqcr11	MCG13388, isoform CRA_b	PATH:05016	Huntington's disease	0.0190323
Dnal1	Dynein light chain 1, axonemal	PATH:05016	Huntington's disease	0.0190323
Cox6c	Cytochrome c oxidase subunit 6C	PATH:05016	Huntington's disease	0.0190323
Itpr1	Inositol 1,4,5-trisphosphate receptor type 1	PATH:05016	Huntington's disease	0.0190323
Ap2a2	AP-2 complex subunit alpha-2	PATH:05016	Huntington's disease	0.0190323
COX3	Cytochrome c oxidase subunit 3	PATH:05016	Huntington's disease	0.0190323
Cox7b	Cytochrome c oxidase subunit 7B, mitochondrial	PATH:05016	Huntington's disease	0.0190323
COX2	Cytochrome c oxidase subunit 2	PATH:05016	Huntington's disease	0.0190323
Ndufs8	Putative uncharacterized protein	PATH:05016	Huntington's disease	0.0190323
Atp5e	ATP synthase subunit epsilon, mitochondrial	PATH:05016	Huntington's disease	0.0190323
Grm1	Metabotropic glutamate receptor 1	PATH:05016	Huntington's disease	0.0190323
Creb3l2	Cyclic AMP-responsive element-binding protein 3-like protein 2	PATH:05016	Huntington's disease	0.0190323
Cox7a2	Cytochrome c oxidase subunit 7A2, mitochondrial	PATH:05016	Huntington's disease	0.0190323
Ndufa5	NADH dehydrogenase (Ubiquinone) 1 alpha subcomplex, 5, isoform CRA_a	PATH:05016	Huntington's disease	0.0190323
Itga4	Integrin alpha-4	PATH:04510	Focal adhesion	0.0191253
Ppp1cc	Serine/threonine-protein phosphatase PP1-gamma catalytic subunit	PATH:04510	Focal adhesion	0.0191253
Actn1	Alpha actinin 1a	PATH:04510	Focal adhesion	0.0191253
Prkcb	Protein kinase C beta type	PATH:04510	Focal adhesion	0.0191253
Col4a2	Collagen, type IV, alpha 2	PATH:04510	Focal adhesion	0.0191253
Elk1	Elk-1	PATH:04510	Focal adhesion	0.0191253
Pgf	Placenta growth factor	PATH:04510	Focal adhesion	0.0191253
Lama4	Laminin subunit alpha-4	PATH:04510	Focal adhesion	0.0191253
Pdgfb	Platelet-derived growth factor subunit B	PATH:04510	Focal adhesion	0.0191253
Col4a1	Collagen alpha-1(IV) chain	PATH:04510	Focal adhesion	0.0191253
Vav2	Guanine nucleotide exchange factor VAV2	PATH:04510	Focal adhesion	0.0191253
Vasp	Vasodilator-stimulated phosphoprotein	PATH:04510	Focal adhesion	0.0191253
Cav2	Caveolin-2	PATH:04510	Focal adhesion	0.0191253
Lamc2	Laminin subunit gamma-2	PATH:04510	Focal adhesion	0.0191253
Reln	Reelin splicing isoform MR-1A	PATH:04510	Focal adhesion	0.0191253
Igf1	Insulin-like growth factor I	PATH:04510	Focal adhesion	0.0191253
Col6a1	Procollagen type VI alpha 1	PATH:04510	Focal adhesion	0.0191253
Itgav	Integrin alpha-V light chain	PATH:04510	Focal adhesion	0.0191253
Vcl	Vinculin	PATH:04510	Focal adhesion	0.0191253
Itga9	Protein Itga9	PATH:04510	Focal adhesion	0.0191253
Prkca	Protein kinase C alpha type	PATH:04510	Focal adhesion	0.0191253
Myl9	Myosin regulatory light polypeptide 9	PATH:04510	Focal adhesion	0.0191253
Akt3	Thymoma viral proto-oncogene 3	PATH:04510	Focal adhesion	0.0191253
Lamb1	Laminin B1 subunit 1	PATH:04510	Focal adhesion	0.0191253
Pten	Phosphatidylinositol 3,4,5-trisphosphate 3-phosphatase and dual-specificity protein phosphatase PTEN	PATH:04510	Focal adhesion	0.0191253
Pik3r2	Phosphatidylinositol 3-kinase regulatory subunit beta	PATH:04510	Focal adhesion	0.0191253
Mapk10	Mitogen-activated protein kinase 10	PATH:04510	Focal adhesion	0.0191253
Thbs2	Thrombospondin-2	PATH:04510	Focal adhesion	0.0191253
Ptk2	Focal ashension kinase 1	PATH:04510	Focal adhesion	0.0191253
Rock2	Rho-associated protein kinase 2	PATH:04510	Focal adhesion	0.0191253
Ppp1r12b	MCG130490	PATH:04510	Focal adhesion	0.0191253
Mylk	Myosin light chain kinase, smooth muscle	PATH:04510	Focal adhesion	0.0191253
Actn4	Alpha-actinin-4	PATH:04510	Focal adhesion	0.0191253
Myl12a	Protein Myl12a	PATH:04510	Focal adhesion	0.0191253
Aspa	Aspartoacylase	PATH:00250	Alanine, aspartate and glutamate metabolism	0.0208332
Ass1	Argininosuccinate synthase	PATH:00250	Alanine, aspartate and glutamate metabolism	0.0208332
Gad1	Glutamate decarboxylase 1	PATH:00250	Alanine, aspartate and glutamate metabolism	0.0208332
Gls	Glutaminase kidney isoform, mitochondrial	PATH:00250	Alanine, aspartate and glutamate metabolism	0.0208332
Gad2	Glutamate decarboxylase 2	PATH:00250	Alanine, aspartate and glutamate metabolism	0.0208332
Aldh5a1	Aldhehyde dehydrogenase family 5, subfamily A1	PATH:00250	Alanine, aspartate and glutamate metabolism	0.0208332
Gfpt1	Glutamine--fructose-6-phosphate aminotransferase [isomerizing] 1	PATH:00250	Alanine, aspartate and glutamate metabolism	0.0208332
Adsl	Adenylosuccinate lyase	PATH:00250	Alanine, aspartate and glutamate metabolism	0.0208332
Abat	4-aminobutyrate aminotransferase, mitochondrial	PATH:00250	Alanine, aspartate and glutamate metabolism	0.0208332
Cacna2d1	Voltage-dependent calcium channel subunit alpha-2/delta-1	PATH:05412	Arrhythmogenic right ventricular cardiomyopathy (ARVC)	0.024849
Itga4	Integrin alpha-4	PATH:05412	Arrhythmogenic right ventricular cardiomyopathy (ARVC)	0.024849
Cacna2d3	Voltage-dependent calcium channel subunit alpha-2/delta-3	PATH:05412	Arrhythmogenic right ventricular cardiomyopathy (ARVC)	0.024849
Actn1	Alpha actinin 1a	PATH:05412	Arrhythmogenic right ventricular cardiomyopathy (ARVC)	0.024849
Jup	Junction plakoglobin	PATH:05412	Arrhythmogenic right ventricular cardiomyopathy (ARVC)	0.024849
Ctnna2	Catenin alpha-2	PATH:05412	Arrhythmogenic right ventricular cardiomyopathy (ARVC)	0.024849
Cacng6	Calcium channel, voltage-dependent, gamma subunit 6	PATH:05412	Arrhythmogenic right ventricular cardiomyopathy (ARVC)	0.024849
Cacna2d2	Voltage-dependent calcium channel subunit alpha-2/delta-2	PATH:05412	Arrhythmogenic right ventricular cardiomyopathy (ARVC)	0.024849
Itgav	Integrin alpha-V light chain	PATH:05412	Arrhythmogenic right ventricular cardiomyopathy (ARVC)	0.024849
Itga9	Protein Itga9	PATH:05412	Arrhythmogenic right ventricular cardiomyopathy (ARVC)	0.024849
Slc8a1	Solute carrier family 8 (Sodium/calcium exchanger), member 1, isoform CRA_f	PATH:05412	Arrhythmogenic right ventricular cardiomyopathy (ARVC)	0.024849
Cacna1c	Cacna1c protein	PATH:05412	Arrhythmogenic right ventricular cardiomyopathy (ARVC)	0.024849
Cacng7	Calcium channel, voltage-dependent, gamma subunit 7	PATH:05412	Arrhythmogenic right ventricular cardiomyopathy (ARVC)	0.024849
Cacng5	Calcium channel, voltage-dependent, gamma subunit 5, isoform CRA_a	PATH:05412	Arrhythmogenic right ventricular cardiomyopathy (ARVC)	0.024849
Actn4	Alpha-actinin-4	PATH:05412	Arrhythmogenic right ventricular cardiomyopathy (ARVC)	0.024849
Pla2g4e	Pla2g4e protein	PATH:04726	Serotonergic synapse	0.0252084
Prkcb	Protein kinase C beta type	PATH:04726	Serotonergic synapse	0.0252084
Ptgs1	Prostaglandin G/H synthase 1	PATH:04726	Serotonergic synapse	0.0252084
Plcb1	1-phosphatidylinositol 4,5-bisphosphate phosphodiesterase beta-1	PATH:04726	Serotonergic synapse	0.0252084
Kcnn2	Small conductance calcium-activated potassium channel protein 2	PATH:04726	Serotonergic synapse	0.0252084
Alox8	Arachidonate 8S-lipoxygenase	PATH:04726	Serotonergic synapse	0.0252084
Gng2	Guanine nucleotide-binding protein G(I)/G(S)/G(O) subunit gamma-2	PATH:04726	Serotonergic synapse	0.0252084
Kcnj3	G protein-activated inward rectifier potassium channel 1	PATH:04726	Serotonergic synapse	0.0252084
Htr2c	5-hydroxytryptamine receptor 2C	PATH:04726	Serotonergic synapse	0.0252084
Gabrb1	Gamma-aminobutyric acid receptor subunit beta-1	PATH:04726	Serotonergic synapse	0.0252084
Gng5	Guanine nucleotide-binding protein subunit gamma	PATH:04726	Serotonergic synapse	0.0252084
Cyp4x1	Cytochrome P450 4X1	PATH:04726	Serotonergic synapse	0.0252084
Itpr2	Inositol 1,4,5-trisphosphate receptor type 2	PATH:04726	Serotonergic synapse	0.0252084
Prkca	Protein kinase C alpha type	PATH:04726	Serotonergic synapse	0.0252084
Itpr1	Inositol 1,4,5-trisphosphate receptor type 1	PATH:04726	Serotonergic synapse	0.0252084
Cacna1c	Cacna1c protein	PATH:04726	Serotonergic synapse	0.0252084
Maob	Amine oxidase [flavin-containing] B	PATH:04726	Serotonergic synapse	0.0252084
Gng13	Guanine nucleotide-binding protein G(I)/G(S)/G(O) subunit gamma-13	PATH:04726	Serotonergic synapse	0.0252084
Kcnj9	G protein-activated inward rectifier potassium channel 3	PATH:04726	Serotonergic synapse	0.0252084
Gabrb3	Gamma-aminobutyric acid receptor subunit beta-3	PATH:04726	Serotonergic synapse	0.0252084
Gng7	Guanine nucleotide-binding protein subunit gamma	PATH:04726	Serotonergic synapse	0.0252084
Gnai1	Guanine nucleotide-binding protein G(i) subunit alpha-1	PATH:04726	Serotonergic synapse	0.0252084
Htr1a	5-hydroxytryptamine receptor 1A	PATH:04726	Serotonergic synapse	0.0252084
Gabrb2	Gamma-aminobutyric acid receptor subunit beta-2	PATH:04726	Serotonergic synapse	0.0252084
Htr1f	5-hydroxytryptamine receptor 1F	PATH:04726	Serotonergic synapse	0.0252084
Itga4	Integrin alpha-4	PATH:04810	Regulation of actin cytoskeleton	0.0255331
Ppp1cc	Serine/threonine-protein phosphatase PP1-gamma catalytic subunit	PATH:04810	Regulation of actin cytoskeleton	0.0255331
Actn1	Alpha actinin 1a	PATH:04810	Regulation of actin cytoskeleton	0.0255331
Csk	Tyrosine-protein kinase CSK	PATH:04810	Regulation of actin cytoskeleton	0.0255331
Chrm1	Muscarinic acetylcholine receptor M1	PATH:04810	Regulation of actin cytoskeleton	0.0255331
Pip5k1a	Phosphatidylinositol 4-phosphate 5-kinase type-1 alpha	PATH:04810	Regulation of actin cytoskeleton	0.0255331
Brk1	Protein BRICK1	PATH:04810	Regulation of actin cytoskeleton	0.0255331
Arhgef1	Rho guanine nucleotide exchange factor 1	PATH:04810	Regulation of actin cytoskeleton	0.0255331
Fgf18	Fibroblast growth factor 18	PATH:04810	Regulation of actin cytoskeleton	0.0255331
Myh10	Myosin-10	PATH:04810	Regulation of actin cytoskeleton	0.0255331
Pdgfb	Platelet-derived growth factor subunit B	PATH:04810	Regulation of actin cytoskeleton	0.0255331
F2r	Proteinase-activated receptor 1	PATH:04810	Regulation of actin cytoskeleton	0.0255331
Nckap1	Nckap1 protein	PATH:04810	Regulation of actin cytoskeleton	0.0255331
Arhgef6	Rho guanine nucleotide exchange factor 6	PATH:04810	Regulation of actin cytoskeleton	0.0255331
Tiam2	T-lymphoma invasion and metastasis-inducing protein 2	PATH:04810	Regulation of actin cytoskeleton	0.0255331
Vav2	Guanine nucleotide exchange factor VAV2	PATH:04810	Regulation of actin cytoskeleton	0.0255331
Fgfr2	Fibroblast growth factor receptor	PATH:04810	Regulation of actin cytoskeleton	0.0255331
Baiap2	Brain-specific angiogenesis inhibitor 1-associated protein 2	PATH:04810	Regulation of actin cytoskeleton	0.0255331
Wasf1	Wiskott-Aldrich syndrome protein family member 1	PATH:04810	Regulation of actin cytoskeleton	0.0255331
Mras	Ras-related protein M-Ras	PATH:04810	Regulation of actin cytoskeleton	0.0255331
Nckap1l	Putative uncharacterized protein	PATH:04810	Regulation of actin cytoskeleton	0.0255331
Itgav	Integrin alpha-V light chain	PATH:04810	Regulation of actin cytoskeleton	0.0255331
Vcl	Vinculin	PATH:04810	Regulation of actin cytoskeleton	0.0255331
Itga9	Protein Itga9	PATH:04810	Regulation of actin cytoskeleton	0.0255331
Myl9	Myosin regulatory light polypeptide 9	PATH:04810	Regulation of actin cytoskeleton	0.0255331
Pik3r2	Phosphatidylinositol 3-kinase regulatory subunit beta	PATH:04810	Regulation of actin cytoskeleton	0.0255331
Chrm4	Muscarinic acetylcholine receptor M4	PATH:04810	Regulation of actin cytoskeleton	0.0255331
Diap3	Protein diaphanous homolog 3	PATH:04810	Regulation of actin cytoskeleton	0.0255331
Ptk2	Focal ashension kinase 1	PATH:04810	Regulation of actin cytoskeleton	0.0255331
Fgf10	Fibroblast growth factor 10	PATH:04810	Regulation of actin cytoskeleton	0.0255331
Rock2	Rho-associated protein kinase 2	PATH:04810	Regulation of actin cytoskeleton	0.0255331
Ppp1r12b	MCG130490	PATH:04810	Regulation of actin cytoskeleton	0.0255331
Mylk	Myosin light chain kinase, smooth muscle	PATH:04810	Regulation of actin cytoskeleton	0.0255331
Actn4	Alpha-actinin-4	PATH:04810	Regulation of actin cytoskeleton	0.0255331
Myl12a	Protein Myl12a	PATH:04810	Regulation of actin cytoskeleton	0.0255331
Ralb	Ras-related protein Ral-B	PATH:04014	Ras signaling pathway	0.0260219
Pla2g4e	Pla2g4e protein	PATH:04014	Ras signaling pathway	0.0260219
Rasgrp1	RAS guanyl-releasing protein 1	PATH:04014	Ras signaling pathway	0.0260219
Rin1	Ras and Rab interactor 1	PATH:04014	Ras signaling pathway	0.0260219
Prkcb	Protein kinase C beta type	PATH:04014	Ras signaling pathway	0.0260219
Nf1	Neurofibromin	PATH:04014	Ras signaling pathway	0.0260219
Rasgrf2	Ras-specific guanine nucleotide-releasing factor 2	PATH:04014	Ras signaling pathway	0.0260219
Elk1	Elk-1	PATH:04014	Ras signaling pathway	0.0260219
Pgf	Placenta growth factor	PATH:04014	Ras signaling pathway	0.0260219
Fgf18	Fibroblast growth factor 18	PATH:04014	Ras signaling pathway	0.0260219
Ets2	Protein C-ets-2	PATH:04014	Ras signaling pathway	0.0260219
Pdgfb	Platelet-derived growth factor subunit B	PATH:04014	Ras signaling pathway	0.0260219
Calm2	calmodulin 2	PATH:04014	Ras signaling pathway	0.0260219
Pld2	Phospholipase D2	PATH:04014	Ras signaling pathway	0.0260219
Gng2	Guanine nucleotide-binding protein G(I)/G(S)/G(O) subunit gamma-2	PATH:04014	Ras signaling pathway	0.0260219
Brap	BRCA1-associated protein	PATH:04014	Ras signaling pathway	0.0260219
Fgfr2	Fibroblast growth factor receptor	PATH:04014	Ras signaling pathway	0.0260219
Mras	Ras-related protein M-Ras	PATH:04014	Ras signaling pathway	0.0260219
Rasgrp2	RAS guanyl-releasing protein 2	PATH:04014	Ras signaling pathway	0.0260219
Angpt1	Angiopoietin-1	PATH:04014	Ras signaling pathway	0.0260219
Gng5	Guanine nucleotide-binding protein subunit gamma	PATH:04014	Ras signaling pathway	0.0260219
Igf1	Insulin-like growth factor I	PATH:04014	Ras signaling pathway	0.0260219
Ksr1	Putative uncharacterized protein	PATH:04014	Ras signaling pathway	0.0260219
Prkca	Protein kinase C alpha type	PATH:04014	Ras signaling pathway	0.0260219
Ikbkb	Inhibitor of nuclear factor kappa-B kinase subunit beta	PATH:04014	Ras signaling pathway	0.0260219
Rgl1	Ral guanine nucleotide dissociation stimulator-like 1	PATH:04014	Ras signaling pathway	0.0260219
Akt3	Thymoma viral proto-oncogene 3	PATH:04014	Ras signaling pathway	0.0260219
Pik3r2	Phosphatidylinositol 3-kinase regulatory subunit beta	PATH:04014	Ras signaling pathway	0.0260219
Mapk10	Mitogen-activated protein kinase 10	PATH:04014	Ras signaling pathway	0.0260219
Gng13	Guanine nucleotide-binding protein G(I)/G(S)/G(O) subunit gamma-13	PATH:04014	Ras signaling pathway	0.0260219
Rasal1	RasGAP-activating-like protein 1	PATH:04014	Ras signaling pathway	0.0260219
Fgf10	Fibroblast growth factor 10	PATH:04014	Ras signaling pathway	0.0260219
Gng7	Guanine nucleotide-binding protein subunit gamma	PATH:04014	Ras signaling pathway	0.0260219
Exoc2	Exoc2 protein	PATH:04014	Ras signaling pathway	0.0260219
Efna1	Ephrin-A1	PATH:04014	Ras signaling pathway	0.0260219
Ets1	Protein C-ets-1	PATH:04014	Ras signaling pathway	0.0260219
Col4a2	Collagen, type IV, alpha 2	PATH:05222	Small cell lung cancer	0.0276838
Lama4	Laminin subunit alpha-4	PATH:05222	Small cell lung cancer	0.0276838
Traf2	TNF receptor-associated factor 2	PATH:05222	Small cell lung cancer	0.0276838
E2f1	E2F1	PATH:05222	Small cell lung cancer	0.0276838
Col4a1	Collagen alpha-1(IV) chain	PATH:05222	Small cell lung cancer	0.0276838
Lamc2	Laminin subunit gamma-2	PATH:05222	Small cell lung cancer	0.0276838
Itgav	Integrin alpha-V light chain	PATH:05222	Small cell lung cancer	0.0276838
Rxrg	Retinoic acid receptor RXR-gamma	PATH:05222	Small cell lung cancer	0.0276838
Ikbkb	Inhibitor of nuclear factor kappa-B kinase subunit beta	PATH:05222	Small cell lung cancer	0.0276838
Akt3	Thymoma viral proto-oncogene 3	PATH:05222	Small cell lung cancer	0.0276838
Lamb1	Laminin B1 subunit 1	PATH:05222	Small cell lung cancer	0.0276838
Pten	Phosphatidylinositol 3,4,5-trisphosphate 3-phosphatase and dual-specificity protein phosphatase PTEN	PATH:05222	Small cell lung cancer	0.0276838
Pik3r2	Phosphatidylinositol 3-kinase regulatory subunit beta	PATH:05222	Small cell lung cancer	0.0276838
Cks1b	Cyclin-dependent kinases regulatory subunit 1	PATH:05222	Small cell lung cancer	0.0276838
Ptk2	Focal ashension kinase 1	PATH:05222	Small cell lung cancer	0.0276838
Pias3	E3 SUMO-protein ligase PIAS3	PATH:05222	Small cell lung cancer	0.0276838
Ccne1	Ccne1 protein	PATH:05222	Small cell lung cancer	0.0276838
Derl1	Putative uncharacterized protein	PATH:05014	Amyotrophic lateral sclerosis (ALS)	0.0303552
Nefl	Neurofilament light polypeptide	PATH:05014	Amyotrophic lateral sclerosis (ALS)	0.0303552
Tomm40l	Mitochondrial import receptor subunit TOM40B	PATH:05014	Amyotrophic lateral sclerosis (ALS)	0.0303552
Ppp3r2	Protein phosphatase 3, regulatory subunit B, alpha isoform (Calcineurin B, type II)	PATH:05014	Amyotrophic lateral sclerosis (ALS)	0.0303552
Gria1	AMPA-selective glutamate receptor 1 flip type	PATH:05014	Amyotrophic lateral sclerosis (ALS)	0.0303552
Nefm	Neurofilament medium polypeptide	PATH:05014	Amyotrophic lateral sclerosis (ALS)	0.0303552
Slc1a2	Solute carrier family 1 (Glial high affinity glutamate transporter), member 2, isoform CRA_b	PATH:05014	Amyotrophic lateral sclerosis (ALS)	0.0303552
Ppp3ca	Serine/threonine-protein phosphatase 2B catalytic subunit alpha isoform	PATH:05014	Amyotrophic lateral sclerosis (ALS)	0.0303552
Ppp3cb	Serine/threonine-protein phosphatase 2B catalytic subunit beta isoform	PATH:05014	Amyotrophic lateral sclerosis (ALS)	0.0303552
Ppp3r1	Calcineurin subunit B type 1	PATH:05014	Amyotrophic lateral sclerosis (ALS)	0.0303552
Grin2d	NMDA ionotropic glutamate receptor epsilon 4 subunit type 1	PATH:05014	Amyotrophic lateral sclerosis (ALS)	0.0303552
Gria2	AMPA-selective glutamate receptor 2 flop type	PATH:05014	Amyotrophic lateral sclerosis (ALS)	0.0303552
Cacna2d1	Voltage-dependent calcium channel subunit alpha-2/delta-1	PATH:05410	Hypertrophic cardiomyopathy (HCM)	0.0325301
Itga4	Integrin alpha-4	PATH:05410	Hypertrophic cardiomyopathy (HCM)	0.0325301
Cacna2d3	Voltage-dependent calcium channel subunit alpha-2/delta-3	PATH:05410	Hypertrophic cardiomyopathy (HCM)	0.0325301
Tpm1	Tpm1 protein	PATH:05410	Hypertrophic cardiomyopathy (HCM)	0.0325301
Tpm2	Tropomyosin beta chain	PATH:05410	Hypertrophic cardiomyopathy (HCM)	0.0325301
Tnnt2	Troponin T, cardiac muscle	PATH:05410	Hypertrophic cardiomyopathy (HCM)	0.0325301
Cacng6	Calcium channel, voltage-dependent, gamma subunit 6	PATH:05410	Hypertrophic cardiomyopathy (HCM)	0.0325301
Tgfb3	Transforming growth factor beta-3	PATH:05410	Hypertrophic cardiomyopathy (HCM)	0.0325301
Cacna2d2	Voltage-dependent calcium channel subunit alpha-2/delta-2	PATH:05410	Hypertrophic cardiomyopathy (HCM)	0.0325301
Igf1	Insulin-like growth factor I	PATH:05410	Hypertrophic cardiomyopathy (HCM)	0.0325301
Itgav	Integrin alpha-V light chain	PATH:05410	Hypertrophic cardiomyopathy (HCM)	0.0325301
Itga9	Protein Itga9	PATH:05410	Hypertrophic cardiomyopathy (HCM)	0.0325301
Slc8a1	Solute carrier family 8 (Sodium/calcium exchanger), member 1, isoform CRA_f	PATH:05410	Hypertrophic cardiomyopathy (HCM)	0.0325301
Cacna1c	Cacna1c protein	PATH:05410	Hypertrophic cardiomyopathy (HCM)	0.0325301
Cacng7	Calcium channel, voltage-dependent, gamma subunit 7	PATH:05410	Hypertrophic cardiomyopathy (HCM)	0.0325301
Cacng5	Calcium channel, voltage-dependent, gamma subunit 5, isoform CRA_a	PATH:05410	Hypertrophic cardiomyopathy (HCM)	0.0325301
Ppp1cc	Serine/threonine-protein phosphatase PP1-gamma catalytic subunit	PATH:05205	Proteoglycans in cancer	0.0343002
Prkcb	Protein kinase C beta type	PATH:05205	Proteoglycans in cancer	0.0343002
Gpc1	Glypican 1, isoform CRA_c	PATH:05205	Proteoglycans in cancer	0.0343002
Arhgef1	Rho guanine nucleotide exchange factor 1	PATH:05205	Proteoglycans in cancer	0.0343002
Elk1	Elk-1	PATH:05205	Proteoglycans in cancer	0.0343002
Stat3	Signal transducer and activator of transcription 3	PATH:05205	Proteoglycans in cancer	0.0343002
Fgf18	Fibroblast growth factor 18	PATH:05205	Proteoglycans in cancer	0.0343002
Mmp9	Matrix metalloproteinase-9	PATH:05205	Proteoglycans in cancer	0.0343002
Erbb4	Receptor tyrosine-protein kinase erbB-4	PATH:05205	Proteoglycans in cancer	0.0343002
Vav2	Guanine nucleotide exchange factor VAV2	PATH:05205	Proteoglycans in cancer	0.0343002
Cav2	Caveolin-2	PATH:05205	Proteoglycans in cancer	0.0343002
Mras	Ras-related protein M-Ras	PATH:05205	Proteoglycans in cancer	0.0343002
Igf1	Insulin-like growth factor I	PATH:05205	Proteoglycans in cancer	0.0343002
Wnt7a	Protein Wnt-7a	PATH:05205	Proteoglycans in cancer	0.0343002
Itgav	Integrin alpha-V light chain	PATH:05205	Proteoglycans in cancer	0.0343002
Itpr2	Inositol 1,4,5-trisphosphate receptor type 2	PATH:05205	Proteoglycans in cancer	0.0343002
Wnt9a	Protein Wnt-9a	PATH:05205	Proteoglycans in cancer	0.0343002
Prkca	Protein kinase C alpha type	PATH:05205	Proteoglycans in cancer	0.0343002
Wnt7b	Protein Wnt-7b	PATH:05205	Proteoglycans in cancer	0.0343002
Itpr1	Inositol 1,4,5-trisphosphate receptor type 1	PATH:05205	Proteoglycans in cancer	0.0343002
Akt3	Thymoma viral proto-oncogene 3	PATH:05205	Proteoglycans in cancer	0.0343002
Ank1	Ankyrin-1	PATH:05205	Proteoglycans in cancer	0.0343002
Camk2a	Calcium/calmodulin-dependent protein kinase type II subunit alpha	PATH:05205	Proteoglycans in cancer	0.0343002
Wnt4	Protein Wnt-4	PATH:05205	Proteoglycans in cancer	0.0343002
Timp3	Metalloproteinase inhibitor 3	PATH:05205	Proteoglycans in cancer	0.0343002
Pik3r2	Phosphatidylinositol 3-kinase regulatory subunit beta	PATH:05205	Proteoglycans in cancer	0.0343002
Hpse	Heparanase	PATH:05205	Proteoglycans in cancer	0.0343002
Wnt5a	Protein Wnt-5a	PATH:05205	Proteoglycans in cancer	0.0343002
Cd44	CD44 antigen	PATH:05205	Proteoglycans in cancer	0.0343002
Ptk2	Focal ashension kinase 1	PATH:05205	Proteoglycans in cancer	0.0343002
Fgf10	Fibroblast growth factor 10	PATH:05205	Proteoglycans in cancer	0.0343002
Rock2	Rho-associated protein kinase 2	PATH:05205	Proteoglycans in cancer	0.0343002
Ctsl	Cathepsin L1	PATH:05205	Proteoglycans in cancer	0.0343002
Ppp1r12b	MCG130490	PATH:05205	Proteoglycans in cancer	0.0343002
Fzd6	Putative uncharacterized protein	PATH:05205	Proteoglycans in cancer	0.0343002
Lrrc4c	Leucine-rich repeat-containing protein 4C	PATH:04514	Cell adhesion molecules (CAMs)	0.0373946
H2-M3	MHC class I like protein GS24	PATH:04514	Cell adhesion molecules (CAMs)	0.0373946
Itga4	Integrin alpha-4	PATH:04514	Cell adhesion molecules (CAMs)	0.0373946
Mag	Myelin-associated glycoprotein	PATH:04514	Cell adhesion molecules (CAMs)	0.0373946
H2-Q1	Protein H2-Q1	PATH:04514	Cell adhesion molecules (CAMs)	0.0373946
Ncam1	Neural cell adhesion molecule 1	PATH:04514	Cell adhesion molecules (CAMs)	0.0373946
Cntnap2	Cntnap2 protein	PATH:04514	Cell adhesion molecules (CAMs)	0.0373946
Ntng1	Netrin-G1	PATH:04514	Cell adhesion molecules (CAMs)	0.0373946
Itgav	Integrin alpha-V light chain	PATH:04514	Cell adhesion molecules (CAMs)	0.0373946
Itga9	Protein Itga9	PATH:04514	Cell adhesion molecules (CAMs)	0.0373946
Pvrl2	Poliovirus receptor-related protein 2	PATH:04514	Cell adhesion molecules (CAMs)	0.0373946
H2-T10	Protein H2-T10	PATH:04514	Cell adhesion molecules (CAMs)	0.0373946
Cd34	Putative uncharacterized protein	PATH:04514	Cell adhesion molecules (CAMs)	0.0373946
H2-T24	Protein H2-T24	PATH:04514	Cell adhesion molecules (CAMs)	0.0373946
Cldn11	Claudin-11	PATH:04514	Cell adhesion molecules (CAMs)	0.0373946
Nrcam	Nrcam protein	PATH:04514	Cell adhesion molecules (CAMs)	0.0373946
Jam2	Junctional adhesion molecule B	PATH:04514	Cell adhesion molecules (CAMs)	0.0373946
Pvrl3	Poliovirus receptor-related protein 3	PATH:04514	Cell adhesion molecules (CAMs)	0.0373946
Nlgn1	Neuroligin-1	PATH:04514	Cell adhesion molecules (CAMs)	0.0373946
H2-Q7	H-2 class I histocompatibility antigen, Q7 alpha chain	PATH:04514	Cell adhesion molecules (CAMs)	0.0373946
H2-DMa	Class II histocompatibility antigen, M alpha chain	PATH:04514	Cell adhesion molecules (CAMs)	0.0373946
H2-T23	MHC classIb Qa1	PATH:04514	Cell adhesion molecules (CAMs)	0.0373946
Cdh4	Cadherin-4	PATH:04514	Cell adhesion molecules (CAMs)	0.0373946
H2-D1	H-2 class I histocompatibility antigen, D-P alpha chain	PATH:04514	Cell adhesion molecules (CAMs)	0.0373946
Ptprm	Receptor-type tyrosine-protein phosphatase mu	PATH:04514	Cell adhesion molecules (CAMs)	0.0373946
Nrxn3	Neurexin-3	PATH:04514	Cell adhesion molecules (CAMs)	0.0373946
Itga4	Integrin alpha-4	PATH:04670	Leukocyte transendothelial migration	0.0378626
Thy1	Thy-1 membrane glycoprotein	PATH:04670	Leukocyte transendothelial migration	0.0378626
Cxcl12	Stromal cell-derived factor 1	PATH:04670	Leukocyte transendothelial migration	0.0378626
Actn1	Alpha actinin 1a	PATH:04670	Leukocyte transendothelial migration	0.0378626
Prkcb	Protein kinase C beta type	PATH:04670	Leukocyte transendothelial migration	0.0378626
Ctnna2	Catenin alpha-2	PATH:04670	Leukocyte transendothelial migration	0.0378626
Mmp9	Matrix metalloproteinase-9	PATH:04670	Leukocyte transendothelial migration	0.0378626
Vav2	Guanine nucleotide exchange factor VAV2	PATH:04670	Leukocyte transendothelial migration	0.0378626
Vasp	Vasodilator-stimulated phosphoprotein	PATH:04670	Leukocyte transendothelial migration	0.0378626
Ptk2b	Protein-tyrosine kinase 2-beta	PATH:04670	Leukocyte transendothelial migration	0.0378626
Vcl	Vinculin	PATH:04670	Leukocyte transendothelial migration	0.0378626
Prkca	Protein kinase C alpha type	PATH:04670	Leukocyte transendothelial migration	0.0378626
Myl9	Myosin regulatory light polypeptide 9	PATH:04670	Leukocyte transendothelial migration	0.0378626
Cldn11	Claudin-11	PATH:04670	Leukocyte transendothelial migration	0.0378626
Pik3r2	Phosphatidylinositol 3-kinase regulatory subunit beta	PATH:04670	Leukocyte transendothelial migration	0.0378626
Jam2	Junctional adhesion molecule B	PATH:04670	Leukocyte transendothelial migration	0.0378626
Ptk2	Focal ashension kinase 1	PATH:04670	Leukocyte transendothelial migration	0.0378626
Rock2	Rho-associated protein kinase 2	PATH:04670	Leukocyte transendothelial migration	0.0378626
Gnai1	Guanine nucleotide-binding protein G(i) subunit alpha-1	PATH:04670	Leukocyte transendothelial migration	0.0378626
Actn4	Alpha-actinin-4	PATH:04670	Leukocyte transendothelial migration	0.0378626
Myl12a	Protein Myl12a	PATH:04670	Leukocyte transendothelial migration	0.0378626
Lgmn	Legumain, isoform CRA_a	PATH:04612	Antigen processing and presentation	0.0382898
H2-M3	MHC class I like protein GS24	PATH:04612	Antigen processing and presentation	0.0382898
Hspa2	Heat shock protein 70-2	PATH:04612	Antigen processing and presentation	0.0382898
Hspa5	78 kDa glucose-regulated protein	PATH:04612	Antigen processing and presentation	0.0382898
H2-Q1	Protein H2-Q1	PATH:04612	Antigen processing and presentation	0.0382898
Hspa1l	Inducible heat shock protein 70	PATH:04612	Antigen processing and presentation	0.0382898
B2m	Beta-2-microglobulin	PATH:04612	Antigen processing and presentation	0.0382898
H2-T10	Protein H2-T10	PATH:04612	Antigen processing and presentation	0.0382898
Rfxank	Putative uncharacterized protein	PATH:04612	Antigen processing and presentation	0.0382898
H2-T24	Protein H2-T24	PATH:04612	Antigen processing and presentation	0.0382898
H2-Q7	H-2 class I histocompatibility antigen, Q7 alpha chain	PATH:04612	Antigen processing and presentation	0.0382898
Ctsl	Cathepsin L1	PATH:04612	Antigen processing and presentation	0.0382898
H2-DMa	Class II histocompatibility antigen, M alpha chain	PATH:04612	Antigen processing and presentation	0.0382898
H2-T23	MHC classIb Qa1	PATH:04612	Antigen processing and presentation	0.0382898
H2-D1	H-2 class I histocompatibility antigen, D-P alpha chain	PATH:04612	Antigen processing and presentation	0.0382898
Cgn	Cingulin	PATH:04530	Tight junction	0.0383833
Epb4.1l1	Erythrocyte protein band 4.1-like 1, isoform CRA_c	PATH:04530	Tight junction	0.0383833
Actn1	Alpha actinin 1a	PATH:04530	Tight junction	0.0383833
Prkcb	Protein kinase C beta type	PATH:04530	Tight junction	0.0383833
Ctnna2	Catenin alpha-2	PATH:04530	Tight junction	0.0383833
Myh10	Myosin-10	PATH:04530	Tight junction	0.0383833
Tjp1	Tight junction protein ZO-1	PATH:04530	Tight junction	0.0383833
Rab3b	Ras-related protein Rab-3B	PATH:04530	Tight junction	0.0383833
Prkcq	Protein kinase C theta type	PATH:04530	Tight junction	0.0383833
Mras	Ras-related protein M-Ras	PATH:04530	Tight junction	0.0383833
Zak	Putative uncharacterized protein	PATH:04530	Tight junction	0.0383833
Prkca	Protein kinase C alpha type	PATH:04530	Tight junction	0.0383833
Myl9	Myosin regulatory light polypeptide 9	PATH:04530	Tight junction	0.0383833
Akt3	Thymoma viral proto-oncogene 3	PATH:04530	Tight junction	0.0383833
Cldn11	Claudin-11	PATH:04530	Tight junction	0.0383833
Pten	Phosphatidylinositol 3,4,5-trisphosphate 3-phosphatase and dual-specificity protein phosphatase PTEN	PATH:04530	Tight junction	0.0383833
Magi3	Membrane-associated guanylate kinase, WW and PDZ domain-containing protein 3	PATH:04530	Tight junction	0.0383833
Jam2	Junctional adhesion molecule B	PATH:04530	Tight junction	0.0383833
Mpdz	Multiple PDZ domain protein	PATH:04530	Tight junction	0.0383833
Gnai1	Guanine nucleotide-binding protein G(i) subunit alpha-1	PATH:04530	Tight junction	0.0383833
Prkce	Protein kinase C epsilon type	PATH:04530	Tight junction	0.0383833
Actn4	Alpha-actinin-4	PATH:04530	Tight junction	0.0383833
Myl12a	Protein Myl12a	PATH:04530	Tight junction	0.0383833
Pla2g4e	Pla2g4e protein	PATH:04912	GnRH signaling pathway	0.0401538
Adcy6	Adenylate cyclase type 6	PATH:04912	GnRH signaling pathway	0.0401538
Prkcb	Protein kinase C beta type	PATH:04912	GnRH signaling pathway	0.0401538
Plcb1	1-phosphatidylinositol 4,5-bisphosphate phosphodiesterase beta-1	PATH:04912	GnRH signaling pathway	0.0401538
Elk1	Elk-1	PATH:04912	GnRH signaling pathway	0.0401538
Adcy2	Adenylate cyclase type 2	PATH:04912	GnRH signaling pathway	0.0401538
Calm2	calmodulin 2	PATH:04912	GnRH signaling pathway	0.0401538
Pld2	Phospholipase D2	PATH:04912	GnRH signaling pathway	0.0401538
Map3k4	Mitogen-activated protein kinase kinase kinase 4	PATH:04912	GnRH signaling pathway	0.0401538
Ptk2b	Protein-tyrosine kinase 2-beta	PATH:04912	GnRH signaling pathway	0.0401538
Itpr2	Inositol 1,4,5-trisphosphate receptor type 2	PATH:04912	GnRH signaling pathway	0.0401538
Prkca	Protein kinase C alpha type	PATH:04912	GnRH signaling pathway	0.0401538
Itpr1	Inositol 1,4,5-trisphosphate receptor type 1	PATH:04912	GnRH signaling pathway	0.0401538
Camk2a	Calcium/calmodulin-dependent protein kinase type II subunit alpha	PATH:04912	GnRH signaling pathway	0.0401538
Adcy3	Adenylate cyclase type 3	PATH:04912	GnRH signaling pathway	0.0401538
Cacna1c	Cacna1c protein	PATH:04912	GnRH signaling pathway	0.0401538
Mapk10	Mitogen-activated protein kinase 10	PATH:04912	GnRH signaling pathway	0.0401538
Adcy9	Adenylate cyclase type 9	PATH:04912	GnRH signaling pathway	0.0401538
H2-M3	MHC class I like protein GS24	PATH:04144	Endocytosis	0.0408928
Arfgap3	ADP-ribosylation factor GTPase-activating protein 3	PATH:04144	Endocytosis	0.0408928
Hspa2	Heat shock protein 70-2	PATH:04144	Endocytosis	0.0408928
Arap2	Arf-GAP with Rho-GAP domain, ANK repeat and PH domain-containing protein 2	PATH:04144	Endocytosis	0.0408928
Dnm3	Dynamin-3	PATH:04144	Endocytosis	0.0408928
Dnm2	Dynamin-2	PATH:04144	Endocytosis	0.0408928
Pip5k1a	Phosphatidylinositol 4-phosphate 5-kinase type-1 alpha	PATH:04144	Endocytosis	0.0408928
H2-Q1	Protein H2-Q1	PATH:04144	Endocytosis	0.0408928
F2r	Proteinase-activated receptor 1	PATH:04144	Endocytosis	0.0408928
Erbb4	Receptor tyrosine-protein kinase erbB-4	PATH:04144	Endocytosis	0.0408928
Pld2	Phospholipase D2	PATH:04144	Endocytosis	0.0408928
Sh3kbp1	SH3 domain-containing kinase-binding protein 1	PATH:04144	Endocytosis	0.0408928
Fgfr2	Fibroblast growth factor receptor	PATH:04144	Endocytosis	0.0408928
Cav2	Caveolin-2	PATH:04144	Endocytosis	0.0408928
Arrb1	Beta-arrestin-1	PATH:04144	Endocytosis	0.0408928
Acap3	Protein Acap3	PATH:04144	Endocytosis	0.0408928
Tgfb3	Transforming growth factor beta-3	PATH:04144	Endocytosis	0.0408928
Hspa1l	Inducible heat shock protein 70	PATH:04144	Endocytosis	0.0408928
Iqsec3	IQ motif and SEC7 domain-containing protein 3	PATH:04144	Endocytosis	0.0408928
H2-T10	Protein H2-T10	PATH:04144	Endocytosis	0.0408928
Ap2a2	AP-2 complex subunit alpha-2	PATH:04144	Endocytosis	0.0408928
Adrb1	Beta-1 adrenergic receptor	PATH:04144	Endocytosis	0.0408928
H2-T24	Protein H2-T24	PATH:04144	Endocytosis	0.0408928
Smad3	Mothers against decapentaplegic homolog 3	PATH:04144	Endocytosis	0.0408928
Nedd4l	E3 ubiquitin-protein ligase NEDD4-like	PATH:04144	Endocytosis	0.0408928
Rab11fip4	Rab11 family-interacting protein 4	PATH:04144	Endocytosis	0.0408928
H2-Q7	H-2 class I histocompatibility antigen, Q7 alpha chain	PATH:04144	Endocytosis	0.0408928
Rab31	Putative uncharacterized protein	PATH:04144	Endocytosis	0.0408928
Rab4a	RAB4A, member RAS oncogene family	PATH:04144	Endocytosis	0.0408928
Acap2	Centaurin beta 2	PATH:04144	Endocytosis	0.0408928
Psd3	PH and SEC7 domain-containing protein 3	PATH:04144	Endocytosis	0.0408928
H2-T23	MHC classIb Qa1	PATH:04144	Endocytosis	0.0408928
H2-D1	H-2 class I histocompatibility antigen, D-P alpha chain	PATH:04144	Endocytosis	0.0408928
Asap1	Arf-GAP with SH3 domain, ANK repeat and PH domain-containing protein 1	PATH:04144	Endocytosis	0.0408928
Il12a	Interleukin-12 subunit alpha	PATH:05143	African trypanosomiasis	0.047117
Prkcb	Protein kinase C beta type	PATH:05143	African trypanosomiasis	0.047117
Plcb1	1-phosphatidylinositol 4,5-bisphosphate phosphodiesterase beta-1	PATH:05143	African trypanosomiasis	0.047117
Hbb-bs	Hemoglobin subunit beta-1	PATH:05143	African trypanosomiasis	0.047117
Lama4	Laminin subunit alpha-4	PATH:05143	African trypanosomiasis	0.047117
Hba-a2	Alpha globin 1	PATH:05143	African trypanosomiasis	0.047117
Hba-a1	Alpha-globin	PATH:05143	African trypanosomiasis	0.047117
Prkca	Protein kinase C alpha type	PATH:05143	African trypanosomiasis	0.047117

## Sheet: FPKM_AD-PD-genes
AD genes according to on KEGG database						PD genes according to on KEGG database
GeneID	Sst	Thy1	Sst+Nic	Thy1+Nic		GeneID	Sst	Thy1	Sst+Nic	Thy1+Nic
Uqcr11	4277.33	6848.31	3670.93	9135.52		Uqcr11	4277.33	6848.31	3670.93	9135.52
Snca	2059.99	12823.5	3709.6	21106.8		Snca	2059.99	12823.5	3709.6	21106.8
Ryr3	14.5734	309.556	55.6696	367.682		Ndufs8	3341.94	4847.69	3011.63	6422.61
Ppp3r1	3048.83	7962.01	2790.28	6195.87		Ndufs5	2269.55	4422.94	2229.05	6571.24
Ppp3cb	2732.1	5394.76	2477.39	5308.87		Ndufc2	5685.36	8512.68	4686.4	10316
Ppp3ca	5812.45	16500.8	6032.18	15166		Ndufa5	4807.45	6560.68	4105.44	8953.91
Plcb1	1235.83	3589.27	1185.49	3322.69		Ndufa3	3643.3	5324.42	3188.83	6409.64
Ndufs8	3341.94	4847.69	3011.63	6422.61		Ndufa1	2866.83	4213.87	2361.57	5247.21
Ndufs5	2269.55	4422.94	2229.05	6571.24		CYTB	116926	152390	89034	195456
Ndufc2	5685.36	8512.68	4686.4	10316		Cox7c	6310.47	9957.59	5804.34	11726.3
Ndufa5	4807.45	6560.68	4105.44	8953.91		Cox7b	6045.53	8666.81	5197.24	10657.2
Ndufa3	3643.3	5324.42	3188.83	6409.64		Cox7a2	7304.7	11707.5	6747.57	14087.9
Ndufa1	2866.83	4213.87	2361.57	5247.21		Cox7a1	10.1418	238.791	21.4805	202.359
Itpr1	260.408	3788.36	316.066	2990.85		Cox6c	9729.97	15282.2	8234	18663.7
Hsd17b10	567.709	1026.91	456.555	1737.32		COX3	170133	239872	135055	325977
CYTB	116926	152390	89034	195456		COX2	93094.6	133351	79528.5	179115
Cox7c	6310.47	9957.59	5804.34	11726.3		COX1	120254	191169	94279.1	226100
Cox7b	6045.53	8666.81	5197.24	10657.2		ATP8	3036.79	7139.3	2492.44	8339.78
Cox7a2	7304.7	11707.5	6747.57	14087.9		ATP6	53892.7	111639	43088.2	139044
Cox7a1	10.1418	238.791	21.4805	202.359		Atp5e	3040	4957.02	2747.73	6048.51
Cox6c	9729.97	15282.2	8234	18663.7		Lrrk2	204.364	647.721	103.784	485.7
COX3	170133	239872	135055	325977		ND4L	1300	2489.63	1207.15	2966.25
COX2	93094.6	133351	79528.5	179115		ND1	79564.4	118693	64583.9	155420
COX1	120254	191169	94279.1	226100		ND4	36424.9	62872.4	31947.6	67778
Cdk5r1	1091.03	3277.01	864.738	3260.76		ND6	8577.82	18223	7524.18	18486.9
Capn1	20.8292	74.2685	16.7906	89.9245		ND2	22331.7	46228.2	20552.2	51003.5
Calm2	77453.8	147506	72433.3	173014		Ube2l6	54.6665	20.7885	11.8757	126.684
ATP8	3036.79	7139.3	2492.44	8339.78
ATP6	53892.7	111639	43088.2	139044
Atp5e	3040	4957.02	2747.73	6048.51
Atf6	330.21	1383.1	411.607	1197.02
Aph1b	203.116	530.479	104.868	331.52

## Sheet: FPKM_Metabolic-genes
Metabolic pathway genes according to on KEGG database
GeneID	Sst	Thy1	Sst+Nic	Thy1+Nic
Urah	0	20.161	0	71.4808
Uqcr11	4277.33	6848.31	3670.93	9135.52
Ugdh	873.192	170.886	736.037	131.045
Uckl1	612.507	203.528	495.927	192.301
Tusc3	2086.05	5813.02	2198.78	6051.46
Tm7sf2	314.675	132.783	534.677	240.706
Tdo2	0.579694	147.297	0	168.883
Tcirg1	60.0827	12.443	55.5167	5.12504
Synj2	92.5297	628.502	131.909	724.64
St6galnac5	31.426	656.437	22.2932	561.939
St6galnac3	10.1148	65.736	23.8203	68.4088
St3gal6	20.7576	14.7582	154.417	27.6577
St3gal5	496.591	1286.7	420.455	1181.93
Sord	390.032	85.4841	328.374	130.938
Ptgs1	247.508	16.2035	213.329	26.2823
Ptges2	348.264	372.76	145.117	404.897
Ptdss1	903.853	581.311	997.003	465.898
Psat1	332.84	195	802.729	343.812
Ppox	153.28	25.9771	144.665	28.0476
Ppap2a	98.349	435.808	301.246	643.402
Polr3b	210.495	108.894	255.363	81.7657
Polr1d	983.268	1465.85	873.413	2110.19
Polg	127.743	337.145	135.942	283.63
Pola1	189.597	57.3628	182.092	57.0767
Pnp2	13.4045	1.84594	36.0364	2.3654
Pnp	78.5702	33.6013	264.512	35.0868
Plcz1	0	44.9071	0	61.3651
Plcb1	1235.83	3589.27	1185.49	3322.69
Pla2g7	566.205	71.2358	699.32	225.751
Pla2g4e	358.578	125.429	266.11	88.2232
Pip5k1a	345.073	654.061	334.046	747.369
Pik3c3	673.531	303.365	970.606	369.653
Pigt	398.223	136.336	421.911	81.5521
Pigp	804.405	1904.83	898.289	2056.63
Pigc	156.216	104.144	205.129	69.8628
Pigb	365.576	275.943	386.568	192.777
Pi4kb	170.645	157.81	272.578	60.0046
Phgdh	107.178	7.91508	213.496	33.6965
Pgm2	1006.06	295.865	1062.75	318.218
Pgls	100.98	106.488	182.764	78.7024
Pgap1	631.899	218.326	593.768	150.766
Pgam2	0	173.271	14.6473	297.124
Pdxk	1881.72	541.253	2424.82	504.435
Pcyt1a	420.733	305.266	657.368	228.448
Nt5e	35.242	18.9154	27.1845	1.97117
Nsdhl	609.172	438.808	347.401	739.097
Nos3	54.6706	30.4668	36.6256	89.0096
Nme6	106.409	162.318	46.9727	250.6
Nme5	318.023	445.768	227.485	630.219
Nme1	9330.92	14692.8	9444.88	19712.3
Ndufs8	3341.94	4847.69	3011.63	6422.61
Ndufs5	2269.55	4422.94	2229.05	6571.24
Ndufc2	5685.36	8512.68	4686.4	10316
Ndufa5	4807.45	6560.68	4105.44	8953.91
Ndufa3	3643.3	5324.42	3188.83	6409.64
Ndufa1	2866.83	4213.87	2361.57	5247.21
Ndst3	0	620.141	0	498.012
ND6	8577.82	18223	7524.18	18486.9
ND4L	1300	2489.63	1207.15	2966.25
ND4	36424.9	62872.4	31947.6	67778
ND2	22331.7	46228.2	20552.2	51003.5
ND1	79564.4	118693	64583.9	155420
Mthfr	81.5722	117.97	27.8385	96.2881
Mthfd1l	29.1863	75.7613	19.5297	177.065
Mgll	1017.04	409.811	1262.3	359.576
Mgat5b	14.2877	102.027	2.68515	69.8041
Me1	194.831	591.083	161.012	496.491
Mcee	345.049	883.987	466.14	1183.1
Maob	2.95813	87.1078	9.06738	63.9418
Man2a1	34.0095	355.036	42.7089	157.767
Man1a	1199.79	466.849	1300.24	429.802
Lta4h	693.464	420.651	976.882	415.78
Lss	32.8885	76.4499	46.3614	178.228
Lpcat4	306.892	691.923	294.082	681.283
Lipt2	0	52.6145	9.10002	63.0085
Ldha	3075.99	7302.58	4367.28	9799.65
Khk	204.927	122.052	268.032	88.1569
Kdsr	1065.9	654.362	1779.65	574.23
Itpka	0.246511	1204.7	33.0978	1339.97
Inpp4b	157.054	1.82033	159.075	26.8809
Hyi	27.7875	18.1207	41.1113	6.15116
Hyal2	66.6514	93.8894	133.613	56.4082
Hsd17b7	43.5402	218.582	169.365	346.598
Hsd17b12	2401.27	1106.19	2041.22	979.584
Hsd17b10	567.709	1026.91	456.555	1737.32
Hsd11b1	29.6128	779.61	24.697	615.412
Hpse	538.079	37.4628	411.983	1.16685
Hmgcl	1045.26	389.232	1420.2	610.541
Hexb	1467.35	223.237	1351.22	621.706
Hadh	48.8046	52.1261	134.099	22.6277
Gm5514	6862.58	670.595	6265.09	822.427
Gm5506	2284.82	818.357	2865.22	1263.3
Gm14567	215.063	320.427	184.658	397.244
Gm10221	961.242	1388.02	802.723	1705.88
Gls	1425.68	4026.54	1515.47	3122.57
Glb1	531.759	312.512	407.802	141.125
Gfpt1	782.639	585.089	728.337	346.046
Gda	1066.02	4618.73	1392.93	5054.77
Gcnt4	0.246511	384.379	0	173.694
Gcnt2	11.8139	279.261	36.4318	286.479
Gamt	125.912	68.4912	155.84	32.2715
Galnt18	25.2353	325.132	22.4963	229.517
Galnt16	283.578	1046.58	189.75	812.87
Galnt13	145.324	1475.61	245.473	953.351
Gad2	16974.2	178.859	16807.1	71.3445
Gad1	19207.2	197.85	16826.8	53.2946
Gaa	2983.8	956.657	3301.9	1535.2
G6pdx	516.497	229.277	499.141	100.918
Fuk	53.9602	59.6549	5.32396	61.098
Fech	394.599	589.473	305.361	746.156
Extl2	2312.28	1212.63	2908.31	1037.29
Extl1	8.3658	273.965	20.6598	225.008
Ext1	173.802	539.743	119.191	608.567
Dhrs3	3.89802	52.3074	0	91.643
Dgkz	230.392	1300.1	229.885	1209.62
Dgkh	670.281	2137.77	331.247	1783.91
Dgkg	3957.15	868.046	4276.26	1126.07
Dgke	291.714	511.805	221.763	590.544
Dgkb	831.726	1999.33	946.974	2352.83
Dgka	122.354	78.0116	95.6711	19.6004
Dgat2	133.008	627.099	261.643	529.686
CYTB	116926	152390	89034	195456
Cyp4f13	18.7248	17.1136	0	81.6607
Ctps2	549.608	169.892	681.249	204.111
Cox7c	6310.47	9957.59	5804.34	11726.3
Cox7b	6045.53	8666.81	5197.24	10657.2
Cox6c	9729.97	15282.2	8234	18663.7
COX3	170133	239872	135055	325977
COX2	93094.6	133351	79528.5	179115
COX1	120254	191169	94279.1	226100
Coq2	195.698	546.38	218.715	445.078
Cmpk2	150.735	438.219	71.5085	224.434
Cmbl	0	104.453	5.9684	165.914
Chsy3	31.7698	112.326	18.2539	326.516
Cers6	814.084	433.776	1090.17	535.343
Cds1	521.618	1228.98	458.9	1294.67
Cdo1	287.118	161.622	549.295	267.587
Cda	0	185.551	3.32748	240.681
Bckdhb	421.896	311.471	449.639	203.603
Bcat2	69.003	132.859	37.8499	128.99
B4galt1	45.3835	16.607	62.4214	14.4862
B3gat1	1.23255	659.242	26.6282	579.751
B3galt4	23.8113	29.3871	24.249	68.3443
B3galt2	47.6567	2086.7	226.645	2258.31
ATP8	3036.79	7139.3	2492.44	8339.78
ATP6	53892.7	111639	43088.2	139044
Atp5l	6356.93	9511.58	5390.54	11309.8
Atp5k	2033.84	3913.36	1898.42	5097.97
Atp5e	3040	4957.02	2747.73	6048.51
Ass1	1948.38	295.108	2621.15	293.088
Asah1	1376.44	533.452	1298.41	599.682
Apip	452.134	592.331	383.201	991.713
Ampd2	393.438	103.46	294.645	123.094
Amdhd1	0	105.246	0	107.787
Alox8	194.528	8.69071	323.408	32.8564
Alg2	2309.47	1687.64	2527.33	1161.07
Aldh5a1	752.328	602.535	916.449	320.749
Aldh3b2	13.8046	19.7877	1.33099	98.9681
Aldh1a1	8.32959	96.1163	8.26394	85.8359
Ak4	0.739532	149.476	41.8671	428.486
Adsl	416.987	420.533	655.869	306.736
Adi1	782.405	240.02	1037.39	216.416
Acsbg1	65.3545	10.8832	92.8655	10.8959
Acadsb	890.523	401.344	718.155	307.255
Abat	3580.53	1006.21	3785.96	1148.63
Tst	0	0	114.644	0.777898
Pld2	0	0	39.5944	2.80344
Ndst4	0	0	0	116.358
Gldc	0	0	35.2895	0.788468
